# Supplementary material for: Genomics of the Argentinian cholera epidemic elucidate the contrasting dynamics of epidemic and endemic Vibrio cholerae
Source: Nat Commun. 2020 Oct 1;11:4918. doi: 10.1038/s41467-020-18647-7 (PMC7530988; doi:10.1038/s41467-020-18647-7)
Supplement: Supplementary file 2 — Supplementary Data 1 [file 41467_2020_18647_MOESM2_ESM.xlsx]

## Sheet: Sheet1
position	Sanger_lane_ID_no_hash	name	Serogroup_phenotypic	Serotype_phenotypic	Source	Isolation.date	Day	Month	Year	City	Province	Growth_on_TCBS	Growth_on_TSA	Oxidase_result	ELISA_for_CT	Zot_PCR	Zot.Ace_PCR	ctxA_PCR	tcp_PCR	Observations	location	geocode.lat	geocode.lon	reference	country	accession	lineage_after_Domman_et_al	sub.lineage_after_Domman_et_al	region	fastbaps_LAT1	ani_versus_A1552	aligned_matched_frag	total_frag	fastbaps_7PET
1	M66	M66	O1	Hikojima	No data	/	NA	NA	1937	/	/	/	/	/	/	/	/	/	/	NA	Indonesia	NA	NA	Feng et al. PloS One 2008	Indonesia	CP001233/CP001234	pre-7PET	/	Asia	NA	99.8082	1255	1258	5
2	5174_7_5	A6	O1	Inaba	No data	/	NA	NA	1957	/	/	/	/	/	/	/	/	/	/	NA	Indonesia	NA	NA	Mutreja et al. Nature 2011	Indonesia	ERR025382	7PET	/	Asia	NA	99.9296	1290	1307	5
3	ERR576981	6312_CDC	O1	Ogawa	Clinical	/	NA	NA	1961	/	/	/	/	/	/	/	/	/	/	NA	Indonesia	NA	NA	Didelot et al. PLoS Genetics 2015; Liang et al 2013 BMC Microbiol	Indonesia	ERR576981	7PET	/	Asia	NA	99.9327	1287	1293	5
4	CNRVC960976_CACGAT_L002	CNRVC960976	O1	Ogawa	Clinical	/	NA	NA	1962	/	/	/	/	/	/	/	/	/	/	NA	Papua New Guinea	NA	NA	Weill et al., Science 2017	Papua New Guinea	ERR1879629	7PET	/	Oceania	NA	99.9332	1302	1320	5
5	CNRVC930061_TGACCA_L002	CNRVC930061	O1	Ogawa	Clinical	/	NA	NA	1961	/	/	/	/	/	/	/	/	/	/	NA	China	NA	NA	Weill et al., Science 2017	China	ERR1879565	7PET	/	Asia	NA	99.9359	1299	1315	5
6	5174_7_7	A18	O1	Inaba	No data	/	NA	NA	1977	/	/	/	/	/	/	/	/	/	/	NA	India	NA	NA	Mutreja et al. Nature 2011	India	ERR025384	7PET	/	Asia	NA	99.9144	1286	1302	5
7	ERR579056	2914_CDC	O1	Ogawa	No data	/	NA	NA	1966	/	/	/	/	/	/	/	/	/	/	NA	China	NA	NA	Didelot et al. PLoS Genetics 2015	China	ERR579056	7PET	/	Asia	NA	99.9196	1285	1291	5
8	ERR579059	2873_CDC	O1	Ogawa	No data	/	NA	NA	1961	/	/	/	/	/	/	/	/	/	/	NA	China	NA	NA	Didelot et al. PLoS Genetics 2015	China	ERR579059	7PET	/	Asia	NA	99.9252	1290	1306	5
9	ERR579053	2981_CDC	O1	Inaba	No data	/	NA	NA	1965	/	/	/	/	/	/	/	/	/	/	NA	China	NA	NA	Didelot et al. PLoS Genetics 2015	China	ERR579053	7PET	/	Asia	NA	99.9131	1281	1297	5
10	ERR579057	2894_CDC	O1	Ogawa	No data	/	NA	NA	1961	/	/	/	/	/	/	/	/	/	/	NA	China	NA	NA	Didelot et al. PLoS Genetics 2015	China	ERR579057	7PET	/	Asia	NA	99.935	1273	1281	5
11	ERR579058	2881_CDC	O1	Ogawa	No data	/	NA	NA	1961	/	/	/	/	/	/	/	/	/	/	NA	China	NA	NA	Didelot et al. PLoS Genetics 2015	China	ERR579058	7PET	/	Asia	NA	99.9374	1289	1296	5
12	ERR576980	63244_CDC	O1	Ogawa	No data	/	NA	NA	1963	/	/	/	/	/	/	/	/	/	/	NA	China	NA	NA	Didelot et al. PLoS Genetics 2015	China	ERR576980	7PET	/	Asia	NA	99.9515	1262	1266	5
13	ERR579055	2921_CDC	O1	Ogawa	No data	/	NA	NA	1962	/	/	/	/	/	/	/	/	/	/	NA	China	NA	NA	Didelot et al. PLoS Genetics 2015	China	ERR579055	7PET	/	Asia	NA	99.9464	1283	1300	5
14	CNRVC930036_TCGGCA_L001	CNRVC930036	O1	Ogawa	Clinical	/	NA	NA	1962	/	/	/	/	/	/	/	/	/	/	NA	India	NA	NA	Weill et al., Science 2017	India	ERR1879562	7PET	/	Asia	NA	99.9453	1303	1322	5
15	CNRVC950172_GTGAAA_L002	CNRVC950172	O1	Inaba	Clinical	/	NA	NA	1969	/	/	/	/	/	/	/	/	/	/	NA	Viet Nam	NA	NA	Weill et al., Science 2017	Viet Nam	ERR1879583	7PET	/	Asia	NA	99.9673	1296	1314	5
16	ERR576983	6310_CDC	O1	Ogawa	Clinical	/	NA	NA	1961	/	/	/	/	/	/	/	/	/	/	NA	Indonesia	NA	NA	Didelot et al. PLoS Genetics 2015; Liang et al 2013 BMC Microbiol	Indonesia	ERR576983	7PET	/	Asia	NA	99.9235	1286	1303	5
17	ERR579052	3014_CDC	O1	Inaba	No data	/	NA	NA	1969	/	/	/	/	/	/	/	/	/	/	NA	China	NA	NA	Didelot et al. PLoS Genetics 2015	China	ERR579052	7PET	/	Asia	NA	99.9396	1283	1299	5
18	CNRVC961005_CACTCA_L002	CNRVC961005	O1	Ogawa	Clinical	/	NA	NA	1964	/	/	/	/	/	/	/	/	/	/	NA	Pakistan	NA	NA	Weill et al., Science 2017	Pakistan	ERR1879630	7PET	/	Asia	NA	99.9306	1300	1316	5
19	ERR576979	642345_CDC	O1	Ogawa	No data	/	NA	NA	1964	/	/	/	/	/	/	/	/	/	/	NA	China	NA	NA	Didelot et al. PLoS Genetics 2015	China	ERR576979	7PET	/	Asia	NA	99.9282	1282	1298	5
20	CNRVC960800_GGCTAC_L001	CNRVC960800	O1	Ogawa	Clinical	/	NA	NA	1965	/	/	/	/	/	/	/	/	/	/	NA	Iran	NA	NA	Weill et al., Science 2017	Iran	ERR1879604	7PET	/	Asia	NA	99.9479	1299	1316	5
21	960778_S19	CNRVC960778	O1	Ogawa	Clinical	/	NA	NA	1966	/	/	/	/	/	/	/	/	/	/	NA	Iraq	NA	NA	Weill et al., Science 2017	Iraq	ERR1879602	7PET	/	Asia	NA	99.9401	1303	1322	5
22	CNRVC960768_TAGCTT_L001	CNRVC960768	O1	Ogawa	Clinical	/	NA	NA	1966	/	/	/	/	/	/	/	/	/	/	NA	Iraq	NA	NA	Weill et al., Science 2017	Iraq	ERR1879601	7PET	/	Asia	NA	99.9392	1298	1316	5
23	16853_4_67	TUC_F99_W	O1	Unknown	Environmental	/	NA	NA	1992	/	/	/	/	/	/	/	/	/	/	NA	Argentina	NA	NA	Domman et al., Science 2017	Argentina	ERR1877636	7PET	7PET (F99/W)	Americas	NA	99.9486	1300	1319	5
24	26268_1_257	CCBT0190	O1	Ogawa	Clinical	1992-05-05	5	5	1992	/	Formosa	Positive	Positive	Positive	Negative	Negative	Negative	Negative	/	NA	Formosa Argentina	-23.1333	-64.3333	this_study	Argentina	ERS2493756	7PET	7PET (F99/W)	Americas	NA	99.9564	1298	1320	5
25	26268_1_259	CCBT0192	O1	Ogawa	Environmental	1992-05-05	5	5	1992	/	Formosa	Positive	Positive	Positive	Negative	Negative	Negative	Negative	/	NA	Formosa Argentina	-24.1843	-65.3022	this_study	Argentina	ERS2493758	7PET	7PET (F99/W)	Americas	NA	99.9552	1296	1314	5
26	26268_1_254	CCBT0187	O1	Ogawa	Clinical	1992-05-05	5	5	1992	/	Formosa	Positive	Positive	Positive	Negative	Negative	Negative	Negative	El Tor	NA	Formosa Argentina	-23.1333	-64.3333	this_study	Argentina	ERS2493753	7PET	7PET (F99/W)	Americas	NA	99.9769	1299	1323	5
27	26268_1_261	CCBT0194	O1	Ogawa	Clinical	1992-05-05	5	5	1992	/	Formosa	Positive	Positive	Positive	Negative	Negative	Negative	Negative		NA	Formosa Argentina	-24.1843	-65.3022	this_study	Argentina	ERS2493760	7PET	7PET (F99/W)	Americas	NA	99.9566	1286	1297	5
28	960918_S18	CNRVC960918	O1	Inaba	Clinical	/	NA	NA	1970	/	/	/	/	/	/	/	/	/	/	NA	Jordan	NA	NA	Weill et al., Science 2017	Jordan	ERR1879627	7PET	/	Asia	NA	99.9735	1302	1316	5
29	150132_S9	CNRVC150132	O1	Inaba	Clinical	/	NA	NA	1974	/	/	/	/	/	/	/	/	/	/	NA	Ukraine	NA	NA	Weill et al., Science 2017	Ukraine	ERR1878614	7PET	/	Europe	NA	99.9677	1296	1300	5
30	16244_7_12	CNRVC960596	O1	Inaba	Clinical	/	NA	NA	1970	/	/	/	/	/	/	/	/	/	/	NA	Ethiopia	NA	NA	Weill et al., Science 2017	Ethiopia	ERR976463	7PET	/	Africa	NA	99.9699	1305	1316	5
31	Vibrio_cholerae_O1_biovar_eltor_str_N16961_v2	N16961	O1	Inaba	Clinical	/	NA	NA	1975	/	/	/	/	/	/	/	/	/	/	NA	Bangladesh	NA	NA	Chun et al. PNAS 2009	Bangladesh	GCA_900205735	7PET	/	Asia	NA	NA	NA	NA	5
32	5174_7_8	A19	O1	Inaba	No data	/	NA	NA	1971	/	/	/	/	/	/	/	/	/	/	NA	Bangladesh	NA	NA	Mutreja et al. Nature 2011	Bangladesh	ERR025385	7PET	/	Asia	NA	99.9732	1287	1292	5
33	ERR579083	1551_CDC	O1	Inaba	No data	/	NA	NA	1979	/	/	/	/	/	/	/	/	/	/	NA	China	NA	NA	Didelot et al. PLoS Genetics 2015	China	ERR579083	7PET	/	Asia	NA	99.9844	1277	1563	5
34	ERR579087	132_CDC	O1	Inaba	No data	/	NA	NA	1978	/	/	/	/	/	/	/	/	/	/	NA	China	NA	NA	Didelot et al. PLoS Genetics 2015	China	ERR579087	7PET	/	Asia	NA	99.9708	1286	1289	5
35	ERR576995	3626_CDC	O1	Inaba	No data	/	NA	NA	1983	/	/	/	/	/	/	/	/	/	/	NA	China	NA	NA	Didelot et al. PLoS Genetics 2015	China	ERR576995	7PET	/	Asia	NA	99.9658	1284	1286	5
36	ERR579919	2578_CDC	O1	Inaba	No data	/	NA	NA	1985	/	/	/	/	/	/	/	/	/	/	NA	China	NA	NA	Didelot et al. PLoS Genetics 2015	China	ERR579919	7PET	/	Asia	NA	99.9429	1267	1272	5
37	ERR576987	3735_CDC	O1	Inaba	No data	/	NA	NA	1988	/	/	/	/	/	/	/	/	/	/	NA	China	NA	NA	Didelot et al. PLoS Genetics 2015	China	ERR576987	7PET	/	Asia	NA	99.9847	1282	1284	5
38	ERR579070	2580_CDC	O1	Inaba	No data	/	NA	NA	1989	/	/	/	/	/	/	/	/	/	/	NA	China	NA	NA	Didelot et al. PLoS Genetics 2015	China	ERR579070	7PET	/	Asia	NA	99.968	1284	1287	5
39	ERR576996	3595_CDC	O1	Inaba	No data	/	NA	NA	1983	/	/	/	/	/	/	/	/	/	/	NA	China	NA	NA	Didelot et al. PLoS Genetics 2015	China	ERR576996	7PET	/	Asia	NA	99.9696	1281	1286	5
40	ERR579072	2574_CDC	O1	Inaba	No data	/	NA	NA	1980	/	/	/	/	/	/	/	/	/	/	NA	China	NA	NA	Didelot et al. PLoS Genetics 2015	China	ERR579072	7PET	/	Asia	NA	99.9681	1272	1275	5
41	ERR577139	3564_CDC	O1	Inaba	No data	/	NA	NA	1982	/	/	/	/	/	/	/	/	/	/	NA	China	NA	NA	Didelot et al. PLoS Genetics 2015	China	ERR577139	7PET	/	Asia	NA	99.9692	1284	1288	5
42	ERR579062	2833_CDC	O1	Inaba	No data	/	NA	NA	1979	/	/	/	/	/	/	/	/	/	/	NA	China	NA	NA	Didelot et al. PLoS Genetics 2015	China	ERR579062	7PET	/	Asia	NA	99.9675	1284	1288	5
43	ERR577141	3497_CDC	O1	Inaba	No data	/	NA	NA	1980	/	/	/	/	/	/	/	/	/	/	NA	China	NA	NA	Didelot et al. PLoS Genetics 2015	China	ERR577141	7PET	/	Asia	NA	99.9709	1283	1287	5
44	ERR579065	2752_CDC	O1	Inaba	No data	/	NA	NA	1981	/	/	/	/	/	/	/	/	/	/	NA	China	NA	NA	Didelot et al. PLoS Genetics 2015	China	ERR579065	7PET	/	Asia	NA	99.9781	1284	1288	5
45	ERR576988	3633_CDC	O1	Ogawa	No data	/	NA	NA	1984	/	/	/	/	/	/	/	/	/	/	NA	China	NA	NA	Didelot et al. PLoS Genetics 2015	China	ERR576988	7PET	/	Asia	NA	99.9712	1284	1288	5
46	ERR579088	1283_CDC	O1	Inaba	No data	/	NA	NA	1984	/	/	/	/	/	/	/	/	/	/	NA	China	NA	NA	Didelot et al. PLoS Genetics 2015	China	ERR579088	7PET	/	Asia	NA	99.97	1287	1290	5
47	4075_3_11	GP60	O1	Ogawa	No data	/	NA	NA	1973	/	/	/	/	/	/	/	/	/	/	NA	India	NA	NA	Mutreja et al. Nature 2011	India	ERR018186	7PET	/	Asia	NA	99.9308	1236	1244	5
48	4075_3_2	GP152	O1	Inaba	No data	/	NA	NA	1979	/	/	/	/	/	/	/	/	/	/	NA	India	NA	NA	Mutreja et al. Nature 2011	India	ERR018188	7PET	/	Asia	NA	99.9597	1262	1285	5
49	ERR579049	3270_CDC	O1	Inaba	No data	/	NA	NA	1977	/	/	/	/	/	/	/	/	/	/	NA	China	NA	NA	Didelot et al. PLoS Genetics 2015	China	ERR579049	7PET	/	Asia	NA	99.9658	1279	1310	5
50	4056_8_3	A397	O1	Ogawa	No data	/	NA	NA	1987	/	/	/	/	/	/	/	/	/	/	NA	Bangladesh	NA	NA	Mutreja et al. Nature 2011	Bangladesh	ERR018176	7PET	/	Asia	NA	99.6925	1168	1199	5
51	5174_7_9	A22	O1	Inaba	No data	/	NA	NA	1979	/	/	/	/	/	/	/	/	/	/	NA	Bangladesh	NA	NA	Mutreja et al. Nature 2011	Bangladesh	ERR025386	7PET	/	Asia	NA	99.9716	1280	1302	5
52	4075_3_6	GP143	O1	Inaba	No data	/	NA	NA	1978	/	/	/	/	/	/	/	/	/	/	NA	Bahrain	NA	NA	Mutreja et al. Nature 2011	Bahrain	ERR018192	7PET	/	Asia	NA	99.8927	1246	1264	5
53	RC9	RC9	O1	Ogawa	Clinical	/	NA	NA	1985	/	/	/	/	/	/	/	/	/	/	NA	Kenya	NA	NA	Chun et al. PNAS 2009	Kenya	ACHX00000000	7PET	/	Africa	NA	99.9625	1270	1336	5
54	16244_6_53	CNRVC930170	O1	Autoagglutinable	Clinical	/	NA	NA	1984	/	/	/	/	/	/	/	/	/	/	NA	Democratic Republic of the Congo	NA	NA	Weill et al., Science 2017	Democratic Republic of the Congo	ERR976410	7PET	/	Africa	NA	99.9654	1296	1364	5
55	16244_6_57	CNRVC940051	O1	Ogawa	Clinical	/	NA	NA	1988	/	/	/	/	/	/	/	/	/	/	NA	Rwanda	NA	NA	Weill et al., Science 2017	Rwanda	ERR976414	7PET	/	Africa	NA	99.9699	1305	1383	5
56	16244_7_80	CNRVC930428	O1	Ogawa	Clinical	/	NA	NA	1993	/	/	/	/	/	/	/	/	/	/	NA	Tanzania	NA	NA	Weill et al., Science 2017	Tanzania	ERR976531	7PET	/	Africa	NA	99.9672	1301	1374	5
57	8036_3_19	177_03	O1	Unknown	No data	/	NA	NA	1997	/	/	/	/	/	/	/	/	/	/	NA	Zambia	NA	NA	Weill et al., Science 2017	Zambia	ERR164759	7PET	/	Africa	NA	99.9725	1289	1356	5
58	16244_8_2	CNRVC970174	O1	Ogawa	Clinical	/	NA	NA	1997	/	/	/	/	/	/	/	/	/	/	NA	Democratic Republic of the Congo	NA	NA	Weill et al., Science 2017	Democratic Republic of the Congo	ERR976548	7PET	/	Africa	NA	99.9707	1305	1379	5
59	4075_3_7	GP140	O1	Ogawa	No data	/	NA	NA	1978	/	/	/	/	/	/	/	/	/	/	NA	Malaysia	NA	NA	Mutreja et al. Nature 2011	Malaysia	ERR018193	7PET	/	Asia	NA	99.9045	1241	1256	5
60	ERR576970	T21_CDC	O1	Inaba	Clinical	/	NA	NA	1990	/	/	/	/	/	/	/	/	/	/	NA	Thailand	NA	NA	Didelot et al. PLoS Genetics 2015; Liang et al 2013 BMC Microbiol	Thailand	ERR576970	7PET	/	Asia	NA	99.9604	1271	1292	5
61	ERR579067	2710_CDC	O1	Inaba	No data	/	NA	NA	1986	/	/	/	/	/	/	/	/	/	/	NA	China	NA	NA	Didelot et al. PLoS Genetics 2015	China	ERR579067	7PET	/	Asia	NA	99.9543	1270	1284	5
62	5174_7_6	A10	O1	Ogawa	No data	/	NA	NA	1979	/	/	/	/	/	/	/	/	/	/	NA	Bangladesh	NA	NA	Mutreja et al. Nature 2011	Bangladesh	ERR025383	7PET	/	Asia	NA	99.9659	1285	1358	5
63	4056_8_1	A245	O1	Ogawa	No data	/	NA	NA	1989	/	/	/	/	/	/	/	/	/	/	NA	Viet Nam	NA	NA	Mutreja et al. Nature 2011	Viet Nam	ERR018171	7PET	/	Asia	NA	99.7234	1121	1155	5
64	4056_7_9	A241	O1	Inaba	No data	/	NA	NA	1989	/	/	/	/	/	/	/	/	/	/	NA	Viet Nam	NA	NA	Mutreja et al. Nature 2011	Viet Nam	ERR018169	7PET	/	Asia	NA	99.8176	1211	1251	5
65	ERR579064	2757_CDC	O1	Inaba	No data	/	NA	NA	1987	/	/	/	/	/	/	/	/	/	/	NA	China	NA	NA	Didelot et al. PLoS Genetics 2015	China	ERR579064	7PET	/	Asia	NA	99.9803	1280	1309	5
66	4056_8_4	A390	O1	Ogawa	No data	/	NA	NA	1987	/	/	/	/	/	/	/	/	/	/	NA	Bangladesh	NA	NA	Mutreja et al. Nature 2011	Bangladesh	ERR018177	7PET	/	Asia	NA	99.7092	1181	1212	5
67	4075_3_3	PRL5	O1	Ogawa	No data	/	NA	NA	1980	/	/	/	/	/	/	/	/	/	/	NA	India	NA	NA	Mutreja et al. Nature 2011	India	ERR018189	7PET	/	Asia	NA	99.9438	1275	1294	5
68	CNRVC930174_CTTGTA_L002	CNRVC930174	O1	Ogawa	Clinical	/	NA	NA	1981	/	/	/	/	/	/	/	/	/	/	NA	Sri Lanka	NA	NA	Weill et al., Science 2017	Sri Lanka	ERR1879571	7PET	/	Asia	NA	99.9736	1295	1314	5
69	THSTI_V12	THSTI_V12	O1	Inaba	Clinical	/	NA	NA	1989	/	/	/	/	/	/	/	/	/	/	NA	India	NA	NA	Weill et al., Science 2017	India	ERR1880838	7PET	/	Asia	NA	99.9622	1295	1327	4
70	4056_2_1	A330	O139	Unknown	No data	/	NA	NA	1993	/	/	/	/	/	/	/	/	/	/	NA	India	NA	NA	Mutreja et al. Nature 2011	India	ERR018119	7PET	/	Asia	NA	99.9216	1241	1297	4
71	4056_2_11	A383	O139	Unknown	No data	/	NA	NA	2002	/	/	/	/	/	/	/	/	/	/	NA	Bangladesh	NA	NA	Mutreja et al. Nature 2011	Bangladesh	ERR018121	7PET	/	Asia	NA	99.919	1243	1286	4
72	MO10	MO10	O139	Unknown	Clinical	/	NA	NA	1992	/	/	/	/	/	/	/	/	/	/	NA	India	NA	NA	Chun et al. PNAS 2009	India	AAKF03000000	7PET	/	Asia	NA	99.8594	1270	1326	4
73	ERR579061	2848_CDC	O1	Ogawa	No data	/	NA	NA	1988	/	/	/	/	/	/	/	/	/	/	NA	China	NA	NA	Didelot et al. PLoS Genetics 2015	China	ERR579061	7PET	/	Asia	NA	99.9668	1285	1288	4
74	CNRVC150222_ACTGAT_L001	CNRVC150222	O1	Ogawa	Clinical	/	NA	NA	1987	/	/	/	/	/	/	/	/	/	/	NA	Romania	NA	NA	Weill et al., Science 2017	Romania	ERR1879431	7PET	/	Europe	NA	99.9763	1276	1292	4
75	150134_S11	CNRVC150134	O1	Ogawa	Environmental	/	NA	NA	1990	/	/	/	/	/	/	/	/	/	/	NA	Russian Federation	NA	NA	Weill et al., Science 2017	Russian Federation	ERR1878616	7PET	/	Europe	NA	99.9698	1297	1302	4
76	16244_8_37	CNRVC990002	O1	Inaba	Clinical	/	NA	NA	1999	/	/	/	/	/	/	/	/	/	/	NA	Somalia	NA	NA	Weill et al., Science 2017	Somalia	ERR976583	7PET	/	Africa	NA	99.9597	1296	1394	4
77	CNRVC010046_CTTGTA_L001	CNRVC010046	O1	Ogawa	Clinical	/	NA	NA	2000	/	/	/	/	/	/	/	/	/	/	NA	Djibouti	NA	NA	Weill et al., Science 2017	Djibouti	ERR1877649	7PET	/	Africa	NA	99.9742	1297	1394	4
78	4056_6_11	A109	O1	Ogawa	No data	/	NA	NA	1990	/	/	/	/	/	/	/	/	/	/	NA	Unknown	NA	NA	Mutreja et al. Nature 2011	Unknown	ERR018147	7PET	/	Unknown	NA	99.8312	1249	1268	4
79	16244_6_52	CNRVC930169	O1	Ogawa	Clinical	/	NA	NA	1986	/	/	/	/	/	/	/	/	/	/	NA	Algeria	NA	NA	Weill et al., Science 2017	Algeria	ERR976409	7PET	/	Africa	NA	99.9805	1290	1303	4
80	16244_7_26	CNRVC980038	O1	Ogawa	Clinical	/	NA	NA	1986	/	/	/	/	/	/	/	/	/	/	NA	Sierra Leone	NA	NA	Weill et al., Science 2017	Sierra Leone	ERR976477	7PET	/	Africa	NA	99.9679	1297	1304	4
81	16244_7_65	CNRVC910279	O1	Ogawa	Clinical	/	NA	NA	1991	/	/	/	/	/	/	/	/	/	/	NA	Niger	NA	NA	Weill et al., Science 2017	Niger	ERR976516	7PET	/	Africa	NA	99.9691	1291	1299	4
82	ERR579082	1575_CDC	O1	Ogawa	No data	/	NA	NA	1990	/	/	/	/	/	/	/	/	/	/	NA	China	NA	NA	Didelot et al. PLoS Genetics 2015	China	ERR579082	7PET	/	Asia	NA	99.9698	1284	1300	4
83	ERR579080	1593_CDC	O1	Ogawa	No data	/	NA	NA	1992	/	/	/	/	/	/	/	/	/	/	NA	China	NA	NA	Didelot et al. PLoS Genetics 2015	China	ERR579080	7PET	/	Asia	NA	99.9642	1285	1298	4
84	ERR579081	1583_CDC	O1	Ogawa	No data	/	NA	NA	1991	/	/	/	/	/	/	/	/	/	/	NA	China	NA	NA	Didelot et al. PLoS Genetics 2015	China	ERR579081	7PET	/	Asia	NA	99.9619	1266	1277	4
85	4056_2_3	VC51	O1	Ogawa	No data	/	NA	NA	1992	/	/	/	/	/	/	/	/	/	/	NA	India	NA	NA	Mutreja et al. Nature 2011	India	ERR018124	7PET	/	Asia	NA	99.9229	1235	1252	3
86	CNRVC930003_TCATTC_L001	CNRVC930003	O1	Ogawa	Clinical	/	NA	NA	1992	/	/	/	/	/	/	/	/	/	/	NA	India	NA	NA	Weill et al., Science 2017	India	ERR1879553	7PET	/	Asia	NA	99.965	1293	1319	3
87	3002_8_5	4670	O1	Inaba	No data	/	NA	NA	1991	/	/	/	/	/	/	/	/	/	/	NA	Bangladesh	NA	NA	Mutreja et al. Nature 2011	Bangladesh	ERR019883	7PET	/	Asia	NA	99.9087	1083	1112	3
88	4056_2_4	V212-1	O1	Ogawa	No data	/	NA	NA	1991	/	/	/	/	/	/	/	/	/	/	NA	India	NA	NA	Mutreja et al. Nature 2011	India	ERR018125	7PET	/	Asia	NA	99.9499	1266	1278	3
89	4056_8_6	A346_2	O1	Ogawa	No data	/	NA	NA	1994	/	/	/	/	/	/	/	/	/	/	NA	Bangladesh	NA	NA	Mutreja et al. Nature 2011	Bangladesh	ERR018179	7PET	/	Asia	NA	99.707	1194	1259	3
90	4056_2_10	MJ1485	O1	Inaba	No data	/	NA	NA	1994	/	/	/	/	/	/	/	/	/	/	NA	Bangladesh	NA	NA	Mutreja et al. Nature 2011	Bangladesh	ERR018120	7PET	/	Asia	NA	99.9064	1249	1308	3
91	MJ1236	MJ1236	O1	Inaba	Clinical	/	NA	NA	1994	/	/	/	/	/	/	/	/	/	/	NA	Bangladesh	NA	NA	Chun et al. PNAS 2009	Bangladesh	CP001485/CP001486	7PET	/	Asia	NA	99.9502	1272	1332	3
92	CNRVC150223_ATGAGC_L001	CNRVC150223	O1	Ogawa	Clinical	/	NA	NA	1993	/	/	/	/	/	/	/	/	/	/	NA	Lebanon	NA	NA	Weill et al., Science 2017	Lebanon	ERR1879432	7PET	/	Asia	NA	99.9555	1287	1348	3
93	6353_7_5	Gaz11	O1	Ogawa	No data	/	NA	NA	1994	/	/	/	/	/	/	/	/	/	/	NA	Gaza	NA	NA	Weill et al., Science 2017	Gaza	ERR042733	7PET	/	Asia	NA	99.963	1288	1344	3
94	6437_7_22	Zim_25	O1	Ogawa	No data	/	NA	NA	2009	/	/	/	/	/	/	/	/	/	/	NA	Zimbabwe	NA	NA	Weill et al., Science 2017	Zimbabwe	ERR044799	7PET	/	Africa	NA	99.9633	1288	1352	3
95	5174_6_10	1362	O1	Ogawa	No data	/	NA	NA	2005	/	/	/	/	/	/	/	/	/	/	NA	Mozambique	NA	NA	Mutreja et al. Nature 2011	Mozambique	ERR025367	7PET	/	Africa	NA	99.9631	1279	1328	3
96	B33	B33	O1	Ogawa	Clinical	/	NA	NA	2004	/	/	/	/	/	/	/	/	/	/	NA	Mozambique	NA	NA	Chun et al. PNAS 2009	Mozambique	ACHZ00000000	7PET	/	Africa	NA	99.9336	1274	1334	3
97	CNRVC150221_GGTAGC_L001	CNRVC150221	O1	Ogawa	Clinical	/	NA	NA	1991	/	/	/	/	/	/	/	/	/	/	NA	Romania	NA	NA	Weill et al., Science 2017	Romania	ERR1879430	7PET	/	Europe	NA	99.9634	1289	1316	3
98	CNRVC940047_GATCAG_L002	CNRVC940047	O1	Ogawa	Clinical	/	NA	NA	1991	/	/	/	/	/	/	/	/	/	/	NA	Romania	NA	NA	Weill et al., Science 2017	Romania	ERR1879574	7PET	/	Europe	NA	99.9675	1294	1320	3
99	CNRVC150220_GAGTGG_L001	CNRVC150220	O1	Ogawa	Clinical	/	NA	NA	1992	/	/	/	/	/	/	/	/	/	/	NA	Pakistan	NA	NA	Weill et al., Science 2017	Pakistan	ERR1879429	7PET	/	Asia	NA	99.9563	1295	1310	3
100	ERR576985	4070_CDC	O1	Ogawa	No data	/	NA	NA	1994	/	/	/	/	/	/	/	/	/	/	NA	China	NA	NA	Didelot et al. PLoS Genetics 2015	China	ERR576985	7PET	/	Asia	NA	99.9562	1284	1296	3
101	ERR579068	2657_CDC	O1	Ogawa	No data	/	NA	NA	1995	/	/	/	/	/	/	/	/	/	/	NA	China	NA	NA	Didelot et al. PLoS Genetics 2015	China	ERR579068	7PET	/	Asia	NA	99.9797	1275	1320	3
102	ERR576975	956_CDC	O1	Ogawa	No data	/	NA	NA	2001	/	/	/	/	/	/	/	/	/	/	NA	China	NA	NA	Didelot et al. PLoS Genetics 2015	China	ERR576975	7PET	/	Asia	NA	99.9656	1285	1333	3
103	ERR579092	SC1998_242_1_CDC	O1	Ogawa	No data	/	NA	NA	1998	/	/	/	/	/	/	/	/	/	/	NA	China	NA	NA	Didelot et al. PLoS Genetics 2015	China	ERR579092	7PET	/	Asia	NA	99.96	1284	1329	3
104	3002_8_6	4672	O1	Ogawa	No data	/	NA	NA	2000	/	/	/	/	/	/	/	/	/	/	NA	Bangladesh	NA	NA	Mutreja et al. Nature 2011	Bangladesh	ERR019884	7PET	/	Asia	NA	99.9441	1167	1225	3
105	ERR579086	143_CDC	O1	Ogawa	No data	/	NA	NA	2001	/	/	/	/	/	/	/	/	/	/	NA	China	NA	NA	Didelot et al. PLoS Genetics 2015	China	ERR579086	7PET	/	Asia	NA	99.9723	1282	1331	3
106	ERR579078	1627_CDC	O1	Ogawa	No data	/	NA	NA	1997	/	/	/	/	/	/	/	/	/	/	NA	China	NA	NA	Didelot et al. PLoS Genetics 2015	China	ERR579078	7PET	/	Asia	NA	99.9586	1283	1331	3
107	ERR576984	4210_CDC	O1	Ogawa	No data	/	NA	NA	1999	/	/	/	/	/	/	/	/	/	/	NA	China	NA	NA	Didelot et al. PLoS Genetics 2015	China	ERR576984	7PET	/	Asia	NA	99.9644	1283	1330	3
108	ERR579076	1944_CDC	O1	Ogawa	No data	/	NA	NA	2000	/	/	/	/	/	/	/	/	/	/	NA	China	NA	NA	Didelot et al. PLoS Genetics 2015	China	ERR579076	7PET	/	Asia	NA	99.9689	1285	1332	3
109	ERR579093	JX1998_1306_1_CDC	O1	Ogawa	No data	/	NA	NA	1998	/	/	/	/	/	/	/	/	/	/	NA	China	NA	NA	Didelot et al. PLoS Genetics 2015	China	ERR579093	7PET	/	Asia	NA	99.9614	1281	1329	3
110	ERR576976	936_CDC	O1	Ogawa	No data	/	NA	NA	1998	/	/	/	/	/	/	/	/	/	/	NA	China	NA	NA	Didelot et al. PLoS Genetics 2015	China	ERR576976	7PET	/	Asia	NA	99.9613	1277	1325	3
111	ERR579077	1909_CDC	O1	Ogawa	No data	/	NA	NA	1998	/	/	/	/	/	/	/	/	/	/	NA	China	NA	NA	Didelot et al. PLoS Genetics 2015	China	ERR579077	7PET	/	Asia	NA	99.9602	1289	1336	3
112	CNRVC150239_CGGAAT_L001	CNRVC150239	O1	Ogawa	Clinical	/	NA	NA	1993	/	/	/	/	/	/	/	/	/	/	NA	Cambodia	NA	NA	Weill et al., Science 2017	Cambodia	ERR1879538	7PET	/	Asia	NA	99.9604	1294	1346	3
113	ERR576977	93284_CDC	O1	Ogawa	No data	/	NA	NA	1993	/	/	/	/	/	/	/	/	/	/	NA	China	NA	NA	Didelot et al. PLoS Genetics 2015	China	ERR576977	7PET	/	Asia	NA	99.9694	1284	1309	3
114	ERR579311	129_CDC	O1	Ogawa	No data	/	NA	NA	1994	/	/	/	/	/	/	/	/	/	/	NA	China	NA	NA	Didelot et al. PLoS Genetics 2015	China	ERR579311	7PET	/	Asia	NA	99.9505	1286	1310	3
115	ERR579986	1525_CDC	O1	Inaba	No data	/	NA	NA	1994	/	/	/	/	/	/	/	/	/	/	NA	China	NA	NA	Didelot et al. PLoS Genetics 2015	China	ERR579986	7PET	/	Asia	NA	99.9305	1270	1294	3
116	ERR576986	4039_CDC	O1	Ogawa	No data	/	NA	NA	1993	/	/	/	/	/	/	/	/	/	/	NA	China	NA	NA	Didelot et al. PLoS Genetics 2015	China	ERR576986	7PET	/	Asia	NA	99.963	1285	1309	3
117	ERR579313	200106_CDC	O1	Inaba	No data	/	NA	NA	2001	/	/	/	/	/	/	/	/	/	/	NA	China	NA	NA	Didelot et al. PLoS Genetics 2015	China	ERR579313	7PET	/	Asia	NA	99.9634	1280	1304	3
118	ERR579073	2530_CDC	O1	Ogawa	No data	/	NA	NA	1996	/	/	/	/	/	/	/	/	/	/	NA	China	NA	NA	Didelot et al. PLoS Genetics 2015	China	ERR579073	7PET	/	Asia	NA	99.9436	1288	1311	3
119	CNRVC930155_TCGGCA_L002	CNRVC930155	O1	Ogawa	Clinical	/	NA	NA	1993	/	/	/	/	/	/	/	/	/	/	NA	Thailand	NA	NA	Weill et al., Science 2017	Thailand	ERR1879570	7PET	/	Asia	NA	99.9666	1292	1345	3
120	3002_8_2	4111	O1	Inaba	No data	/	NA	NA	2002	/	/	/	/	/	/	/	/	/	/	NA	Viet Nam	NA	NA	Mutreja et al. Nature 2011	Viet Nam	ERR019880	7PET	/	Asia	NA	99.9463	1209	1234	3
121	5174_5_9	4113	O1	Inaba	No data	/	NA	NA	2003	/	/	/	/	/	/	/	/	/	/	NA	Viet Nam	NA	NA	Mutreja et al. Nature 2011	Viet Nam	ERR025364	7PET	/	Asia	NA	99.958	1284	1291	3
122	ERR576951	V011506_CDC	O1	Inaba	No data	/	NA	NA	2001	/	/	/	/	/	/	/	/	/	/	NA	China	NA	NA	Didelot et al. PLoS Genetics 2015	China	ERR576951	7PET	/	Asia	NA	99.9666	1282	1288	3
123	ERR579309	9_CDC	O1	Inaba	No data	/	NA	NA	2001	/	/	/	/	/	/	/	/	/	/	NA	China	NA	NA	Didelot et al. PLoS Genetics 2015	China	ERR579309	7PET	/	Asia	NA	99.9409	1271	1276	3
124	ERR579085	147_CDC	O1	Inaba	No data	/	NA	NA	2002	/	/	/	/	/	/	/	/	/	/	NA	China	NA	NA	Didelot et al. PLoS Genetics 2015	China	ERR579085	7PET	/	Asia	NA	99.9602	1286	1316	3
125	3002_8_1	4110	O1	Inaba	No data	/	NA	NA	1995	/	/	/	/	/	/	/	/	/	/	NA	Viet Nam	NA	NA	Mutreja et al. Nature 2011	Viet Nam	ERR019879	7PET	/	Asia	NA	99.9572	1239	1265	3
126	5174_5_7	4121	O1	Ogawa	No data	/	NA	NA	2004	/	/	/	/	/	/	/	/	/	/	NA	Viet Nam	NA	NA	Mutreja et al. Nature 2011	Viet Nam	ERR025362	7PET	/	Asia	NA	99.9732	1283	1293	3
127	6437_7_2	116072	O1	Ogawa	Clinical	/	NA	NA	1991	/	/	/	/	/	/	/	/	/	/	NA	Mexico	NA	NA	Domman et al., Science 2017	Mexico	ERR044779	7PET	LAT2	Americas	NA	99.9582	1284	1310	3
128	CNRVC030096_GCCAAT	91/285	O1	Ogawa	Clinical	/	NA	NA	1991	/	/	/	/	/	/	/	/	/	/	NA	Mexico	NA	NA	Domman et al., Science 2017	Mexico	ERR2008341	7PET	LAT2	Americas	NA	99.9633	1293	1319	3
129	CNRVC030097_CAGATC	91/570	O1	Ogawa	Clinical	/	NA	NA	1991	/	/	/	/	/	/	/	/	/	/	NA	Mexico	NA	NA	Domman et al., Science 2017	Mexico	ERR2008342	7PET	LAT2	Americas	NA	99.9582	1288	1315	3
130	8014_8_8	33297	O1	Unknown	Clinical	/	NA	NA	1993	/	/	/	/	/	/	/	/	/	/	NA	Mexico	NA	NA	Domman et al., Science 2017	Mexico	ERR163240	7PET	LAT2	Americas	NA	99.9789	1272	1288	3
131	CNRVC030130_AGTTCC	92/33213	O1	Ogawa	Clinical	/	NA	NA	1992	/	/	/	/	/	/	/	/	/	/	NA	Mexico	NA	NA	Domman et al., Science 2017	Mexico	ERR2008364	7PET	LAT2	Americas	NA	99.9583	1295	1308	3
132	8014_8_9	54267	O1	Unknown	Clinical	/	NA	NA	1994	/	/	/	/	/	/	/	/	/	/	NA	Mexico	NA	NA	Domman et al., Science 2017	Mexico	ERR163241	7PET	LAT2	Americas	NA	99.9781	1286	1301	3
133	CNRVC030135_GTGGCC	93/38850	O1	Ogawa	Clinical	/	NA	NA	1993	/	/	/	/	/	/	/	/	/	/	NA	Mexico	NA	NA	Domman et al., Science 2017	Mexico	ERR2008387	7PET	LAT2	Americas	NA	99.965	1298	1313	3
134	CNRVC030138_CCGTCC	93/40130	O1	Ogawa	Clinical	/	NA	NA	1993	/	/	/	/	/	/	/	/	/	/	NA	Mexico	NA	NA	Domman et al., Science 2017	Mexico	ERR2008388	7PET	LAT2	Americas	NA	99.9629	1297	1311	3
135	CNRVC030132_GTGAAA	93/34318	O1	Ogawa	Clinical	/	NA	NA	1993	/	/	/	/	/	/	/	/	/	/	NA	Mexico	NA	NA	Domman et al., Science 2017	Mexico	ERR2008365	7PET	LAT2	Americas	NA	99.9579	1298	1312	3
136	6437_7_8	87667	O1	Ogawa	Clinical	/	NA	NA	1993	/	/	/	/	/	/	/	/	/	/	NA	Mexico	NA	NA	Domman et al., Science 2017	Mexico	ERR044785	7PET	LAT2	Americas	NA	99.9606	1289	1301	3
137	CNRVC030146_ATGAGC	94/56235	O1	Ogawa	Clinical	/	NA	NA	1994	/	/	/	/	/	/	/	/	/	/	NA	Mexico	NA	NA	Domman et al., Science 2017	Mexico	ERR2008392	7PET	LAT2	Americas	NA	99.9577	1296	1321	3
138	8014_8_10	54328	O1	Unknown	Clinical	/	NA	NA	1994	/	/	/	/	/	/	/	/	/	/	NA	Mexico	NA	NA	Domman et al., Science 2017	Mexico	ERR163242	7PET	LAT2	Americas	NA	99.9768	1283	1299	3
139	6437_7_9	87662	O1	Ogawa	Clinical	/	NA	NA	1993	/	/	/	/	/	/	/	/	/	/	NA	Mexico	NA	NA	Domman et al., Science 2017	Mexico	ERR044786	7PET	LAT2	Americas	NA	99.9615	1284	1297	3
140	SRR227312	CP1032	O1	Ogawa	Clinical	/	NA	NA	1991	/	/	/	/	/	/	/	/	/	/	NA	Mexico	NA	NA	Choi et al. mBio 2016	Mexico	SRR227312	7PET	LAT2	Americas	NA	99.9738	1287	1291	3
141	CNRVC030250_GTGGCC	98/1236	O1	Inaba	Clinical	/	NA	NA	1998	/	/	/	/	/	/	/	/	/	/	NA	Mexico	NA	NA	Domman et al., Science 2017	Mexico	ERR2008752	7PET	LAT2	Americas	NA	99.9642	1296	1315	3
142	7138_2_1	82	O1	Ogawa	Clinical	/	NA	NA	1998	/	/	/	/	/	/	/	/	/	/	NA	Mexico	NA	NA	Domman et al., Science 2017	Mexico	ERR108516	7PET	LAT2	Americas	NA	99.9584	1290	1303	3
143	CNRVC030238_ATCACG	98/160	O1	Ogawa	Clinical	/	NA	NA	1998	/	/	/	/	/	/	/	/	/	/	NA	Mexico	NA	NA	Domman et al., Science 2017	Mexico	ERR2008748	7PET	LAT2	Americas	NA	99.9648	1298	1326	3
144	CNRVC030142_GTCCGC	93/50810	O1	Ogawa	Clinical	/	NA	NA	1993	/	/	/	/	/	/	/	/	/	/	NA	Mexico	NA	NA	Domman et al., Science 2017	Mexico	ERR2008391	7PET	LAT2	Americas	NA	99.9661	1293	1308	3
145	CNRVC030185_TAATCG	96/2440	O1	Ogawa	Clinical	/	NA	NA	1996	/	/	/	/	/	/	/	/	/	/	NA	Mexico	NA	NA	Domman et al., Science 2017	Mexico	ERR2008411	7PET	LAT2	Americas	NA	99.9578	1298	1321	3
146	CNRVC030161_CTAGCT	95/68626	O1	Ogawa	Clinical	/	NA	NA	1995	/	/	/	/	/	/	/	/	/	/	NA	Mexico	NA	NA	Domman et al., Science 2017	Mexico	ERR2008400	7PET	LAT2	Americas	NA	99.9626	1290	1304	3
147	CNRVC030150_CGTACG	94/57250	O1	Ogawa	Clinical	/	NA	NA	1994	/	/	/	/	/	/	/	/	/	/	NA	Mexico	NA	NA	Domman et al., Science 2017	Mexico	ERR2008395	7PET	LAT2	Americas	NA	99.9684	1297	1323	3
148	CNRVC030151_ATTCCT	94/58806	O1	Ogawa	Clinical	/	NA	NA	1994	/	/	/	/	/	/	/	/	/	/	NA	Mexico	NA	NA	Domman et al., Science 2017	Mexico	ERR2008396	7PET	LAT2	Americas	NA	99.9653	1290	1316	3
149	CNRVC030167_CAGGCG	95/71490	O1	Inaba	Clinical	/	NA	NA	1995	/	/	/	/	/	/	/	/	/	/	NA	Mexico	NA	NA	Domman et al., Science 2017	Mexico	ERR2008405	7PET	LAT2	Americas	NA	99.9633	1292	1308	3
150	CNRVC030133_CCAACA	93/34347	O1	Ogawa	Clinical	/	NA	NA	1993	/	/	/	/	/	/	/	/	/	/	NA	Mexico	NA	NA	Domman et al., Science 2017	Mexico	ERR2008366	7PET	LAT2	Americas	NA	99.9612	1297	1311	3
151	CNRVC030129_GATCAG	92/25585	O1	Ogawa	Clinical	/	NA	NA	1992	/	/	/	/	/	/	/	/	/	/	NA	Mexico	NA	NA	Domman et al., Science 2017	Mexico	ERR2008363	7PET	LAT2	Americas	NA	99.9661	1291	1304	3
152	6353_8_3	Mex6	O1	Unknown	Clinical	/	NA	NA	1992	/	/	/	/	/	/	/	/	/	/	NA	Mexico	NA	NA	Domman et al., Science 2017	Mexico	ERR042754	7PET	LAT2	Americas	NA	99.9595	1288	1301	3
153	6437_7_6	116075	O1	Ogawa	Clinical	/	NA	NA	1992	/	/	/	/	/	/	/	/	/	/	NA	Mexico	NA	NA	Domman et al., Science 2017	Mexico	ERR044783	7PET	LAT2	Americas	NA	99.9608	1285	1298	3
154	7138_2_3	54	O1	Ogawa	Clinical	/	NA	NA	1999	/	/	/	/	/	/	/	/	/	/	NA	Mexico	NA	NA	Domman et al., Science 2017	Mexico	ERR108518	7PET	LAT2	Americas	NA	99.9561	1292	1309	3
155	CNRVC030113_CATTTT	99/52C	O1	Ogawa	Clinical	/	NA	NA	1999	/	/	/	/	/	/	/	/	/	/	NA	Mexico	NA	NA	Domman et al., Science 2017	Mexico	ERR2008352	7PET	LAT2	Americas	NA	99.9578	1300	1320	3
156	CNRVC030244_GATCAG	98/2754c	O1	Ogawa	Clinical	/	NA	NA	1998	/	/	/	/	/	/	/	/	/	/	NA	Mexico	NA	NA	Domman et al., Science 2017	Mexico	ERR2008750	7PET	LAT2	Americas	NA	99.9651	1301	1321	3
157	7138_2_7	85	O1	Ogawa	Clinical	/	NA	NA	2000	/	/	/	/	/	/	/	/	/	/	NA	Mexico	NA	NA	Domman et al., Science 2017	Mexico	ERR108522	7PET	LAT2	Americas	NA	99.964	1290	1306	3
158	SRR350623	CP1033	O1	Ogawa	Clinical	/	NA	NA	2000	/	/	/	/	/	/	/	/	/	/	NA	Mexico	NA	NA	Choi et al. mBio 2016	Mexico	SRR350623	7PET	LAT2	Americas	NA	99.9769	1286	1306	3
159	CNRVC030186_TCATTC	00/92	O1	Ogawa	Clinical	/	NA	NA	2000	/	/	/	/	/	/	/	/	/	/	NA	Mexico	NA	NA	Domman et al., Science 2017	Mexico	ERR2008412	7PET	LAT2	Americas	NA	99.9674	1299	1320	3
160	CNRVC030188_TACAGC	00/79	O1	Ogawa	Clinical	/	NA	NA	2000	/	/	/	/	/	/	/	/	/	/	NA	Mexico	NA	NA	Domman et al., Science 2017	Mexico	ERR2008414	7PET	LAT2	Americas	NA	99.9668	1300	1321	3
161	CNRVC030216_CTCAGA	00/75	O1	Ogawa	Clinical	/	NA	NA	2000	/	/	/	/	/	/	/	/	/	/	NA	Mexico	NA	NA	Domman et al., Science 2017	Mexico	ERR2008433	7PET	LAT2	Americas	NA	99.9686	1295	1316	3
162	CNRVC030217_TCCCGA	00/84	O1	Ogawa	Clinical	/	NA	NA	2000	/	/	/	/	/	/	/	/	/	/	NA	Mexico	NA	NA	Domman et al., Science 2017	Mexico	ERR2008434	7PET	LAT2	Americas	NA	99.9652	1298	1318	3
163	CNRVC030166_CAACTA	95/69779	O1	Ogawa	Clinical	/	NA	NA	1995	/	/	/	/	/	/	/	/	/	/	NA	Mexico	NA	NA	Domman et al., Science 2017	Mexico	ERR2008404	7PET	LAT2	Americas	NA	99.9641	1296	1310	3
164	CNRVC030192_CTCAGA	96/1250	O1	Ogawa	Clinical	/	NA	NA	1996	/	/	/	/	/	/	/	/	/	/	NA	Mexico	NA	NA	Domman et al., Science 2017	Mexico	ERR2008418	7PET	LAT2	Americas	NA	99.9623	1295	1308	3
165	8014_8_11	60452	O1	Unknown	Clinical	/	NA	NA	1995	/	/	/	/	/	/	/	/	/	/	NA	Mexico	NA	NA	Domman et al., Science 2017	Mexico	ERR163243	7PET	LAT2	Americas	NA	99.9782	1281	1297	3
166	8014_8_12	60483	O1	Unknown	Clinical	/	NA	NA	1995	/	/	/	/	/	/	/	/	/	/	NA	Mexico	NA	NA	Domman et al., Science 2017	Mexico	ERR163244	7PET	LAT2	Americas	NA	99.9802	1280	1297	3
167	CNRVC030148_GGTAGC	94/57121	O1	Ogawa	Clinical	/	NA	NA	1994	/	/	/	/	/	/	/	/	/	/	NA	Mexico	NA	NA	Domman et al., Science 2017	Mexico	ERR2008393	7PET	LAT2	Americas	NA	99.9663	1298	1311	3
168	CNRVC030149_ACTGAT	94/57122	O1	Ogawa	Clinical	/	NA	NA	1994	/	/	/	/	/	/	/	/	/	/	NA	Mexico	NA	NA	Domman et al., Science 2017	Mexico	ERR2008394	7PET	LAT2	Americas	NA	99.9621	1302	1315	3
169	CNRVC030153_GAGTGG	94/58900	O1	Ogawa	Clinical	/	NA	NA	1994	/	/	/	/	/	/	/	/	/	/	NA	Mexico	NA	NA	Domman et al., Science 2017	Mexico	ERR2008397	7PET	LAT2	Americas	NA	99.9607	1295	1309	3
170	CNRVC030179_CAAAAG	95/84050	O1	Ogawa	Clinical	/	NA	NA	1995	/	/	/	/	/	/	/	/	/	/	NA	Mexico	NA	NA	Domman et al., Science 2017	Mexico	ERR2008409	7PET	LAT2	Americas	NA	99.9626	1296	1335	3
171	CNRVC030164_CATGGC	95/67203	O1	Ogawa	Clinical	/	NA	NA	1995	/	/	/	/	/	/	/	/	/	/	NA	Mexico	NA	NA	Domman et al., Science 2017	Mexico	ERR2008402	7PET	LAT2	Americas	NA	99.9659	1289	1316	3
172	CNRVC030172_CATTTT	95/72066	O1	Ogawa	Clinical	/	NA	NA	1995	/	/	/	/	/	/	/	/	/	/	NA	Mexico	NA	NA	Domman et al., Science 2017	Mexico	ERR2008406	7PET	LAT2	Americas	NA	99.9629	1295	1308	3
173	CNRVC030175_CTATAC	95/80045	O1	Ogawa	Clinical	/	NA	NA	1995	/	/	/	/	/	/	/	/	/	/	NA	Mexico	NA	NA	Domman et al., Science 2017	Mexico	ERR2008408	7PET	LAT2	Americas	NA	99.9595	1298	1323	3
174	CNRVC030165_CACTCA	95/69769	O1	Ogawa	Clinical	/	NA	NA	1995	/	/	/	/	/	/	/	/	/	/	NA	Mexico	NA	NA	Domman et al., Science 2017	Mexico	ERR2008403	7PET	LAT2	Americas	NA	99.9669	1296	1322	3
175	CNRVC030173_CACGAT	95/75918	O1	Ogawa	Clinical	/	NA	NA	1995	/	/	/	/	/	/	/	/	/	/	NA	Mexico	NA	NA	Domman et al., Science 2017	Mexico	ERR2008407	7PET	LAT2	Americas	NA	99.9656	1280	1308	3
176	CNRVC030203_GCGCTA	96/2218	O1	Ogawa	Clinical	/	NA	NA	1996	/	/	/	/	/	/	/	/	/	/	NA	Mexico	NA	NA	Domman et al., Science 2017	Mexico	ERR2008421	7PET	LAT2	Americas	NA	99.9665	1295	1310	3
177	6437_7_4	116073	O1	Unknown	Clinical	/	NA	NA	1991	/	/	/	/	/	/	/	/	/	/	NA	Mexico	NA	NA	Domman et al., Science 2017	Mexico	ERR044781	7PET	LAT2	Americas	NA	99.9504	1287	1312	3
178	CNRVC030183_TACAGC	96/2152	O1	Ogawa	Clinical	/	NA	NA	1996	/	/	/	/	/	/	/	/	/	/	NA	Mexico	NA	NA	Domman et al., Science 2017	Mexico	ERR2008410	7PET	LAT2	Americas	NA	99.9639	1295	1321	3
179	CNRVC030158_CGGAAT	95/67800	O1	Ogawa	Clinical	/	NA	NA	1995	/	/	/	/	/	/	/	/	/	/	NA	Mexico	NA	NA	Domman et al., Science 2017	Mexico	ERR2008399	7PET	LAT2	Americas	NA	99.9624	1295	1320	3
180	CNRVC030162_CACCGG	95/68743	O1	Ogawa	Clinical	/	NA	NA	1995	/	/	/	/	/	/	/	/	/	/	NA	Mexico	NA	NA	Domman et al., Science 2017	Mexico	ERR2008401	7PET	LAT2	Americas	NA	99.9694	1293	1319	3
181	CNRVC030157_CCAACA	95/67202	O1	Ogawa	Clinical	/	NA	NA	1995	/	/	/	/	/	/	/	/	/	/	NA	Mexico	NA	NA	Domman et al., Science 2017	Mexico	ERR2008398	7PET	LAT2	Americas	NA	99.9617	1295	1321	3
182	7138_2_2	838	O1	Ogawa	Clinical	/	NA	NA	1999	/	/	/	/	/	/	/	/	/	/	NA	Mexico	NA	NA	Domman et al., Science 2017	Mexico	ERR108517	7PET	LAT2	Americas	NA	99.9612	1282	1306	3
183	CNRVC030114_CACGAT	99/838	O1	Ogawa	Clinical	/	NA	NA	1999	/	/	/	/	/	/	/	/	/	/	NA	Mexico	NA	NA	Domman et al., Science 2017	Mexico	ERR2008353	7PET	LAT2	Americas	NA	99.9648	1290	1317	3
184	6437_7_14	95430	O1	Ogawa	Clinical	/	NA	NA	1997	/	/	/	/	/	/	/	/	/	/	NA	Mexico	NA	NA	Domman et al., Science 2017	Mexico	ERR044791	7PET	LAT2	Americas	NA	99.96	1289	1303	3
185	CNRVC030213_CCGTCC	98/2407	O1	Ogawa	Clinical	/	NA	NA	1998	/	/	/	/	/	/	/	/	/	/	NA	Mexico	NA	NA	Domman et al., Science 2017	Mexico	ERR2008430	7PET	LAT2	Americas	NA	99.9669	1296	1324	3
186	CNRVC030208_TCATTC	97/3144	O1	Inaba	Clinical	/	NA	NA	1997	/	/	/	/	/	/	/	/	/	/	NA	Mexico	NA	NA	Domman et al., Science 2017	Mexico	ERR2008425	7PET	LAT2	Americas	NA	99.9516	1287	1299	3
187	CNRVC030198_CTTGTA	97/3594	O1	Ogawa	Clinical	/	NA	NA	1997	/	/	/	/	/	/	/	/	/	/	NA	Mexico	NA	NA	Domman et al., Science 2017	Mexico	ERR2008420	7PET	LAT2	Americas	NA	99.9647	1297	1324	3
188	CNRVC030209_TCCCGA	97/3347	O1	Ogawa	Clinical	/	NA	NA	1997	/	/	/	/	/	/	/	/	/	/	NA	Mexico	NA	NA	Domman et al., Science 2017	Mexico	ERR2008426	7PET	LAT2	Americas	NA	99.9601	1294	1319	3
189	CNRVC030229_CGGAAT	97/586	O1	Ogawa	Clinical	/	NA	NA	1997	/	/	/	/	/	/	/	/	/	/	NA	Mexico	NA	NA	Domman et al., Science 2017	Mexico	ERR2008746	7PET	LAT2	Americas	NA	99.9655	1296	1322	3
190	CNRVC030206_TCGGCA	97/695	O1	Ogawa	Clinical	/	NA	NA	1997	/	/	/	/	/	/	/	/	/	/	NA	Mexico	NA	NA	Domman et al., Science 2017	Mexico	ERR2008423	7PET	LAT2	Americas	NA	99.9621	1296	1322	3
191	CNRVC030205_ACAGTG	97/559	O1	Ogawa	Clinical	/	NA	NA	1997	/	/	/	/	/	/	/	/	/	/	NA	Mexico	NA	NA	Domman et al., Science 2017	Mexico	ERR2008422	7PET	LAT2	Americas	NA	99.9684	1299	1327	3
192	CNRVC030207_TCGAAG	97/696	O1	Ogawa	Clinical	/	NA	NA	1997	/	/	/	/	/	/	/	/	/	/	NA	Mexico	NA	NA	Domman et al., Science 2017	Mexico	ERR2008424	7PET	LAT2	Americas	NA	99.9695	1294	1309	3
193	CNRVC030248_TATAAT	97/7432	O1	Inaba	Clinical	/	NA	NA	1997	/	/	/	/	/	/	/	/	/	/	NA	Mexico	NA	NA	Domman et al., Science 2017	Mexico	ERR2008751	7PET	LAT2	Americas	NA	99.9591	1296	1322	3
194	CNRVC030240_GTAGAG	98/749c	O1	Ogawa	Clinical	/	NA	NA	1998	/	/	/	/	/	/	/	/	/	/	NA	Mexico	NA	NA	Domman et al., Science 2017	Mexico	ERR2008749	7PET	LAT2	Americas	NA	99.9664	1297	1324	3
195	CNRVC030187_ATGTCA	98/1980	O1	Ogawa	Clinical	/	NA	NA	1998	/	/	/	/	/	/	/	/	/	/	NA	Mexico	NA	NA	Domman et al., Science 2017	Mexico	ERR2008413	7PET	LAT2	Americas	NA	99.9558	1298	1324	3
196	CNRVC030196_TATAAT	97/266	O1	Ogawa	Clinical	/	NA	NA	1997	/	/	/	/	/	/	/	/	/	/	NA	Mexico	NA	NA	Domman et al., Science 2017	Mexico	ERR2008419	7PET	LAT2	Americas	NA	99.9611	1298	1323	3
197	4056_6_6	A131	O1	Ogawa	No data	/	NA	NA	1989	/	/	/	/	/	/	/	/	/	/	NA	India	NA	NA	Mutreja et al. Nature 2011	India	ERR018153	7PET	/	Asia	NA	99.8806	1242	1287	4
198	4056_6_7	A130	O1	Ogawa	No data	/	NA	NA	1989	/	/	/	/	/	/	/	/	/	/	NA	India	NA	NA	Mutreja et al. Nature 2011	India	ERR018154	7PET	/	Asia	NA	99.8425	1236	1278	4
199	4056_2_6	V5	O1	Ogawa	No data	/	NA	NA	1989	/	/	/	/	/	/	/	/	/	/	NA	India	NA	NA	Mutreja et al. Nature 2011	India	ERR018127	7PET	/	Asia	NA	99.9568	1259	1291	4
200	4056_2_12	MG116025	O1	Ogawa	No data	/	NA	NA	1991	/	/	/	/	/	/	/	/	/	/	NA	Bangladesh	NA	NA	Mutreja et al. Nature 2011	Bangladesh	ERR018122	7PET	/	Asia	NA	99.9538	1266	1303	4
201	5174_8_9	MG116226	O1	Ogawa	No data	/	NA	NA	1991	/	/	/	/	/	/	/	/	/	/	NA	Bangladesh	NA	NA	Mutreja et al. Nature 2011	Bangladesh	ERR025396	7PET	/	Asia	NA	99.9735	1284	1320	4
202	4056_2_5	V109	O1	Ogawa	No data	/	NA	NA	1990	/	/	/	/	/	/	/	/	/	/	NA	India	NA	NA	Mutreja et al. Nature 2011	India	ERR018126	7PET	/	Asia	NA	99.9126	1234	1268	4
203	THSTI_CO368	THSTI_CO368	O1	Ogawa	Clinical	/	NA	NA	1993	/	/	/	/	/	/	/	/	/	/	NA	India	NA	NA	Weill et al., Science 2017	India	ERR1880805	7PET	/	Asia	NA	99.974	1293	1331	4
204	RKI-ZBS2-CH234_TCATTC_L002	RKI-ZBS2-CH234	O1	Ogawa	Clinical	/	NA	NA	1994	/	/	/	/	/	/	/	/	/	/	NA	Turkey	NA	NA	Weill et al., Science 2017	Turkey	ERR1880795	7PET	/	Asia	NA	99.9612	1285	1321	4
205	16244_7_53	CNRVC140133	O1	Ogawa	Clinical	/	NA	NA	1994	/	/	/	/	/	/	/	/	/	/	NA	Guinea-Bissau	NA	NA	Weill et al., Science 2017	Guinea-Bissau	ERR976504	7PET	/	Africa	NA	99.9654	1295	1333	4
206	16244_7_92	CNRVC940142	O1	Ogawa	Clinical	/	NA	NA	1994	/	/	/	/	/	/	/	/	/	/	NA	Liberia	NA	NA	Weill et al., Science 2017	Liberia	ERR976543	7PET	/	Africa	NA	99.9639	1297	1336	4
207	16356_8_49	CNRVC960250	O1	Ogawa	Clinical	/	NA	NA	1996	/	/	/	/	/	/	/	/	/	/	NA	Mali	NA	NA	Weill et al., Science 2017	Mali	ERR998704	7PET	/	Africa	NA	99.9589	1295	1336	4
208	THSTI_D31153	THSTI_D31153	O1	Ogawa	Clinical	/	NA	NA	1998	/	/	/	/	/	/	/	/	/	/	NA	India	NA	NA	Weill et al., Science 2017	India	ERR1880812	7PET	/	Asia	NA	99.9663	1298	1333	4
209	THSTI_AM305	THSTI_AM305	O1	Ogawa	Clinical	/	NA	NA	1997	/	/	/	/	/	/	/	/	/	/	NA	India	NA	NA	Weill et al., Science 2017	India	ERR1880801	7PET	/	Asia	NA	99.9727	1292	1331	4
210	4370_2_4	6197	O1	Inaba	No data	/	NA	NA	2007	/	/	/	/	/	/	/	/	/	/	NA	Kenya	NA	NA	Mutreja et al. Nature 2011	Kenya	ERR019292	7PET	/	Africa	NA	99.9064	1254	1290	4
211	4370_2_12	6212	O1	Inaba	No data	/	NA	NA	2007	/	/	/	/	/	/	/	/	/	/	NA	Kenya	NA	NA	Mutreja et al. Nature 2011	Kenya	ERR019289	7PET	/	Africa	NA	99.8975	1259	1296	4
212	7298_7_25	KNC146	O1	Inaba	Clinical	/	NA	NA	2010	/	/	/	/	/	/	/	/	/	/	NA	Kenya	NA	NA	Kiiru et al. Plos One 2013	Kenya	ERR117591	7PET	/	Africa	NA	99.9573	1290	1325	4
213	16244_8_7	CNRVC980005	O1	Ogawa	Clinical	/	NA	NA	1998	/	/	/	/	/	/	/	/	/	/	NA	Uganda	NA	NA	Weill et al., Science 2017	Uganda	ERR976553	7PET	/	Africa	NA	99.96	1298	1333	4
214	4056_8_12	A482	O1	Inaba	No data	/	NA	NA	2007	/	/	/	/	/	/	/	/	/	/	NA	Djibouti	NA	NA	Mutreja et al. Nature 2011	Djibouti	ERR018174	7PET	/	Africa	NA	99.6925	1173	1224	4
215	7298_7_33	KNC8669	O1	Unknown	Clinical	/	NA	NA	2010	/	/	/	/	/	/	/	/	/	/	NA	Kenya	NA	NA	Kiiru et al. Plos One 2013	Kenya	ERR117599	7PET	/	Africa	NA	NA	NA	NA	4
216	7298_5_3	KNE3C	O1	Unknown	Environmental	/	NA	NA	2010	/	/	/	/	/	/	/	/	/	/	NA	Kenya	NA	NA	Kiiru et al. Plos One 2013	Kenya	ERR117473	7PET	/	Africa	NA	99.8286	1202	1238	4
217	7346_8_51	KNC8678	O1	Unknown	Clinical	/	NA	NA	2009	/	/	/	/	/	/	/	/	/	/	NA	Kenya	NA	NA	Kiiru et al. Plos One 2013	Kenya	ERR114416	7PET	/	Africa	NA	99.9662	1286	1322	4
218	16244_8_12	CNRVC980029	O1	Ogawa	Clinical	/	NA	NA	1998	/	/	/	/	/	/	/	/	/	/	NA	Comoros	NA	NA	Weill et al., Science 2017	Comoros	ERR976558	7PET	/	Africa	NA	99.9697	1294	1336	4
219	16244_8_29	CNRVC980384	O1	Ogawa	Clinical	/	NA	NA	1998	/	/	/	/	/	/	/	/	/	/	NA	Sudan	NA	NA	Weill et al., Science 2017	Sudan	ERR976575	7PET	/	Africa	NA	99.976	1291	1334	4
220	CDCF5333	F5333	O1	Ogawa	Clinical	/	NA	NA	1998	/	/	/	/	/	/	/	/	/	/	NA	Tanzania	NA	NA	Weill et al., Science 2017	Tanzania	ERR1880767	7PET	/	Africa	NA	99.9665	1284	1322	4
221	16244_8_23	CNRVC980324	O1	Ogawa	Clinical	/	NA	NA	1998	/	/	/	/	/	/	/	/	/	/	NA	Rwanda	NA	NA	Weill et al., Science 2017	Rwanda	ERR976569	7PET	/	Africa	NA	99.9627	1294	1335	4
222	5174_6_4	4784	O1	Ogawa	No data	/	NA	NA	2009	/	/	/	/	/	/	/	/	/	/	NA	Tanzania	NA	NA	Mutreja et al. Nature 2011	Tanzania	ERR025370	7PET	/	Africa	NA	99.9701	1281	1315	4
223	12971_4_46	L363	O1	Inaba	Clinical	/	NA	NA	2013	/	/	/	/	/	/	/	/	/	/	NA	Democratic Republic of the Congo	NA	NA	Weill et al., Science 2017	Democratic Republic of the Congo	ERR572559	7PET	/	Africa	NA	99.9678	1287	1325	4
224	12971_7_48	L342	O1	Unknown	Clinical	/	NA	NA	2001	/	/	/	/	/	/	/	/	/	/	NA	Democratic Republic of the Congo	NA	NA	Weill et al., Science 2017	Democratic Republic of the Congo	ERR572810	7PET	/	Africa	NA	99.9645	1275	1310	4
225	10868_2_10	622	O1	Inaba	Clinical	/	NA	NA	2009	/	/	/	/	/	/	/	/	/	/	NA	Democratic Republic of the Congo	NA	NA	Weill et al., Science 2017	Democratic Republic of the Congo	ERR386629	7PET	/	Africa	NA	99.9622	1296	1331	4
226	SRR227309	CP1041	O1	Unknown	Clinical	/	NA	NA	2004	/	/	/	/	/	/	/	/	/	/	NA	Zambia	NA	NA	Hasan et al. PNAS 2012	Zambia	SRR227309	7PET	/	Africa	NA	99.9689	1286	1321	4
227	SRR491172	VC21113	O1	Unknown	No data	/	NA	NA	2003	/	/	/	/	/	/	/	/	/	/	NA	Nepal	NA	NA	N/A	Nepal	SRR491172	7PET	/	Asia	NA	99.9762	1288	1328	4
228	SRR491173	VC21106	O1	Unknown	No data	/	NA	NA	2003	/	/	/	/	/	/	/	/	/	/	NA	Nepal	NA	NA	N/A	Nepal	SRR491173	7PET	/	Asia	NA	99.9625	1292	1325	4
229	4075_3_9	PRL64	O1	Ogawa	No data	/	NA	NA	1992	/	/	/	/	/	/	/	/	/	/	NA	India	NA	NA	Mutreja et al. Nature 2011	India	SRR495447	7PET	/	Asia	NA	99.9508	1276	1313	2
230	5174_5_6	4339	O1	Ogawa	No data	/	NA	NA	2004	/	/	/	/	/	/	/	/	/	/	NA	India	NA	NA	Mutreja et al. Nature 2011	India	SRR491132	7PET	/	Asia	NA	99.9474	1280	1316	2
231	4056_2_9	MBRN14	O1	Ogawa	No data	/	NA	NA	2004	/	/	/	/	/	/	/	/	/	/	NA	India	NA	NA	Mutreja et al. Nature 2011	India	ERR018130	7PET	/	Asia	NA	99.9509	1273	1308	2
232	2956_6_2	4656	O1	Ogawa	No data	/	NA	NA	2006	/	/	/	/	/	/	/	/	/	/	NA	India	NA	NA	Mutreja et al. Nature 2011	India	ERR018112	7PET	/	Asia	NA	99.9527	1260	1301	2
233	5174_6_6	4646	O1	Ogawa	No data	/	NA	NA	2007	/	/	/	/	/	/	/	/	/	/	NA	India	NA	NA	Mutreja et al. Nature 2011	India	SRR491176	7PET	/	Asia	NA	99.9563	1284	1325	2
234	3002_8_3	4322	O1	Inaba	No data	/	NA	NA	2004	/	/	/	/	/	/	/	/	/	/	NA	India	NA	NA	Mutreja et al. Nature 2011	India	ERR019881	7PET	/	Asia	NA	99.928	1223	1297	2
235	5174_6_3	4488	O1	Ogawa	No data	/	NA	NA	2006	/	/	/	/	/	/	/	/	/	/	NA	India	NA	NA	Mutreja et al. Nature 2011	India	ERR025369	7PET	/	Asia	NA	99.9465	1284	1317	2
236	2956_6_1	4605	O1	Ogawa	No data	/	NA	NA	2007	/	/	/	/	/	/	/	/	/	/	NA	India	NA	NA	Mutreja et al. Nature 2011	India	ERR018111	7PET	/	Asia	NA	99.9332	1254	1299	2
237	5174_5_4	4593	O1	Ogawa	No data	/	NA	NA	2007	/	/	/	/	/	/	/	/	/	/	NA	India	NA	NA	Mutreja et al. Nature 2011	India	ERR025359	7PET	/	Asia	NA	99.9474	1284	1319	2
238	5174_5_2	4551	O1	Ogawa	No data	/	NA	NA	2007	/	/	/	/	/	/	/	/	/	/	NA	India	NA	NA	Mutreja et al. Nature 2011	India	ERR025357	7PET	/	Asia	NA	99.9512	1286	1322	2
239	5174_6_2	4552	O1	Ogawa	No data	/	NA	NA	2007	/	/	/	/	/	/	/	/	/	/	NA	India	NA	NA	Mutreja et al. Nature 2011	India	ERR025368	7PET	/	Asia	NA	99.9512	1287	1323	2
240	3002_8_7	4122	O1	Ogawa	No data	/	NA	NA	2007	/	/	/	/	/	/	/	/	/	/	NA	Viet Nam	NA	NA	Mutreja et al. Nature 2011	Viet Nam	ERR019885	7PET	/	Asia	NA	99.9203	1069	1123	2
241	ERR579075	2255_CDC	O1	Ogawa	No data	/	NA	NA	2008	/	/	/	/	/	/	/	/	/	/	NA	China	NA	NA	Didelot et al. PLoS Genetics 2015	China	ERR579075	7PET	/	Asia	NA	99.9598	1285	1318	2
242	ERR576974	AHV1003_CDC	O1	Ogawa	No data	/	NA	NA	2010	/	/	/	/	/	/	/	/	/	/	NA	China	NA	NA	Didelot et al. PLoS Genetics 2015	China	ERR576974	7PET	/	Asia	NA	99.9507	1285	1318	2
243	SRR227324	CP1042	O1	Unknown	Clinical	/	NA	NA	2010	/	/	/	/	/	/	/	/	/	/	NA	Thailand	NA	NA	Hasan et al. PNAS 2012	Thailand	SRR227324	7PET	/	Asia	NA	99.9587	1286	1320	2
244	SRR491153	EM1626	O1	Unknown	No data	/	NA	NA	2011	/	/	/	/	/	/	/	/	/	/	NA	Bangladesh	NA	NA	Unpublished EBI-ENA	Bangladesh	SRR491153	7PET	/	Asia	NA	99.9692	1289	1331	2
245	6714_6_5	S9KCH9	O1	Unknown	Clinical	/	NA	NA	2010	/	/	/	/	/	/	/	/	/	/	NA	Pakistan	NA	NA	Shah et al. EID 2015	Pakistan	ERR051772	7PET	/	Asia	NA	99.9465	1276	1314	2
246	SRR495447	PCS022	O1	Ogawa	Clinical	/	NA	NA	2010	/	/	/	/	/	/	/	/	/	/	NA	Bangladesh	NA	NA	N/A (appear in Eppinger et al. mBio 2014)	Bangladesh	SRR495447	7PET	/	Asia	NA	99.9708	1290	1334	2
247	SRR491132	EM1536	O1	Ogawa	Environmental	/	NA	NA	2010	/	/	/	/	/	/	/	/	/	/	NA	Bangladesh	NA	NA	N/A (appear in Eppinger et al. mBio 2014)	Bangladesh	SRR491132	7PET	/	Asia	NA	99.9551	1289	1330	2
248	SRR491176	EDC022	O1	Unknown	No data	/	NA	NA	2010	/	/	/	/	/	/	/	/	/	/	NA	Bangladesh	NA	NA	N/A	Bangladesh	SRR491176	7PET	/	Asia	NA	99.9605	1290	1332	2
249	5174_6_9	4536	O1	Ogawa	No data	/	NA	NA	2007	/	/	/	/	/	/	/	/	/	/	NA	India	NA	NA	Mutreja et al. Nature 2011	India	ERR025375	7PET	/	Asia	NA	99.9432	1288	1321	2
250	5174_6_1	4585	O1	Ogawa	No data	/	NA	NA	2007	/	/	/	/	/	/	/	/	/	/	NA	India	NA	NA	Mutreja et al. Nature 2011	India	ERR025366	7PET	/	Asia	NA	99.9624	1284	1319	2
251	5174_6_5	4600	O1	Ogawa	No data	/	NA	NA	2007	/	/	/	/	/	/	/	/	/	/	NA	India	NA	NA	Mutreja et al. Nature 2011	India	ERR025371	7PET	/	Asia	NA	99.9439	1282	1315	2
252	5174_5_3	4623	O1	Ogawa	No data	/	NA	NA	2007	/	/	/	/	/	/	/	/	/	/	NA	India	NA	NA	Mutreja et al. Nature 2011	India	ERR025358	7PET	/	Asia	NA	99.9546	1282	1318	2
253	SRR308704	VC-7	O1	Unknown	Clinical	/	NA	NA	2010	/	/	/	/	/	/	/	/	/	/	NA	Nepal	NA	NA	Hendriksen et al. mBio 2011	Nepal	SRR308704	7PET	/	Asia	NA	99.9577	1295	1330	2
254	SRR308690	VC-2	O1	Unknown	Clinical	/	NA	NA	2010	/	/	/	/	/	/	/	/	/	/	NA	Nepal	NA	NA	Hendriksen et al. mBio 2011	Nepal	SRR308690	7PET	/	Asia	NA	99.9457	1294	1326	2
255	SRR308665	VC-1	O1	Unknown	Clinical	/	NA	NA	2010	/	/	/	/	/	/	/	/	/	/	NA	Nepal	NA	NA	Hendriksen et al. mBio 2011	Nepal	SRR308665	7PET	/	Asia	NA	99.9522	1295	1328	2
256	SRR308706	VC-9	O1	Unknown	Clinical	/	NA	NA	2010	/	/	/	/	/	/	/	/	/	/	NA	Nepal	NA	NA	Hendriksen et al. mBio 2011	Nepal	SRR308706	7PET	/	Asia	NA	99.9668	1291	1328	2
257	SRR308717	VC-16	O1	Unknown	Clinical	/	NA	NA	2010	/	/	/	/	/	/	/	/	/	/	NA	Nepal	NA	NA	Hendriksen et al. mBio 2011	Nepal	SRR308717	7PET	/	Asia	NA	99.9495	1294	1334	2
258	SRR308691	VC-3	O1	Unknown	Clinical	/	NA	NA	2010	/	/	/	/	/	/	/	/	/	/	NA	Nepal	NA	NA	Hendriksen et al. mBio 2011	Nepal	SRR308691	7PET	/	Asia	NA	99.9541	1293	1328	2
259	SRR308692	VC-4	O1	Unknown	Clinical	/	NA	NA	2010	/	/	/	/	/	/	/	/	/	/	NA	Nepal	NA	NA	Hendriksen et al. mBio 2011	Nepal	SRR308692	7PET	/	Asia	NA	99.9519	1292	1325	2
260	SRR308705	VC-8	O1	Unknown	Clinical	/	NA	NA	2010	/	/	/	/	/	/	/	/	/	/	NA	Nepal	NA	NA	Hendriksen et al. mBio 2011	Nepal	SRR308705	7PET	/	Asia	NA	99.9654	1292	1325	2
261	SRR308707	VC-10	O1	Unknown	Clinical	/	NA	NA	2010	/	/	/	/	/	/	/	/	/	/	NA	Nepal	NA	NA	Hendriksen et al. mBio 2011	Nepal	SRR308707	7PET	/	Asia	NA	99.9626	1290	1323	2
262	SRR308693	VC-5	O1	Unknown	Clinical	/	NA	NA	2010	/	/	/	/	/	/	/	/	/	/	NA	Nepal	NA	NA	Hendriksen et al. mBio 2011	Nepal	SRR308693	7PET	/	Asia	NA	99.9703	1293	1349	2
263	SRR308708	VC-11	O1	Unknown	Clinical	/	NA	NA	2010	/	/	/	/	/	/	/	/	/	/	NA	Nepal	NA	NA	Hendriksen et al. mBio 2011	Nepal	SRR308708	7PET	/	Asia	NA	99.9565	1295	1327	2
264	SRR308723	VC-20	O1	Unknown	Clinical	/	NA	NA	2010	/	/	/	/	/	/	/	/	/	/	NA	Nepal	NA	NA	Hendriksen et al. mBio 2011	Nepal	SRR308723	7PET	/	Asia	NA	99.9597	1290	1349	2
265	SRR308713	VC-13	O1	Unknown	Clinical	/	NA	NA	2010	/	/	/	/	/	/	/	/	/	/	NA	Nepal	NA	NA	Hendriksen et al. mBio 2011	Nepal	SRR308713	7PET	/	Asia	NA	99.9565	1291	1326	2
266	SRR308725	VC-22	O1	Unknown	Clinical	/	NA	NA	2010	/	/	/	/	/	/	/	/	/	/	NA	Nepal	NA	NA	Hendriksen et al. mBio 2011	Nepal	SRR308725	7PET	/	Asia	NA	99.9618	1287	1346	2
267	SRR308709	VC-12	O1	Unknown	Clinical	/	NA	NA	2010	/	/	/	/	/	/	/	/	/	/	NA	Nepal	NA	NA	Hendriksen et al. mBio 2011	Nepal	SRR308709	7PET	/	Asia	NA	99.9616	1290	1325	2
268	SRR308724	VC-21	O1	Unknown	Clinical	/	NA	NA	2010	/	/	/	/	/	/	/	/	/	/	NA	Nepal	NA	NA	Hendriksen et al. mBio 2011	Nepal	SRR308724	7PET	/	Asia	NA	99.952	1288	1323	2
269	2956_6_3	4675	O1	Ogawa	No data	/	NA	NA	2001	/	/	/	/	/	/	/	/	/	/	NA	Bangladesh	NA	NA	Mutreja et al. Nature 2011	Bangladesh	ERR018113	7PET	/	Asia	NA	99.9665	1241	1280	4
270	2956_6_6	4661	O1	Ogawa	No data	/	NA	NA	2001	/	/	/	/	/	/	/	/	/	/	NA	Bangladesh	NA	NA	Mutreja et al. Nature 2011	Bangladesh	ERR018116	7PET	/	Asia	NA	99.9641	1197	1253	4
271	4056_2_7	A488_2	O1	Ogawa	No data	/	NA	NA	2006	/	/	/	/	/	/	/	/	/	/	NA	Bangladesh	NA	NA	Mutreja et al. Nature 2011	Bangladesh	ERR018128	7PET	/	Asia	NA	99.9521	1258	1293	4
272	5174_8_6	A488_1	O1	Ogawa	No data	/	NA	NA	2006	/	/	/	/	/	/	/	/	/	/	NA	Bangladesh	NA	NA	Mutreja et al. Nature 2011	Bangladesh	ERR025393	7PET	/	Asia	NA	99.9594	1282	1316	4
273	2956_6_5	4663	O1	Ogawa	No data	/	NA	NA	2001	/	/	/	/	/	/	/	/	/	/	NA	Bangladesh	NA	NA	Mutreja et al. Nature 2011	Bangladesh	ERR018115	7PET	/	Asia	NA	99.9663	1253	1294	4
274	5174_6_7	4662	O1	Ogawa	No data	/	NA	NA	2001	/	/	/	/	/	/	/	/	/	/	NA	Bangladesh	NA	NA	Mutreja et al. Nature 2011	Bangladesh	ERR025373	7PET	/	Asia	NA	99.9576	1280	1315	4
275	4056_8_9	A487_2	O1	Inaba	No data	/	NA	NA	2007	/	/	/	/	/	/	/	/	/	/	NA	Bangladesh	NA	NA	Mutreja et al. Nature 2011	Bangladesh	ERR018182	7PET	/	Asia	NA	99.7035	1181	1234	4
276	5174_8_8	A487_1	O1	Inaba	No data	/	NA	NA	2007	/	/	/	/	/	/	/	/	/	/	NA	Bangladesh	NA	NA	Mutreja et al. Nature 2011	Bangladesh	ERR025395	7PET	/	Asia	NA	99.9725	1284	1319	4
277	CIRS101	CIRS101	O1	Inaba	Clinical	/	NA	NA	2002	/	/	/	/	/	/	/	/	/	/	NA	Bangladesh	NA	NA	Chun et al. PNAS 2009	Bangladesh	ACVW00000000	7PET	/	Asia	NA	99.9661	1268	1301	1
278	2956_6_4	4679	O1	Ogawa	No data	/	NA	NA	1999	/	/	/	/	/	/	/	/	/	/	NA	Bangladesh	NA	NA	Mutreja et al. Nature 2011	Bangladesh	ERR018114	7PET	/	Asia	NA	99.9617	1242	1317	1
279	3002_8_4	4642	O1	Inaba	No data	/	NA	NA	2006	/	/	/	/	/	/	/	/	/	/	NA	India	NA	NA	Mutreja et al. Nature 2011	India	ERR019882	7PET	/	Asia	NA	99.9366	1234	1299	4
280	ERR579089	VC2454_CDC	O1	Inaba	No data	/	NA	NA	2005	/	/	/	/	/	/	/	/	/	/	NA	China	NA	NA	Didelot et al. PLoS Genetics 2015	China	ERR579089	7PET	/	Asia	NA	99.9391	1273	1304	1
281	ERR579090	VC2248_1_CDC	O1	Inaba	No data	/	NA	NA	2008	/	/	/	/	/	/	/	/	/	/	NA	China	NA	NA	Didelot et al. PLoS Genetics 2015	China	ERR579090	7PET	/	Asia	NA	99.9699	1273	1311	1
282	6714_6_14	S18HH4	O1	Unknown	Clinical	/	NA	NA	2010	/	/	/	/	/	/	/	/	/	/	NA	Pakistan	NA	NA	Shah et al. EID 2015	Pakistan	ERR051781	7PET	/	Asia	NA	99.9779	1276	1311	1
283	2009V_1046	2009V_1046	O1	Ogawa	Clinical	/	NA	NA	2009	/	/	/	/	/	/	/	/	/	/	NA	Pakistan	NA	NA	Reimer et al. EID 2011	Pakistan	GCA_000237405.2	7PET	/	Asia	NA	99.9145	1283	1320	1
284	2009V_1116	2009V_1116	O1	Ogawa	Clinical	/	NA	NA	2009	/	/	/	/	/	/	/	/	/	/	NA	Pakistan	NA	NA	Reimer et al. EID 2011	Pakistan	GCA_000237465.2	7PET	/	Asia	NA	99.914	1278	1316	1
285	0034_L008_R1	0034_L008	O1	Unknown	No data	/	NA	NA	2002	/	/	/	/	/	/	/	/	/	/	NA	Mozambique	NA	NA	Weill et al., Science 2017	Mozambique	MWHU01000000	7PET	/	Africa	NA	99.9766	1290	1328	1
286	2011EL_1137	2011EL_1137	O1	Ogawa	Clinical	/	NA	NA	2009	/	/	/	/	/	/	/	/	/	/	NA	South Africa	NA	NA	Reimer et al. EID 2011	South Africa	SRR774784	7PET	/	Africa	NA	99.927	1276	1314	1
287	6437_7_21	Zim_12	O1	Ogawa	No data	/	NA	NA	2009	/	/	/	/	/	/	/	/	/	/	NA	Zimbabwe	NA	NA	Weill et al., Science 2017	Zimbabwe	ERR044798	7PET	/	Africa	NA	99.9698	1284	1328	1
288	SRR227311	CP1038	O1	Unknown	Clinical	/	NA	NA	2009	/	/	/	/	/	/	/	/	/	/	NA	Zimbabwe	NA	NA	Hasan et al. PNAS 2012	Zimbabwe	SRR227311	7PET	/	Africa	NA	99.9716	1286	1320	1
289	7298_7_21	KNC144	O1	Inaba	Clinical	/	NA	NA	2010	/	/	/	/	/	/	/	/	/	/	NA	Kenya	NA	NA	Kiiru et al. Plos One 2013	Kenya	ERR117587	7PET	/	Africa	NA	98.6953	286	312	1
290	7346_8_53	KNC208	O1	Unknown	Clinical	/	NA	NA	2009	/	/	/	/	/	/	/	/	/	/	NA	Kenya	NA	NA	Kiiru et al. Plos One 2013	Kenya	ERR114418	7PET	/	Africa	NA	99.937	1283	1354	1
291	4056_2_2	MBN17	O1	Inaba	No data	/	NA	NA	2004	/	/	/	/	/	/	/	/	/	/	NA	India	NA	NA	Mutreja et al. Nature 2011	India	ERR018123	7PET	/	Asia	NA	99.9389	1263	1296	1
292	5174_5_5	4538	O1	Inaba	No data	/	NA	NA	2007	/	/	/	/	/	/	/	/	/	/	NA	India	NA	NA	Mutreja et al. Nature 2011	India	ERR025360	7PET	/	Asia	NA	99.9527	1283	1317	1
293	5174_6_8	4519	O1	Ogawa	No data	/	NA	NA	2005	/	/	/	/	/	/	/	/	/	/	NA	India	NA	NA	Mutreja et al. Nature 2011	India	ERR025374	7PET	/	Asia	NA	99.9545	1279	1313	1
294	2009V_1131	2009V_1131	O1	Ogawa	Clinical	/	NA	NA	2009	/	/	/	/	/	/	/	/	/	/	NA	India	NA	NA	Reimer et al. EID 2011	India	GCA_000237485.2	7PET	/	Asia	NA	99.8941	1277	1314	1
295	4075_3_12	IDHO1726	O1	Ogawa	No data	/	NA	NA	2009	/	/	/	/	/	/	/	/	/	/	NA	India	NA	NA	Mutreja et al. Nature 2011	India	ERR018187	7PET	/	Asia	NA	99.9441	1262	1299	1
296	SRR308703	VC-6	O1	Unknown	Clinical	/	NA	NA	2010	/	/	/	/	/	/	/	/	/	/	NA	Nepal	NA	NA	Hendriksen et al. mBio 2011	Nepal	SRR308703	7PET	/	Asia	NA	99.9801	1285	1323	1
297	SRR308722	VC-19	O1	Unknown	Clinical	/	NA	NA	2010	/	/	/	/	/	/	/	/	/	/	NA	Nepal	NA	NA	Hendriksen et al. mBio 2011	Nepal	SRR308722	7PET	/	Asia	NA	99.9674	1290	1324	1
298	SRR491178	EDC020	O1	Ogawa	Environmental	/	NA	NA	2010	/	/	/	/	/	/	/	/	/	/	NA	Bangladesh	NA	NA	N/A (appear in Eppinger et al. mBio 2014)	Bangladesh	SRR491178	7PET	/	Asia	NA	99.967	1290	1327	1
299	SRR227335	CP1050	O1	Unknown	No data	/	NA	NA	2010	/	/	/	/	/	/	/	/	/	/	NA	Bangladesh	NA	NA	Hasan et al. PNAS 2012	Bangladesh	SRR227335	7PET	/	Asia	NA	99.9639	1280	1314	1
300	SRR491124	NHCC004A	O1	Ogawa	Clinical	/	NA	NA	2010	/	/	/	/	/	/	/	/	/	/	NA	Bangladesh	NA	NA	N/A (appear in Eppinger et al. mBio 2014)	Bangladesh	SRR491124	7PET	/	Asia	NA	99.9664	1291	1329	1
301	SRR491158	EM1546	O1	Ogawa	Environmental	/	NA	NA	2010	/	/	/	/	/	/	/	/	/	/	NA	Bangladesh	NA	NA	N/A (appear in Eppinger et al. mBio 2014)	Bangladesh	SRR491158	7PET	/	Asia	NA	99.9736	1290	1338	1
302	SRR495764	EC0012	O1	Ogawa	Environmental	/	NA	NA	2010	/	/	/	/	/	/	/	/	/	/	NA	Bangladesh	NA	NA	N/A (appear in Eppinger et al. mBio 2014)	Bangladesh	SRR495764	7PET	/	Asia	NA	99.9766	1294	1327	1
303	SRR491177	EC0027	O1	Ogawa	Environmental	/	NA	NA	2010	/	/	/	/	/	/	/	/	/	/	NA	Bangladesh	NA	NA	N/A (appear in Eppinger et al. mBio 2014)	Bangladesh	SRR491177	7PET	/	Asia	NA	99.9456	1293	1330	1
304	SRR491170	EC0009	O1	Ogawa	Environmental	/	NA	NA	2010	/	/	/	/	/	/	/	/	/	/	NA	Bangladesh	NA	NA	N/A (appear in Eppinger et al. mBio 2014)	Bangladesh	SRR491170	7PET	/	Asia	NA	99.9783	1290	1325	1
305	SRR491171	NHCC006C	O1	Ogawa	Clinical	/	NA	NA	2010	/	/	/	/	/	/	/	/	/	/	NA	Bangladesh	NA	NA	N/A (appear in Eppinger et al. mBio 2014)	Bangladesh	SRR491171	7PET	/	Asia	NA	99.9782	1287	1325	1
306	SRR491169	PCS023	O1	Ogawa	Clinical	/	NA	NA	2010	/	/	/	/	/	/	/	/	/	/	NA	Bangladesh	NA	NA	N/A (appear in Eppinger et al. mBio 2014)	Bangladesh	SRR491169	7PET	/	Asia	NA	99.9725	1288	1323	1
307	SRR491175	NHCC010F	O1	Ogawa	Clinical	/	NA	NA	2010	/	/	/	/	/	/	/	/	/	/	NA	Bangladesh	NA	NA	N/A (appear in Eppinger et al. mBio 2014)	Bangladesh	SRR491175	7PET	/	Asia	NA	99.9625	1293	1326	1
308	5189_09	5189	O1	Ogawa	Clinical	/	NA	NA	2009	/	/	/	/	/	/	/	/	/	/	NA	India	NA	NA	Abd El Ghany et al. PLoS NTD 2014	India	ERS353756	7PET	/	Asia	NA	99.9715	1286	1321	1
309	5157_09	5157	O1	Ogawa	Clinical	/	NA	NA	2009	/	/	/	/	/	/	/	/	/	/	NA	India	NA	NA	Abd El Ghany et al. PLoS NTD 2014	India	ERS353751	7PET	/	Asia	NA	99.973	1282	1316	1
310	6236_09	6236	O1	Ogawa	Clinical	/	NA	NA	2009	/	/	/	/	/	/	/	/	/	/	NA	India	NA	NA	Abd El Ghany et al. PLoS NTD 2014	India	ERS353772	7PET	/	Asia	NA	99.9708	1292	1325	1
311	SRR308716	VC-15	O1	Unknown	Clinical	/	NA	NA	2010	/	/	/	/	/	/	/	/	/	/	NA	Nepal	NA	NA	Hendriksen et al. mBio 2011	Nepal	SRR308716	7PET	/	Asia	NA	99.9721	1290	1327	1
312	SRR308721	VC-18	O1	Unknown	Clinical	/	NA	NA	2010	/	/	/	/	/	/	/	/	/	/	NA	Nepal	NA	NA	Hendriksen et al. mBio 2011	Nepal	SRR308721	7PET	/	Asia	NA	99.976	1290	1325	1
313	CNRVC090182	CNRVC090182	O1	Ogawa	Clinical	/	NA	NA	2009	/	/	/	/	/	/	/	/	/	/	NA	Cameroon	NA	NA	Weill et al., Science 2017	Cameroon	ERR1878580	7PET	/	Africa	NA	99.9789	1291	1327	1
314	CNRVC100224	CNRVC100224	O1	Ogawa	Clinical	/	NA	NA	2010	/	/	/	/	/	/	/	/	/	/	NA	Nigeria	NA	NA	Weill et al., Science 2017	Nigeria	ERR1878589	7PET	/	Africa	NA	99.962	1282	1318	1
315	12971_4_76	L408	O1	Unknown	Clinical	/	NA	NA	2011	/	/	/	/	/	/	/	/	/	/	NA	Togo	NA	NA	Weill et al., Science 2017	Togo	ERR572589	7PET	/	Africa	NA	99.9751	1290	1325	1
316	2010EL_1749	2010EL_1749	O1	Ogawa	Clinical	/	NA	NA	2010	/	/	/	/	/	/	/	/	/	/	NA	Cameroon	NA	NA	Reimer et al. EID 2011	Cameroon	SRR773655	7PET	/	Africa	NA	99.8125	1272	1319	1
317	CNRVC140167	CNRVC140167	O1	Ogawa	Clinical	/	NA	NA	2010	/	/	/	/	/	/	/	/	/	/	NA	Niger	NA	NA	Weill et al., Science 2017	Niger	ERR1878612	7PET	/	Africa	NA	99.9628	1299	1333	1
318	2009V_1096	2009V_1096	O1	Ogawa	Clinical	/	NA	NA	2009	/	/	/	/	/	/	/	/	/	/	NA	India	NA	NA	Reimer et al. EID 2011	India	GCA_000237445.2	7PET	/	Asia	NA	99.9067	1282	1319	1
319	7298_7_34	KNC231	O1	Unknown	Clinical	/	NA	NA	2009	/	/	/	/	/	/	/	/	/	/	NA	Kenya	NA	NA	Kiiru et al. Plos One 2013	Kenya	ERR117600	7PET	/	Africa	NA	98.5642	62	69	1
320	7298_7_37	KNC241	O1	Inaba	Clinical	/	NA	NA	2009	/	/	/	/	/	/	/	/	/	/	NA	Kenya	NA	NA	Kiiru et al. Plos One 2013	Kenya	ERR117603	7PET	/	Africa	NA	98.785	239	259	1
321	2009V_1085	2009V_1085	O1	Ogawa	Clinical	/	NA	NA	2009	/	/	/	/	/	/	/	/	/	/	NA	India	NA	NA	Reimer et al. EID 2011	India	GCA_000237425.2	7PET	/	Asia	NA	99.9116	1276	1318	1
322	5235_09	5235	O1	Ogawa	Clinical	/	NA	NA	2009	/	/	/	/	/	/	/	/	/	/	NA	India	NA	NA	Abd El Ghany et al. PLoS NTD 2014	India	ERS353760	7PET	/	Asia	NA	99.9756	1284	1320	1
323	5417_09	5417	O1	Ogawa	Clinical	/	NA	NA	2009	/	/	/	/	/	/	/	/	/	/	NA	India	NA	NA	Abd El Ghany et al. PLoS NTD 2014	India	ERR351191	7PET	/	Asia	NA	99.9726	1290	1324	1
324	ERR351191	5417	O1	Unknown	Clinical	/	NA	NA	2009	/	/	/	/	/	/	/	/	/	/	NA	India	NA	NA	El Ghany et al. PNTD 2014	India	ERR351191	7PET	/	Asia	NA	99.9726	1290	1324	1
325	6801_09	6801	O1	Ogawa	Clinical	/	NA	NA	2009	/	/	/	/	/	/	/	/	/	/	NA	India	NA	NA	Abd El Ghany et al. PLoS NTD 2014	India	ERR351206	7PET	/	Asia	NA	99.9714	1291	1326	1
326	4966_09	4966	O1	Ogawa	Clinical	/	NA	NA	2009	/	/	/	/	/	/	/	/	/	/	NA	India	NA	NA	Abd El Ghany et al. PLoS NTD 2014	India	ERR351174	7PET	/	Asia	NA	99.9717	1289	1325	1
327	6554_09	6554	O1	Ogawa	Clinical	/	NA	NA	2009	/	/	/	/	/	/	/	/	/	/	NA	India	NA	NA	Abd El Ghany et al. PLoS NTD 2014	India	ERR351202	7PET	/	Asia	NA	99.9735	1290	1325	1
328	2010EL_2010N	2010EL_2010N	O1	Ogawa	Clinical	/	NA	NA	2010	/	/	/	/	/	/	/	/	/	/	NA	Haiti	NA	NA	Reimer et al. EID 2011	Haiti	SRR773658	7PET	LAT3	Americas	NA	99.8607	1280	1316	1
329	SRR308715	VC-14	O1	Unknown	Clinical	/	NA	NA	2010	/	/	/	/	/	/	/	/	/	/	NA	Nepal	NA	NA	Hendriksen et al. mBio 2011	Nepal	SRR308715	7PET	LAT3	Asia	NA	99.9809	1288	1319	1
330	SRR308726	VC-25	O1	Unknown	Clinical	/	NA	NA	2010	/	/	/	/	/	/	/	/	/	/	NA	Nepal	NA	NA	Hendriksen et al. mBio 2011	Nepal	SRR308726	7PET	LAT3	Asia	NA	99.9749	1289	1317	1
331	SRR308727	VC-26	O1	Unknown	Clinical	/	NA	NA	2010	/	/	/	/	/	/	/	/	/	/	NA	Nepal	NA	NA	Hendriksen et al. mBio 2011	Nepal	SRR308727	7PET	LAT3	Asia	NA	99.9779	1287	1316	1
332	SRR191343	HC_81A1	O1	Ogawa	Clinical	/	NA	NA	2010	/	/	/	/	/	/	/	/	/	/	NA	Haiti	NA	NA	Hasan et al. PNAS 2012	Haiti	SRR191343	7PET	LAT3	Americas	NA	99.9616	1291	1326	1
333	2010EL_2010H	2010EL_2010H	O1	Ogawa	Clinical	/	NA	NA	2010	/	/	/	/	/	/	/	/	/	/	NA	Haiti	NA	NA	Reimer et al. EID 2011	Haiti	SRR773657	7PET	LAT3	Americas	NA	99.913	1276	1314	1
334	2011EL_1089	2011EL_1089	O1	Ogawa	Clinical	/	NA	NA	2010	/	/	/	/	/	/	/	/	/	/	NA	Haiti	NA	NA	Reimer et al. EID 2011	Haiti	SRR773660	7PET	LAT3	Americas	NA	99.9003	1278	1317	1
335	SRR191363	HC_68A1	O1	Ogawa	Clinical	/	NA	NA	2010	/	/	/	/	/	/	/	/	/	/	NA	Haiti	NA	NA	Hasan et al. PNAS 2012	Haiti	SRR191363	7PET	LAT3	Americas	NA	99.9757	1286	1323	1
336	SRR191349	HC_71A1	O1	Ogawa	Clinical	/	NA	NA	2010	/	/	/	/	/	/	/	/	/	/	NA	Haiti	NA	NA	Hasan et al. PNAS 2012	Haiti	SRR191349	7PET	LAT3	Americas	NA	99.9639	1291	1327	1
337	SRR135543	HC_61A1	O1	Ogawa	Clinical	/	NA	NA	2010	/	/	/	/	/	/	/	/	/	/	NA	Haiti	NA	NA	Hasan et al. PNAS 2012	Haiti	SRR135543	7PET	LAT3	Americas	NA	99.9805	1265	1304	1
338	SRR191351	HC_67A1	O1	Ogawa	Clinical	/	NA	NA	2010	/	/	/	/	/	/	/	/	/	/	NA	Haiti	NA	NA	Hasan et al. PNAS 2012	Haiti	SRR191351	7PET	LAT3	Americas	NA	99.9766	1284	1322	1
339	SRR190877	HC_65A1	O1	Ogawa	Clinical	/	NA	NA	2010	/	/	/	/	/	/	/	/	/	/	NA	Haiti	NA	NA	Hasan et al. PNAS 2012	Haiti	SRR190877	7PET	LAT3	Americas	NA	99.9805	1290	1327	1
340	SRR191347	HC_64A1	O1	Ogawa	Clinical	/	NA	NA	2010	/	/	/	/	/	/	/	/	/	/	NA	Haiti	NA	NA	Hasan et al. PNAS 2012	Haiti	SRR191347	7PET	LAT3	Americas	NA	99.9726	1288	1326	1
341	SRR135605	HC_38A1	O1	Ogawa	Clinical	/	NA	NA	2010	/	/	/	/	/	/	/	/	/	/	NA	Haiti	NA	NA	Hasan et al. PNAS 2012	Haiti	SRR135605	7PET	LAT3	Americas	NA	99.9805	1288	1323	1
342	SRR135544	HC_49A2	O1	Ogawa	Clinical	/	NA	NA	2010	/	/	/	/	/	/	/	/	/	/	NA	Haiti	NA	NA	Hasan et al. PNAS 2012	Haiti	SRR135544	7PET	LAT3	Americas	NA	99.9735	1287	1325	1
343	SRR135545	HC_40A1	O1	Ogawa	Clinical	/	NA	NA	2010	/	/	/	/	/	/	/	/	/	/	NA	Haiti	NA	NA	Hasan et al. PNAS 2012	Haiti	SRR135545	7PET	LAT3	Americas	NA	99.9808	1285	1323	1
344	SRR135540	HCUF_01	O1	Ogawa	Clinical	/	NA	NA	2010	/	/	/	/	/	/	/	/	/	/	NA	Haiti	NA	NA	Hasan et al. PNAS 2012	Haiti	SRR135540	7PET	LAT3	Americas	NA	99.9691	1289	1327	1
345	SRR135621	HC_48A1	O1	Ogawa	Clinical	/	NA	NA	2010	/	/	/	/	/	/	/	/	/	/	NA	Haiti	NA	NA	Hasan et al. PNAS 2012	Haiti	SRR135621	7PET	LAT3	Americas	NA	99.9685	1285	1325	1
346	SRR135620	HFU_02	O1	Ogawa	Clinical	/	NA	NA	2010	/	/	/	/	/	/	/	/	/	/	NA	Haiti	NA	NA	Hasan et al. PNAS 2012	Haiti	SRR135620	7PET	LAT3	Americas	NA	99.9758	1288	1325	1
347	2010EL_1961	2010EL_1961	O1	Ogawa	Clinical	/	NA	NA	2010	/	/	/	/	/	/	/	/	/	/	NA	Haiti	NA	NA	Reimer et al. EID 2011	Haiti	SRR773656	7PET	LAT3	Americas	NA	99.8697	1278	1314	1
348	SRR135546	HC_23A1	O1	Ogawa	Clinical	/	NA	NA	2010	/	/	/	/	/	/	/	/	/	/	NA	Haiti	NA	NA	Hasan et al. PNAS 2012	Haiti	SRR135546	7PET	LAT3	Americas	NA	99.9649	1290	1327	1
349	SRR135603	HC_43A1	O1	Ogawa	Clinical	/	NA	NA	2010	/	/	/	/	/	/	/	/	/	/	NA	Haiti	NA	NA	Hasan et al. PNAS 2012	Haiti	SRR135603	7PET	LAT3	Americas	NA	99.9742	1282	1319	1
350	SRR191350	HC_80A1	O1	Ogawa	Clinical	/	NA	NA	2010	/	/	/	/	/	/	/	/	/	/	NA	Haiti	NA	NA	Hasan et al. PNAS 2012	Haiti	SRR191350	7PET	LAT3	Americas	NA	99.9692	1287	1326	1
351	SRR191381	HC_22A1	O1	Ogawa	Clinical	/	NA	NA	2010	/	/	/	/	/	/	/	/	/	/	NA	Haiti	NA	NA	Hasan et al. PNAS 2012	Haiti	SRR191381	7PET	LAT3	Americas	NA	99.9764	1289	1327	1
352	SRR190870	HC_06A1	O1	Ogawa	Clinical	/	NA	NA	2010	/	/	/	/	/	/	/	/	/	/	NA	Haiti	NA	NA	Hasan et al. PNAS 2012	Haiti	SRR190870	7PET	LAT3	Americas	NA	99.982	1287	1322	1
353	SRR191380	HC_28A1	O1	Ogawa	Clinical	/	NA	NA	2010	/	/	/	/	/	/	/	/	/	/	NA	Haiti	NA	NA	Hasan et al. PNAS 2012	Haiti	SRR191380	7PET	LAT3	Americas	NA	99.9604	1289	1323	1
354	12005_1_11	H_3687	O1	Ogawa	Clinical	/	NA	NA	2013	/	/	/	/	/	/	/	/	/	/	NA	Mexico	NA	NA	Domman et al., Science 2017	Mexico	ERR466829	7PET	LAT3	Americas	NA	99.9686	1294	1326	1
355	12005_1_18	H_4091	O1	Ogawa	Clinical	/	NA	NA	2013	/	/	/	/	/	/	/	/	/	/	NA	Mexico	NA	NA	Domman et al., Science 2017	Mexico	ERR466836	7PET	LAT3	Americas	NA	99.9689	1292	1323	1
356	12014_1_29	H_4451	O1	Ogawa	Clinical	/	NA	NA	2013	/	/	/	/	/	/	/	/	/	/	NA	Mexico	NA	NA	Domman et al., Science 2017	Mexico	ERR466847	7PET	LAT3	Americas	NA	99.9683	1290	1320	1
357	12022_1_33	H_5165	O1	Ogawa	Clinical	/	NA	NA	2013	/	/	/	/	/	/	/	/	/	/	NA	Mexico	NA	NA	Domman et al., Science 2017	Mexico	ERR471122	7PET	LAT3	Americas	NA	99.9688	1290	1321	1
358	12014_1_26	H_4270	O1	Ogawa	Clinical	/	NA	NA	2013	/	/	/	/	/	/	/	/	/	/	NA	Mexico	NA	NA	Domman et al., Science 2017	Mexico	ERR466844	7PET	LAT3	Americas	NA	99.98	1292	1324	1
359	12022_1_40	H_6153	O1	Ogawa	Clinical	/	NA	NA	2013	/	/	/	/	/	/	/	/	/	/	NA	Mexico	NA	NA	Domman et al., Science 2017	Mexico	ERR471129	7PET	LAT3	Americas	NA	99.9843	1290	1321	1
360	12005_1_15	H_4080	O1	Ogawa	Clinical	/	NA	NA	2013	/	/	/	/	/	/	/	/	/	/	NA	Mexico	NA	NA	Domman et al., Science 2017	Mexico	ERR466833	7PET	LAT3	Americas	NA	99.9679	1292	1323	1
361	12022_1_34	H_5169	O1	Ogawa	Clinical	/	NA	NA	2013	/	/	/	/	/	/	/	/	/	/	NA	Mexico	NA	NA	Domman et al., Science 2017	Mexico	ERR471123	7PET	LAT3	Americas	NA	99.9816	1290	1321	1
362	12014_1_28	H_4412	O1	Ogawa	Clinical	/	NA	NA	2013	/	/	/	/	/	/	/	/	/	/	NA	Mexico	NA	NA	Domman et al., Science 2017	Mexico	ERR466846	7PET	LAT3	Americas	NA	99.9678	1290	1321	1
363	12014_1_24	H_4222	O1	Ogawa	Clinical	/	NA	NA	2013	/	/	/	/	/	/	/	/	/	/	NA	Mexico	NA	NA	Domman et al., Science 2017	Mexico	ERR466842	7PET	LAT3	Americas	NA	99.9816	1292	1325	1
364	12022_1_38	H_6151	O1	Ogawa	Clinical	/	NA	NA	2013	/	/	/	/	/	/	/	/	/	/	NA	Mexico	NA	NA	Domman et al., Science 2017	Mexico	ERR471127	7PET	LAT3	Americas	NA	99.9825	1291	1321	1
365	12005_1_17	H_4090	O1	Ogawa	Clinical	/	NA	NA	2013	/	/	/	/	/	/	/	/	/	/	NA	Mexico	NA	NA	Domman et al., Science 2017	Mexico	ERR466835	7PET	LAT3	Americas	NA	99.9834	1294	1325	1
366	12014_1_23	H_4215	O1	Ogawa	Clinical	/	NA	NA	2013	/	/	/	/	/	/	/	/	/	/	NA	Mexico	NA	NA	Domman et al., Science 2017	Mexico	ERR466841	7PET	LAT3	Americas	NA	99.9826	1291	1323	1
367	12014_1_25	H_4269	O1	Ogawa	Clinical	/	NA	NA	2013	/	/	/	/	/	/	/	/	/	/	NA	Mexico	NA	NA	Domman et al., Science 2017	Mexico	ERR466843	7PET	LAT3	Americas	NA	99.9718	1293	1324	1
368	12005_1_16	H_4084	O1	Ogawa	Clinical	/	NA	NA	2013	/	/	/	/	/	/	/	/	/	/	NA	Mexico	NA	NA	Domman et al., Science 2017	Mexico	ERR466834	7PET	LAT3	Americas	NA	99.9816	1290	1322	1
369	12005_1_20	H_4127	O1	Ogawa	Clinical	/	NA	NA	2013	/	/	/	/	/	/	/	/	/	/	NA	Mexico	NA	NA	Domman et al., Science 2017	Mexico	ERR466838	7PET	LAT3	Americas	NA	99.9842	1289	1321	1
370	12014_1_22	H_4214	O1	Ogawa	Clinical	/	NA	NA	2013	/	/	/	/	/	/	/	/	/	/	NA	Mexico	NA	NA	Domman et al., Science 2017	Mexico	ERR466840	7PET	LAT3	Americas	NA	99.9836	1291	1323	1
371	12022_1_39	H_6152	O1	Ogawa	Clinical	/	NA	NA	2013	/	/	/	/	/	/	/	/	/	/	NA	Mexico	NA	NA	Domman et al., Science 2017	Mexico	ERR471128	7PET	LAT3	Americas	NA	99.984	1287	1318	1
372	12005_1_13	H_4073	O1	Ogawa	Clinical	/	NA	NA	2013	/	/	/	/	/	/	/	/	/	/	NA	Mexico	NA	NA	Domman et al., Science 2017	Mexico	ERR466831	7PET	LAT3	Americas	NA	99.9695	1287	1319	1
373	12022_1_36	H_5911	O1	Ogawa	Clinical	/	NA	NA	2013	/	/	/	/	/	/	/	/	/	/	NA	Mexico	NA	NA	Domman et al., Science 2017	Mexico	ERR471125	7PET	LAT3	Americas	NA	99.9672	1291	1320	1
374	12022_1_31	H_4584	O1	Ogawa	Clinical	/	NA	NA	2013	/	/	/	/	/	/	/	/	/	/	NA	Mexico	NA	NA	Domman et al., Science 2017	Mexico	ERR471120	7PET	LAT3	Americas	NA	99.9687	1290	1321	1
375	12005_1_12	H_3848	O1	Ogawa	Clinical	/	NA	NA	2013	/	/	/	/	/	/	/	/	/	/	NA	Mexico	NA	NA	Domman et al., Science 2017	Mexico	ERR466830	7PET	LAT3	Americas	NA	99.9684	1291	1322	1
376	12005_1_14	H_4079	O1	Ogawa	Clinical	/	NA	NA	2013	/	/	/	/	/	/	/	/	/	/	NA	Mexico	NA	NA	Domman et al., Science 2017	Mexico	ERR466832	7PET	LAT3	Americas	NA	99.983	1292	1324	1
377	12014_1_30	H_4583	O1	Ogawa	Clinical	/	NA	NA	2013	/	/	/	/	/	/	/	/	/	/	NA	Mexico	NA	NA	Domman et al., Science 2017	Mexico	ERR466848	7PET	LAT3	Americas	NA	99.9695	1294	1325	1
378	12014_1_27	H_4272	O1	Ogawa	Clinical	/	NA	NA	2013	/	/	/	/	/	/	/	/	/	/	NA	Mexico	NA	NA	Domman et al., Science 2017	Mexico	ERR466845	7PET	LAT3	Americas	NA	99.9812	1291	1324	1
379	12014_1_21	H_4132	O1	Ogawa	Clinical	/	NA	NA	2013	/	/	/	/	/	/	/	/	/	/	NA	Mexico	NA	NA	Domman et al., Science 2017	Mexico	ERR466839	7PET	LAT3	Americas	NA	99.9824	1291	1322	1
380	12022_1_35	H_5813	O1	Ogawa	Clinical	/	NA	NA	2013	/	/	/	/	/	/	/	/	/	/	NA	Mexico	NA	NA	Domman et al., Science 2017	Mexico	ERR471124	7PET	LAT3	Americas	NA	99.9667	1291	1321	1
381	12022_1_32	H_4659	O1	Ogawa	Clinical	/	NA	NA	2013	/	/	/	/	/	/	/	/	/	/	NA	Mexico	NA	NA	Domman et al., Science 2017	Mexico	ERR471121	7PET	LAT3	Americas	NA	99.9626	1289	1317	1
382	12005_1_19	H_4110	O1	Ogawa	Clinical	/	NA	NA	2013	/	/	/	/	/	/	/	/	/	/	NA	Mexico	NA	NA	Domman et al., Science 2017	Mexico	ERR466837	7PET	LAT3	Americas	NA	99.9679	1288	1319	1
383	12022_1_37	H_5912	O1	Ogawa	Clinical	/	NA	NA	2013	/	/	/	/	/	/	/	/	/	/	NA	Mexico	NA	NA	Domman et al., Science 2017	Mexico	ERR471126	7PET	LAT3	Americas	NA	99.9689	1291	1321	1
384	ERR579051	3024_CDC	O1	Ogawa	No data	/	NA	NA	1973	/	/	/	/	/	/	/	/	/	/	NA	China	NA	NA	Didelot et al. PLoS Genetics 2015	China	ERR579051	7PET	/	Asia	NA	99.9666	1283	1298	5
385	4075_3_10	PRL18	O1	Ogawa	No data	/	NA	NA	1984	/	/	/	/	/	/	/	/	/	/	NA	India	NA	NA	Mutreja et al. Nature 2011	India	ERR018185	7PET	/	Asia	NA	99.8624	1240	1245	5
386	ERR577140	3538_CDC	O1	Ogawa	No data	/	NA	NA	1981	/	/	/	/	/	/	/	/	/	/	NA	China	NA	NA	Didelot et al. PLoS Genetics 2015	China	ERR577140	7PET	/	Asia	NA	99.9654	1287	1291	5
387	ERR577142	3304_CDC	O1	Ogawa	No data	/	NA	NA	1979	/	/	/	/	/	/	/	/	/	/	NA	China	NA	NA	Didelot et al. PLoS Genetics 2015	China	ERR577142	7PET	/	Asia	NA	99.9664	1282	1289	5
388	6353_7_17	1_1970	O1	Ogawa	No data	/	NA	NA	1970	/	/	/	/	/	/	/	/	/	/	NA	Jerusalem	NA	NA	Weill et al., Science 2017	Jerusalem	ERR042745	7PET	/	Asia	NA	99.9645	1293	1306	5
389	16244_7_14	CNRVC960627	O1	Ogawa	Clinical	/	NA	NA	1970	/	/	/	/	/	/	/	/	/	/	NA	Ghana	NA	NA	Weill et al., Science 2017	Ghana	ERR976465	7PET	/	Africa	NA	99.9646	1298	1317	5
390	16244_6_41	CNRVC930037	O1	Ogawa	Clinical	/	NA	NA	1970	/	/	/	/	/	/	/	/	/	/	NA	Sierra Leone	NA	NA	Weill et al., Science 2017	Sierra Leone	ERR976398	7PET	/	Africa	NA	99.9684	1301	1318	5
391	16244_6_92	CNRVC950487	O1	Ogawa	Clinical	/	NA	NA	1972	/	/	/	/	/	/	/	/	/	/	NA	Morocco	NA	NA	Weill et al., Science 2017	Morocco	ERR976449	7PET	/	Africa	NA	99.9585	1304	1321	5
392	16244_7_20	CNRVC960951	O1	Ogawa	Clinical	/	NA	NA	1970	/	/	/	/	/	/	/	/	/	/	NA	Libya	NA	NA	Weill et al., Science 2017	Libya	ERR976471	7PET	/	Africa	NA	99.969	1302	1318	5
393	16244_7_17	CNRVC960928	O1	Ogawa	Clinical	/	NA	NA	1970	/	/	/	/	/	/	/	/	/	/	NA	Liberia	NA	NA	Weill et al., Science 2017	Liberia	ERR976468	7PET	/	Africa	NA	99.9714	1295	1314	5
394	16244_7_6	CNRVC950569	O1	Inaba	Clinical	/	NA	NA	1970	/	/	/	/	/	/	/	/	/	/	NA	Angola	NA	NA	Weill et al., Science 2017	Angola	ERR976457	7PET	/	Africa	NA	99.9742	1304	1323	5
395	RKI-ZBS2-CH19_GCGCTA_L002	RKI-ZBS2-CH19	O1	Inaba	Clinical	/	NA	NA	1972	/	/	/	/	/	/	/	/	/	/	NA	Angola	NA	NA	Weill et al., Science 2017	Angola	ERR1880793	7PET	/	Africa	NA	99.9635	1297	1311	5
396	NICD_69147	NICD_69147	O1	Inaba	Clinical	/	NA	NA	1980	/	/	/	/	/	/	/	/	/	/	NA	Republic of South Africa	NA	NA	Weill et al., Science 2017	Republic of South Africa	ERR1880786	7PET	/	Africa	NA	99.9287	1287	1301	5
397	4056_6_5	A152	O1	Ogawa	No data	/	NA	NA	1991	/	/	/	/	/	/	/	/	/	/	NA	Mozambique	NA	NA	Mutreja et al. Nature 2011	Mozambique	ERR018152	7PET	/	Africa	NA	99.8957	1254	1276	5
398	16244_6_37	CNRVC920170	O1	Inaba	Clinical	/	NA	NA	1989	/	/	/	/	/	/	/	/	/	/	NA	Malawi	NA	NA	Weill et al., Science 2017	Malawi	ERR976394	7PET	/	Africa	NA	99.9699	1297	1317	5
399	16244_6_39	CNRVC920194	O1	Inaba	Clinical	/	NA	NA	1990	/	/	/	/	/	/	/	/	/	/	NA	Angola	NA	NA	Weill et al., Science 2017	Angola	ERR976396	7PET	/	Africa	NA	99.9636	1298	1363	5
400	16244_6_44	CNRVC930046	O1	Hikojima	Clinical	/	NA	NA	1971	/	/	/	/	/	/	/	/	/	/	NA	Chad	NA	NA	Weill et al., Science 2017	Chad	ERR976401	7PET	/	Africa	NA	99.9651	1298	1315	5
401	16244_6_69	CNRVC950189	O1	Ogawa	Clinical	/	NA	NA	1973	/	/	/	/	/	/	/	/	/	/	NA	Cote d'Ivoire	NA	NA	Weill et al., Science 2017	Cote d'Ivoire	ERR976426	7PET	/	Africa	NA	99.9762	1301	1322	5
402	16244_6_61	CNRVC950105	O1	Inaba	Clinical	/	NA	NA	1974	/	/	/	/	/	/	/	/	/	/	NA	Burkina Faso	NA	NA	Weill et al., Science 2017	Burkina Faso	ERR976418	7PET	/	Africa	NA	99.9643	1303	1322	5
403	4075_3_8	GP106	O1	Ogawa	No data	/	NA	NA	1975	/	/	/	/	/	/	/	/	/	/	NA	Germany	NA	NA	Mutreja et al. Nature 2011	Germany	ERR018194	7PET	/	Europe	NA	99.8282	1197	1219	5
404	16244_7_8	CNRVC960575	O1	Ogawa	Clinical	/	NA	NA	1970	/	/	/	/	/	/	/	/	/	/	NA	Benin	NA	NA	Weill et al., Science 2017	Benin	ERR976459	7PET	/	Africa	NA	99.9618	1303	1318	5
405	16244_7_13	CNRVC960623	O1	Ogawa	Clinical	/	NA	NA	1970	/	/	/	/	/	/	/	/	/	/	NA	Ghana	NA	NA	Weill et al., Science 2017	Ghana	ERR976464	7PET	/	Africa	NA	99.9639	1306	1322	5
406	16244_6_51	CNRVC930168	O1	Inaba	Clinical	/	NA	NA	1982	/	/	/	/	/	/	/	/	/	/	NA	Algeria	NA	NA	Weill et al., Science 2017	Algeria	ERR976408	7PET	/	Africa	NA	99.965	1307	1317	6
407	16244_6_56	CNRVC930187	O1	Ogawa	Clinical	/	NA	NA	1974	/	/	/	/	/	/	/	/	/	/	NA	Algeria	NA	NA	Weill et al., Science 2017	Algeria	ERR976413	7PET	/	Africa	NA	99.9676	1301	1319	6
408	ERR576978	863_CDC	O1	Ogawa	Clinical	/	NA	NA	1986	/	/	/	/	/	/	/	/	/	/	NA	Mauritania	NA	NA	Didelot et al. PLoS Genetics 2015; Liang et al 2013 BMC Microbiol	Mauritania	ERR576978	7PET	/	Africa	NA	99.9883	1289	1301	6
409	16244_7_30	CNRVC980043	O1	Hikojima	Clinical	/	NA	NA	1985	/	/	/	/	/	/	/	/	/	/	NA	Mali	NA	NA	Weill et al., Science 2017	Mali	ERR976481	7PET	/	Africa	NA	99.9942	1305	1322	6
410	16244_7_28	CNRVC980040	O1	Ogawa	Clinical	/	NA	NA	1984	/	/	/	/	/	/	/	/	/	/	NA	Burkina Faso	NA	NA	Weill et al., Science 2017	Burkina Faso	ERR976479	7PET	/	Africa	NA	99.9832	1303	1319	6
411	16244_7_34	CNRVC980048	O1	Ogawa	Clinical	/	NA	NA	1984	/	/	/	/	/	/	/	/	/	/	NA	Burkina Faso	NA	NA	Weill et al., Science 2017	Burkina Faso	ERR976485	7PET	/	Africa	3	99.9916	1300	1317	6
412	16244_7_35	CNRVC980049	O1	Ogawa	Clinical	/	NA	NA	1984	/	/	/	/	/	/	/	/	/	/	NA	Burkina Faso	NA	NA	Weill et al., Science 2017	Burkina Faso	ERR976486	7PET	/	Africa	NA	99.9891	1300	1315	6
413	5174_7_4	A5	O1	Inaba	No data	/	NA	NA	1989	/	/	/	/	/	/	/	/	/	/	NA	Angola	NA	NA	Mutreja et al. Nature 2011	Angola	ERR025381	7PET	/	Africa	3	99.9794	1306	1318	6
414	CNRVC920176_ATCACG_L001	CNRVC920176	O1	Unknown	Clinical	/	NA	NA	1989	/	/	/	/	/	/	/	/	/	/	NA	Sao Tome	NA	NA	Weill et al., Science 2017	Sao Tome	ERR1879552	7PET	/	Africa	3	99.9931	1316	1420	6
415	16244_7_49	CNRVC140129	O1	Ogawa	Clinical	/	NA	NA	1988	/	/	/	/	/	/	/	/	/	/	NA	Angola	NA	NA	Weill et al., Science 2017	Angola	ERR976500	7PET	/	Africa	3	99.9803	1321	1336	6
416	16244_7_52	CNRVC140132	O1	Ogawa	Clinical	/	NA	NA	1988	/	/	/	/	/	/	/	/	/	/	NA	Angola	NA	NA	Weill et al., Science 2017	Angola	ERR976503	7PET	/	Africa	3	99.9946	1308	1316	6
417	16244_7_51	CNRVC140131	O1	Ogawa	Clinical	/	NA	NA	1988	/	/	/	/	/	/	/	/	/	/	NA	Angola	NA	NA	Weill et al., Science 2017	Angola	ERR976502	7PET	/	Africa	3	99.9914	1311	1338	6
418	16244_7_47	CNRVC140127	O1	Ogawa	Clinical	/	NA	NA	1988	/	/	/	/	/	/	/	/	/	/	NA	Angola	NA	NA	Weill et al., Science 2017	Angola	ERR976498	7PET	/	Africa	3	99.9722	1312	1388	6
419	16244_7_48	CNRVC140128	O1	Ogawa	Clinical	/	NA	NA	1988	/	/	/	/	/	/	/	/	/	/	NA	Angola	NA	NA	Weill et al., Science 2017	Angola	ERR976499	7PET	/	Africa	3	99.9635	1290	1362	6
420	16244_7_50	CNRVC140130	O1	Ogawa	Clinical	/	NA	NA	1988	/	/	/	/	/	/	/	/	/	/	NA	Angola	NA	NA	Weill et al., Science 2017	Angola	ERR976501	7PET	/	Africa	3	99.9932	1313	1319	6
421	16244_7_71	CNRVC920027	O1	Inaba	Clinical	/	NA	NA	1992	/	/	/	/	/	/	/	/	/	/	NA	Angola	NA	NA	Weill et al., Science 2017	Angola	ERR976522	7PET	/	Africa	3	99.9826	1318	1386	6
422	16244_7_81	CNRVC940011	O1	Inaba	Clinical	/	NA	NA	1994	/	/	/	/	/	/	/	/	/	/	NA	Angola	NA	NA	Weill et al., Science 2017	Angola	ERR976532	7PET	/	Africa	3	99.9771	1318	1382	6
423	16244_7_82	CNRVC940012	O1	Inaba	Clinical	/	NA	NA	1994	/	/	/	/	/	/	/	/	/	/	NA	Angola	NA	NA	Weill et al., Science 2017	Angola	ERR976533	7PET	/	Africa	3	99.9808	1317	1387	6
424	16356_8_9	CNRVC950002	O1	Inaba	Clinical	/	NA	NA	1995	/	/	/	/	/	/	/	/	/	/	NA	Angola	NA	NA	Weill et al., Science 2017	Angola	ERR998664	7PET	/	Africa	3	99.9914	1306	1375	6
425	16356_8_10	CNRVC950007	O1	Inaba	Clinical	/	NA	NA	1995	/	/	/	/	/	/	/	/	/	/	NA	Angola	NA	NA	Weill et al., Science 2017	Angola	ERR998665	7PET	/	Africa	3	99.982	1307	1373	6
426	CNRVC150245_GCGCTA_L001	CNRVC150245	O1	Autoagglutinable	Clinical	/	NA	NA	1988	/	/	/	/	/	/	/	/	/	/	NA	Cote d'Ivoire	NA	NA	Weill et al., Science 2017	Cote d'Ivoire	ERR1879542	7PET	/	Africa	3	99.9925	1309	1322	6
427	16244_7_60	CNRVC140140	O1	Ogawa	Clinical	/	NA	NA	1988	/	/	/	/	/	/	/	/	/	/	NA	Cote d'Ivoire	NA	NA	Weill et al., Science 2017	Cote d'Ivoire	ERR976511	7PET	/	Africa	3	99.9939	1320	1326	6
428	CNRVC150227_CACCGG_L001	CNRVC150227	O1	Ogawa	Clinical	/	NA	NA	1988	/	/	/	/	/	/	/	/	/	/	NA	Cote d'Ivoire	NA	NA	Weill et al., Science 2017	Cote d'Ivoire	ERR1879435	7PET	/	Africa	3	99.9927	1304	1317	6
429	CNRVC150231_CATGGC_L001	CNRVC150231	O1	Ogawa	Clinical	/	NA	NA	1988	/	/	/	/	/	/	/	/	/	/	NA	Cote d'Ivoire	NA	NA	Weill et al., Science 2017	Cote d'Ivoire	ERR1879535	7PET	/	Africa	3	99.9939	1318	1330	6
430	16244_7_61	CNRVC140141	O1	Ogawa	Clinical	/	NA	NA	1988	/	/	/	/	/	/	/	/	/	/	NA	Cote d'Ivoire	NA	NA	Weill et al., Science 2017	Cote d'Ivoire	ERR976512	7PET	/	Africa	3	99.9899	1310	1325	6
431	CNRVC150210_AGTCAA_L001	CNRVC150210	O1	Ogawa	Clinical	/	NA	NA	1988	/	/	/	/	/	/	/	/	/	/	NA	Cote d'Ivoire	NA	NA	Weill et al., Science 2017	Cote d'Ivoire	ERR1879384	7PET	/	Africa	3	99.9922	1310	1323	6
432	CNRVC160172_CTTGTA	433	O1	Inaba	Clinical	/	NA	NA	1991	/	/	/	/	/	/	/	/	/	/	NA	Brazil	NA	NA	Domman et al., Science 2017	Brazil	ERR2008759	7PET	LAT1	Americas	4	99.9842	1314	1317	6
433	4056_6_9	A185	O1	Ogawa	No data	/	NA	NA	1992	/	/	/	/	/	/	/	/	/	/	NA	Colombia	NA	NA	Mutreja et al. Nature 2011	Colombia	ERR018156	7PET	LAT1	Americas	4	99.9093	1269	1276	6
434	4056_6_10	A184	O1	Ogawa	No data	/	NA	NA	1992	/	/	/	/	/	/	/	/	/	/	NA	Colombia	NA	NA	Mutreja et al. Nature 2011	Colombia	ERR018146	7PET	LAT1	Americas	4	99.8927	1266	1273	6
435	16244_7_38	CNRVC140118	O1	Inaba	Clinical	/	NA	NA	1991	/	/	/	/	/	/	/	/	/	/	NA	Brazil	NA	NA	Domman et al., Science 2017	Brazil	ERR976489	7PET	LAT1	Americas	4	99.9936	1321	1328	6
436	4056_6_2	A177	O1	Inaba	No data	/	NA	NA	1992	/	/	/	/	/	/	/	/	/	/	NA	Colombia	NA	NA	Mutreja et al. Nature 2011	Colombia	ERR018149	7PET	LAT1	Americas	4	99.9394	1271	1277	6
437	4056_6_12	A180	O1	Inaba	No data	/	NA	NA	1992	/	/	/	/	/	/	/	/	/	/	NA	Colombia	NA	NA	Mutreja et al. Nature 2011	Colombia	ERR018148	7PET	LAT1	Americas	4	99.8902	1257	1271	6
438	5174_7_10	A27	O1	Inaba	No data	/	NA	NA	1991	/	/	/	/	/	/	/	/	/	/	NA	Peru	NA	NA	Mutreja et al. Nature 2011	Peru	ERR025378	7PET	LAT1	Americas	4	99.9875	1308	1311	6
439	5174_8_3	A32	O1	Inaba	No data	/	NA	NA	1991	/	/	/	/	/	/	/	/	/	/	NA	Peru	NA	NA	Mutreja et al. Nature 2011	Peru	ERR025390	7PET	LAT1	Americas	4	99.9815	1300	1302	6
440	5174_8_1	A29	O1	Inaba	No data	/	NA	NA	1991	/	/	/	/	/	/	/	/	/	/	NA	Peru	NA	NA	Mutreja et al. Nature 2011	Peru	ERR025388	7PET	LAT1	Americas	4	99.9893	1301	1304	6
441	5174_8_2	A31	O1	Inaba	No data	/	NA	NA	1991	/	/	/	/	/	/	/	/	/	/	NA	Peru	NA	NA	Mutreja et al. Nature 2011	Peru	ERR025389	7PET	LAT1	Americas	4	99.9825	1307	1310	6
442	ERR576950	V01_CDC	O1	Inaba	Clinical	/	NA	NA	1991	/	/	/	/	/	/	/	/	/	/	NA	Chile	NA	NA	Didelot et al. PLoS Genetics 2015; Liang et al 2013 BMC Microbiol	Chile	ERR576950	7PET	LAT1	Americas	4	99.9943	1303	1305	6
443	CNRVC160173_ATCACG	6811	O1	Inaba	Clinical	/	NA	NA	1991	/	/	/	/	/	/	/	/	/	/	NA	Colombia	NA	NA	Domman et al., Science 2017	Colombia	ERR2008760	7PET	LAT1	Americas	4	99.9928	1316	1316	6
444	8014_8_18	2533	O1	Ogawa	Clinical	/	NA	NA	2007	/	/	/	/	/	/	/	/	/	/	NA	Mexico	NA	NA	Domman et al., Science 2017	Mexico	ERR163250	7PET	LAT1	Americas	4	99.9889	1305	1308	6
445	CNRVC950014_ATGTCA_L002	CNRVC950014	O1	Ogawa	Clinical	/	NA	NA	1995	/	/	/	/	/	/	/	/	/	/	NA	Ecuador	NA	NA	Domman et al., Science 2017	Ecuador	ERR1879579	7PET	LAT1	Americas	4	99.9935	1320	1321	6
446	CNRVC940046_TCGAAG	C 6706	O1	Inaba	Clinical	/	NA	NA	1991	/	/	/	/	/	/	/	/	/	/	NA	Peru	NA	NA	Domman et al., Science 2017	Peru	ERR2008762	7PET	LAT1	Americas	4	99.9942	1314	1316	6
447	16244_7_41	CNRVC140121	O1	Inaba	Clinical	/	NA	NA	1991	/	/	/	/	/	/	/	/	/	/	NA	Brazil	NA	NA	Domman et al., Science 2017	Brazil	ERR976492	7PET	LAT1	Americas	4	99.9964	1320	1328	6
448	CNRVC160171_CAGATC	956	O1	Inaba	Clinical	/	NA	NA	1991	/	/	/	/	/	/	/	/	/	/	NA	Brazil	NA	NA	Domman et al., Science 2017	Brazil	ERR2008758	7PET	LAT1	Americas	4	99.9901	1314	1317	6
449	8014_8_16	2007	O1	Inaba	Environmental	/	NA	NA	2004	/	/	/	/	/	/	/	/	/	/	NA	Mexico	NA	NA	Domman et al., Science 2017	Mexico	ERR163248	7PET	LAT1	Americas	4	99.9878	1310	1342	6
450	8014_8_31	601	O1	Inaba	Environmental	/	NA	NA	2010	/	/	/	/	/	/	/	/	/	/	NA	Mexico	NA	NA	Domman et al., Science 2017	Mexico	ERR163263	7PET	LAT1	Americas	4	99.9752	169	169	6
451	7138_2_21	5032	O1	Inaba	Environmental	/	NA	NA	2005	/	/	/	/	/	/	/	/	/	/	NA	Mexico	NA	NA	Domman et al., Science 2017	Mexico	ERR108536	7PET	LAT1	Americas	4	99.9938	1306	1310	6
452	7138_2_22	688	O1	Inaba	Environmental	/	NA	NA	2006	/	/	/	/	/	/	/	/	/	/	NA	Mexico	NA	NA	Domman et al., Science 2017	Mexico	ERR108537	7PET	LAT1	Americas	4	99.9886	1311	1314	6
453	7138_2_20	2006	O1	Inaba	Environmental	/	NA	NA	2004	/	/	/	/	/	/	/	/	/	/	NA	Mexico	NA	NA	Domman et al., Science 2017	Mexico	ERR108535	7PET	LAT1	Americas	4	99.9855	1308	1311	6
454	8014_8_15	2006/2004	O1	Inaba	Environmental	/	NA	NA	2004	/	/	/	/	/	/	/	/	/	/	NA	Mexico	NA	NA	Domman et al., Science 2017	Mexico	ERR163247	7PET	LAT1	Americas	4	99.9802	1308	1355	6
455	8014_8_14	1992	O1	Inaba	Environmental	/	NA	NA	2004	/	/	/	/	/	/	/	/	/	/	NA	Mexico	NA	NA	Domman et al., Science 2017	Mexico	ERR163246	7PET	LAT1	Americas	4	99.9793	359	360	6
456	SRR227318	CP1030	O1	Inaba	Environmental	/	NA	NA	2008	/	/	/	/	/	/	/	/	/	/	NA	Mexico	NA	NA	Choi et al. mBio 2016	Mexico	SRR227318	7PET	LAT1	Americas	4	99.996	1304	1307	6
457	8014_8_13	1401	O1	Inaba	Environmental	/	NA	NA	2004	/	/	/	/	/	/	/	/	/	/	NA	Mexico	NA	NA	Domman et al., Science 2017	Mexico	ERR163245	7PET	LAT1	Americas	4	99.9902	384	384	6
458	8014_8_22	372	O1	Inaba	Environmental	/	NA	NA	2008	/	/	/	/	/	/	/	/	/	/	NA	Mexico	NA	NA	Domman et al., Science 2017	Mexico	ERR163254	7PET	LAT1	Americas	4	99.9952	1308	1309	6
459	8014_8_23	504	O1	Inaba	Environmental	/	NA	NA	2008	/	/	/	/	/	/	/	/	/	/	NA	Mexico	NA	NA	Domman et al., Science 2017	Mexico	ERR163255	7PET	LAT1	Americas	4	99.9918	1306	1307	6
460	8014_8_17	985	O1	Inaba	Environmental	/	NA	NA	2007	/	/	/	/	/	/	/	/	/	/	NA	Mexico	NA	NA	Domman et al., Science 2017	Mexico	ERR163249	7PET	LAT1	Americas	4	99.9537	333	333	6
461	8014_8_21	354	O1	Inaba	Environmental	/	NA	NA	2008	/	/	/	/	/	/	/	/	/	/	NA	Mexico	NA	NA	Domman et al., Science 2017	Mexico	ERR163253	7PET	LAT1	Americas	4	99.9974	1307	1309	6
462	8014_8_24	971	O1	Inaba	Environmental	/	NA	NA	2008	/	/	/	/	/	/	/	/	/	/	NA	Mexico	NA	NA	Domman et al., Science 2017	Mexico	ERR163256	7PET	LAT1	Americas	4	99.9957	1307	1309	6
463	8014_8_39	204	O1	Inaba	Environmental	/	NA	NA	2010	/	/	/	/	/	/	/	/	/	/	NA	Mexico	NA	NA	Domman et al., Science 2017	Mexico	ERR163271	7PET	LAT1	Americas	4	99.9933	1307	1309	6
464	8014_8_27	210	O1	Inaba	Environmental	/	NA	NA	2010	/	/	/	/	/	/	/	/	/	/	NA	Mexico	NA	NA	Domman et al., Science 2017	Mexico	ERR163259	7PET	LAT1	Americas	4	99.9955	1306	1308	6
465	8014_8_28	211	O1	Inaba	Environmental	/	NA	NA	2010	/	/	/	/	/	/	/	/	/	/	NA	Mexico	NA	NA	Domman et al., Science 2017	Mexico	ERR163260	7PET	LAT1	Americas	4	99.9969	1305	1306	6
466	ERR576973	C6706_CDC	O1	Inaba	Clinical	/	NA	NA	1991	/	/	/	/	/	/	/	/	/	/	NA	Peru	NA	NA	Didelot et al. PLoS Genetics 2015; Liang et al 2013 BMC Microbiol	Peru	ERR576973	7PET	LAT1	Americas	4	99.9964	1307	1308	6
467	SRR491161	116059	O1	Unknown	Clinical	/	NA	NA	1992	/	/	/	/	/	/	/	/	/	/	NA	Brazil	NA	NA	N/A (appear in Eppinger et al. mBio 2014)	Brazil	SRR491161	7PET	LAT1	Americas	4	99.9906	1317	1320	6
468	ERR580006	X190_CDC	O1	Inaba	Clinical	/	NA	NA	1991	/	/	/	/	/	/	/	/	/	/	NA	Peru	NA	NA	Didelot et al. PLoS Genetics 2015; Liang et al 2013 BMC Microbiol	Peru	ERR580006	7PET	LAT1	Americas	4	99.9893	1307	1307	6
469	26268_1_35	CCBT0264	O1	Inaba	Clinical	1992-05-05	5	5	1992	/	Salta	Positive	Positive	Positive	Positive	/	/	/	/	NA	Salta Argentina	-22.5	-63.8333	this_study	Argentina	ERS2493822	7PET	LAT1	Americas	4	99.9906	1305	1306	6
470	26268_1_30	CCBT0258	O1	Ogawa	Clinical	1997-06-20	20	6	1997	Embarcaci√≥n	Salta	Positive	Positive	Positive	Positive	/	/	/	/	NA	Embarcaci√≥n Salta Argentina	NA	NA	this_study	Argentina	ERS2493817	7PET	LAT1	Americas	2	99.9956	1320	1323	6
471	26268_1_16	CCBT0243	O1	Ogawa	Clinical	1992-05-05	5	5	1992	/	Salta	Positive	Positive	Positive	Positive	/	/	/	/	NA	Salta Argentina	-22.5	-63.8333	this_study	Argentina	ERS2493803	7PET	LAT1	Americas	2	99.9914	1302	1307	6
472	26268_1_26	CCBT0253	O1	Ogawa	Clinical	1992-04-21	21	4	1992	/	Salta	Positive	Positive	Positive	Positive	Positive	Positive	Positive	NR	NA	Salta Argentina	-24.1843	-65.3022	this_study	Argentina	ERS2493813	7PET	LAT1	Americas	2	99.9929	1305	1307	6
473	26268_1_278	CCBT0212	O1	Ogawa	Clinical	1992-04-21	21	4	1992	/	Salta	Positive	Positive	Positive	Positive	/	/	/	/	NA	Salta Argentina	-24.1843	-65.3022	this_study	Argentina	ERS2493777	7PET	LAT1	Americas	2	99.9917	1304	1306	6
474	26268_1_20	CCBT0247	O1	Ogawa	Clinical	1992-05-05	5	5	1992	/	Salta	Positive	Positive	Positive	Positive	/	/	/	/	NA	Salta Argentina	-26.94	-65.34	this_study	Argentina	ERS2493807	7PET	LAT1	Americas	2	99.9916	1301	1302	6
475	26268_1_18	CCBT0245	O1	Ogawa	Clinical	1992-05-05	5	5	1992	/	Jujuy	Positive	Positive	Positive	Positive	/	/	/	/	NA	Jujuy Argentina	-24.1843	-65.3022	this_study	Argentina	ERS2493805	7PET	LAT1	Americas	2	99.9959	1306	1308	6
476	26268_1_19	CCBT0246	O1	Ogawa	Clinical	1992-04-21	21	4	1992	/	Salta	Positive	Positive	Positive	Positive	/	/	/	/	NA	Salta Argentina	-24.7821	-65.4232	this_study	Argentina	ERS2493806	7PET	LAT1	Americas	2	99.9899	1305	1306	6
477	26237_7_67	CCBT0256	O1	Ogawa	Clinical	1992-02-24	24	2	1992	/	Formosa	Positive	Positive	Positive	Positive	/	/	/	/	NA	Formosa Argentina	NA	NA	this_study	Argentina	ERS2494009	7PET	LAT1	Americas	2	99.9948	1323	1325	6
478	26268_1_10	CCBT0235	O1	Ogawa	Clinical	1992-04-01	1	4	1992	Tartagal	Salta	Positive	Positive	Positive	Positive	Positive	Positive	Positive	NR	NA	Tartagal Salta Argentina	NA	NA	this_study	Argentina	ERS2493797	7PET	LAT1	Americas	2	99.9946	1324	1326	6
479	26268_1_33	CCBT0262	O1	Ogawa	Clinical	1992-05-05	5	5	1992	/	Salta	Positive	Positive	Positive	Positive	/	Positive	Positive	Positivo	NA	Salta Argentina	-24.1843	-65.3022	this_study	Argentina	ERS2493820	7PET	LAT1	Americas	2	99.9954	1320	1323	6
480	26268_1_325	CCBT0231	O1	Ogawa	Clinical	1992-02-10	10	2	1992	/	Salta	Positive	Positive	Positive	Positive	/	/	/	/	NA	Salta Argentina	NA	NA	this_study	Argentina	ERS2494075	7PET	LAT1	Americas	2	99.9957	1319	1322	6
481	4056_7_8	A200	O1	Ogawa	No data	/	NA	NA	1992	/	/	/	/	/	/	/	/	/	/	NA	Argentina	NA	NA	Mutreja et al. Nature 2011	Argentina	ERR018168	7PET	LAT1	Americas	2	99.8479	1232	1242	6
482	SRR227336	CP1044	O1	Ogawa	Clinical	/	NA	NA	1991	/	/	/	/	/	/	/	/	/	/	NA	Peru	NA	NA	Hasan et al. PNAS 2012	Peru	SRR227336	7PET	LAT1	Americas	2	99.9937	1310	1312	6
483	26268_1_7	CCBT0232	O1	Ogawa	Clinical	1992-03-12	12	3	1992	/	CABA	Positive	Positive	Positive	Positive	/	/	/	/	NA	CABA Argentina	NA	NA	this_study	Argentina	ERS2493794	7PET	LAT1	Americas	2	99.9952	1324	1325	6
484	26268_1_28	CCBT0255	O1	Ogawa	Clinical	1992-04-01	1	4	1992	Tartagal	Salta	Positive	Positive	Positive	Positive	Positive	Positive	Positive	El Tor	NA	Tartagal Salta Argentina	NA	NA	this_study	Argentina	ERS2493815	7PET	LAT1	Americas	2	99.9908	1323	1324	6
485	26268_1_242	CCBT0172	O1	Ogawa	Clinical	1992-02-10	10	2	1992	/	Salta	Positive	Positive	Positive	Positive	/	/	/	/	NA	Salta Argentina	NA	NA	this_study	Argentina	ERS2493741	7PET	LAT1	Americas	2	99.9946	1325	1326	6
486	4056_7_1	A186	O1	Ogawa	No data	/	NA	NA	1992	/	/	/	/	/	/	/	/	/	/	NA	Argentina	NA	NA	Mutreja et al. Nature 2011	Argentina	ERR018158	7PET	LAT1	Americas	2	99.8013	1237	1249	6
487	4056_7_11	A193	O1	Ogawa	No data	/	NA	NA	1992	/	/	/	/	/	/	/	/	/	/	NA	Bolivia	NA	NA	Mutreja et al. Nature 2011	Bolivia	ERR018160	7PET	LAT1	Americas	2	99.8242	1232	1243	6
488	26268_1_22	CCBT0249	O1	Ogawa	Clinical	1992-05-05	5	5	1992	/	Salta	Positive	Positive	Positive	Positive	/	/	/	/	NA	Salta Argentina	-24.1843	-65.3022	this_study	Argentina	ERS2493809	7PET	LAT1	Americas	2	99.9924	1327	1328	6
489	26268_1_8	CCBT0233	O1	Ogawa	Clinical	1992-04-01	1	4	1992	Tartagal	Salta	Positive	Positive	Positive	Positive	Positive	Positive	Positive	NR	NA	Tartagal Salta Argentina	NA	NA	this_study	Argentina	ERS2493795	7PET	LAT1	Americas	2	99.9928	1326	1328	6
490	26268_1_152	CCBT0062	O1	Ogawa	Clinical	1992-10-24	24	10	1992	/	Salta	Positive	Positive	Positive	Positive	/	/	/	/	NA	Salta Argentina	-22.5	-63.8333	this_study	Argentina	ERS2493649	7PET	LAT1	Americas	2	99.9935	1322	1325	6
491	26268_1_251	CCBT0183	O1	Ogawa	Clinical	1992-05-05	5	5	1992	/	Salta	Positive	Positive	Positive	Positive	/	Positive	Positive	Positivo	NA	Salta Argentina	-31.6333	-60.7	this_study	Argentina	ERS2493750	7PET	LAT1	Americas	2	99.9936	1328	1329	6
492	26268_1_256	CCBT0189	O1	Ogawa	Clinical	1992-05-05	5	5	1992	/	Salta	Positive	Positive	Positive	Positive	/	/	/	/	NA	Salta Argentina	-22.5	-63.8333	this_study	Argentina	ERS2493755	7PET	LAT1	Americas	2	99.9919	1308	1310	6
493	26268_1_160	CCBT0070	O1	Inaba	Clinical	1992-10-19	19	10	1992	/	Salta	Positive	Positive	Positive	Positive	/	/	/	/	NA	Salta Argentina	-24.1843	-65.3022	this_study	Argentina	ERS2493657	7PET	LAT1	Americas	2	99.9943	1322	1325	6
494	26237_7_61	CCBT0184	O1	Ogawa	Clinical	1992-05-05	5	5	1992	/	Salta	Positive	Positive	Positive	Positive	/	/	/	/	NA	Salta Argentina	-24.1843	-65.3022	this_study	Argentina	ERS2494003	7PET	LAT1	Americas	2	99.9935	1324	1326	6
495	26268_1_161	CCBT0071	O1	/	Clinical	1992-10-24	24	10	1992	/	Salta	/	/	/	Positive	/	/	/	/	NA	Salta Argentina	-24.1843	-65.3022	this_study	Argentina	ERS2493658	7PET	LAT1	Americas	2	99.9941	1320	1321	6
496	26268_1_157	CCBT0067	O1	Ogawa	Clinical	1992-10-19	19	10	1992	/	Salta	Positive	Positive	Positive	Positive	/	/	/	/	NA	Salta Argentina	NA	NA	this_study	Argentina	ERS2493654	7PET	LAT1	Americas	2	99.9943	1326	1328	6
497	26268_1_29	CCBT0257	O1	Ogawa	Clinical	1992-04-01	1	4	1992	Tartagal	Salta	Positive	Positive	Positive	Positive	/	/	/	/	NA	Tartagal Salta Argentina	NA	NA	this_study	Argentina	ERS2493816	7PET	LAT1	Americas	2	99.9945	1321	1323	6
498	26268_1_154	CCBT0064	O1	Ogawa	Clinical	1992-09-01	1	9	1992	/	Salta	Positive	Positive	Positive	Positive	Positive	Positive	Positive	NR	NA	Salta Argentina	-24.1843	-65.3022	this_study	Argentina	ERS2493651	7PET	LAT1	Americas	2	99.9942	1311	1314	6
499	26237_7_102	CCBT0345	O1	Ogawa	Clinical	1993-02-12	12	2	1993	Tartagal	Salta	Positive	Positive	Positive	Positive	/	/	/	/	NA	Tartagal Salta Argentina	-24.7821	-65.4232	this_study	Argentina	ERS2493889	7PET	LAT1	Americas	2	99.9954	1324	1325	6
500	26268_1_316	CCBT0479	O1	Ogawa	Clinical	1993-03-03	3	3	1993	/	Jujuy	Positive	Positive	Positive	Positive	Positive	Positive	Positive	El Tor	NA	Jujuy Argentina	-23.1333	-64.3333	this_study	Argentina	ERS2494066	7PET	LAT1	Americas	2	99.9936	1316	1319	6
501	26268_1_183	CCBT0097	O1	Ogawa	Clinical	1993-01-06	6	1	1993	Tartagal	Salta	Positive	Positive	Positive	Positive	/	/	/	/	NA	Tartagal Salta Argentina	-23.1333	-64.3333	this_study	Argentina	ERS2493682	7PET	LAT1	Americas	2	99.9961	1324	1326	6
502	26268_1_308	CCBT0471	O1	Ogawa	Clinical	1993-03-02	2	3	1993	/	Jujuy	Positive	Positive	Positive	Positive	/	/	/	/	NA	Jujuy Argentina	-24.7821	-65.4232	this_study	Argentina	ERS2494058	7PET	LAT1	Americas	2	99.9922	1308	1310	6
503	26268_1_327	CCBT0295	O1	Ogawa	Clinical	1993-01-22	22	1	1993	/	Jujuy	Positive	Positive	Positive	Positive	/	/	/	/	NA	Jujuy Argentina	-26.94	-65.34	this_study	Argentina	ERS2494077	7PET	LAT1	Americas	2	99.9949	1325	1326	6
504	26237_7_135	CCBT0379	O1	Ogawa	Clinical	1993-01-27	27	1	1993	Tartagal	Salta	Positive	Positive	Positive	Positive	/	/	/	/	NA	Tartagal Salta Argentina	-24.7821	-65.4232	this_study	Argentina	ERS2493922	7PET	LAT1	Americas	2	99.9949	1326	1328	6
505	26237_7_155	CCBT0400	O1	Ogawa	Clinical	1993-01-22	22	1	1993	/	Jujuy	Positive	Positive	Positive	Positive	/	/	/	/	NA	Jujuy Argentina	-24.1843	-65.3022	this_study	Argentina	ERS2493942	7PET	LAT1	Americas	2	99.9916	1330	1330	6
506	26237_7_96	CCBT0450	O1	Ogawa	Clinical	1993-02-12	12	2	1993	Tartagal	Salta	Positive	Positive	Positive	Positive	/	/	/	/	NA	Tartagal Salta Argentina	NA	NA	this_study	Argentina	ERS2494038	7PET	LAT1	Americas	2	99.9945	1306	1308	6
507	26268_1_74	CCBT0317	O1	Ogawa	Clinical	1993-01-20	20	1	1993	Pichanal	Salta	Positive	Positive	Positive	Positive	/	/	/	/	NA	Pichanal Salta Argentina	-24.7821	-65.4232	this_study	Argentina	ERS2493861	7PET	LAT1	Americas	2	99.9942	1324	1326	6
508	26268_1_72	CCBT0315	O1	Ogawa	Clinical	1993-03-02	2	3	1993	/	Jujuy	Positive	Positive	Positive	Positive	/	/	/	/	NA	Jujuy Argentina	-26.1595	-58.1899	this_study	Argentina	ERS2493859	7PET	LAT1	Americas	2	99.9952	1325	1327	6
509	26268_1_315	CCBT0478	O1	Ogawa	Clinical	1993-03-02	2	3	1993	/	Jujuy	Positive	Positive	Positive	Positive	/	/	/	/	NA	Jujuy Argentina	-24.1843	-65.3022	this_study	Argentina	ERS2494065	7PET	LAT1	Americas	2	99.9966	1322	1324	6
510	26237_7_114	CCBT0357	O1	Ogawa	Clinical	1993-03-02	2	3	1993	/	Jujuy	Positive	Positive	Positive	Positive	/	/	/	/	NA	Jujuy Argentina	NA	NA	this_study	Argentina	ERS2493901	7PET	LAT1	Americas	2	99.9949	1329	1331	6
511	26268_1_317	CCBT0480	O1	Ogawa	Clinical	1993-03-02	2	3	1993	/	Jujuy	Positive	Positive	Positive	Positive	/	/	/	/	NA	Jujuy Argentina	-22.5	-63.8333	this_study	Argentina	ERS2494067	7PET	LAT1	Americas	2	99.9944	1322	1324	6
512	26268_1_68	CCBT0299	O1	Ogawa	Clinical	1993-01-22	22	1	1993	/	Jujuy	Positive	Positive	Positive	Positive	/	/	/	/	NA	Jujuy Argentina	-22.5	-63.8333	this_study	Argentina	ERS2493855	7PET	LAT1	Americas	2	99.9802	1325	1334	6
513	26268_1_314	CCBT0477	O1	Ogawa	Clinical	1993-03-02	2	3	1993	/	Jujuy	Positive	Positive	Positive	Positive	/	/	/	/	NA	Jujuy Argentina	-24.7821	-65.4232	this_study	Argentina	ERS2494064	7PET	LAT1	Americas	2	99.9954	1323	1326	6
514	26237_7_146	CCBT0390	/	/	Clinical	1993-01-27	27	1	1993	Tartagal	Salta	Positive	Positive	Positive	Positive	/	/	/	/	NA	Tartagal Salta Argentina	-26.1595	-58.1899	this_study	Argentina	ERS2493933	7PET	LAT1	Americas	2	99.9929	1306	1308	6
515	26268_1_236	CCBT0166	O1	Ogawa	Clinical	1992-12-22	22	12	1992	Tartagal	Salta	/	/	/	Positive	/	/	/	/	NA	Tartagal Salta Argentina	-24.7821	-65.4232	this_study	Argentina	ERS2493735	7PET	LAT1	Americas	2	99.9924	1319	1322	6
516	26268_1_1	CCBT0224	O1	Ogawa	Clinical	1993-01-16	16	1	1993	Tartagal	Salta	Positive	Positive	Positive	Positive	/	/	/	/	NA	Tartagal Salta Argentina	-24.7821	-65.4232	this_study	Argentina	ERS2493788	7PET	LAT1	Americas	2	99.9659	1325	1342	6
517	26268_1_331	CCBT0488	O1	Ogawa	Environmental	1993-01-20	20	1	1993	Oran	Salta	/	/	/	Positive	/	/	/	/	NA	Oran Salta Argentina	-24.1843	-65.3022	this_study	Argentina	ERS2494081	7PET	LAT1	Americas	2	99.9938	1324	1327	6
518	26237_7_97	CCBT0340	O1	Ogawa	Clinical	1993-01-16	16	1	1993	Tartagal	Salta	Negative	Positive	Positive	Positive	/	/	/	/	NA	Tartagal Salta Argentina	-22.5	-63.8333	this_study	Argentina	ERS2493884	7PET	LAT1	Americas	2	99.9953	1328	1329	6
519	26268_1_270	CCBT0203	O1	Ogawa	Clinical	1993-03-26	26	3	1993	Oran	Salta	Positive	Positive	Positive	Positive	/	/	/	/	NA	Oran Salta Argentina	-22.5	-63.8333	this_study	Argentina	ERS2493769	7PET	LAT1	Americas	2	99.9913	1309	1313	6
520	26268_1_299	CCBT0461	O1	Ogawa	Clinical	1993-01-27	27	1	1993	Tartagal	Salta	Positive	Positive	Positive	Positive	/	/	/	/	NA	Tartagal Salta Argentina	-22.5	-63.8333	this_study	Argentina	ERS2494049	7PET	LAT1	Americas	2	99.9927	1321	1322	6
521	26237_7_46	CCBT0120	O1	Ogawa	Clinical	1993-01-06	6	1	1993	Tartagal	Salta	Positive	Positive	Positive	Positive	/	/	/	/	NA	Tartagal Salta Argentina	-24.1843	-65.3022	this_study	Argentina	ERS2493977	7PET	LAT1	Americas	2	99.9901	1316	1322	6
522	26237_7_151	CCBT0396	O1	Ogawa	Clinical	1993-02-15	15	2	1993	/	/	Positive	Positive	Positive	Positive	/	/	/	/	NA	Argentina	NA	NA	this_study	Argentina	ERS2493938	7PET	LAT1	Americas	2	99.9948	1327	1328	6
523	26268_1_304	CCBT0466	O1	Ogawa	Clinical	1993-01-27	27	1	1993	/	Santa Fe	/	/	/	Positive	/	/	/	/	NA	Santa Fe Argentina	-24.7821	-65.4232	this_study	Argentina	ERS2494054	7PET	LAT1	Americas	2	99.9939	1327	1328	6
524	26268_1_184	CCBT0098	O1	Ogawa	Clinical	1993-01-06	6	1	1993	Tartagal	Salta	Positive	Positive	Positive	Positive	/	/	/	/	NA	Tartagal Salta Argentina	-23.1333	-64.3333	this_study	Argentina	ERS2493683	7PET	LAT1	Americas	2	99.9947	1319	1322	6
525	26268_1_269	CCBT0202	O1	Ogawa	Clinical	1993-03-15	15	3	1993	Tartagal	Salta	Positive	Positive	Positive	Positive	/	/	/	/	NA	Tartagal Salta Argentina	-23.1333	-64.3333	this_study	Argentina	ERS2493768	7PET	LAT1	Americas	2	99.9942	1320	1322	6
526	26237_7_98	CCBT0341	O1	Ogawa	Clinical	1993-01-20	20	1	1993	Santa Rosa	Salta	/	/	/	Positive	/	/	/	/	NA	Santa Rosa Salta Argentina	-24.7821	-65.4232	this_study	Argentina	ERS2493885	7PET	LAT1	Americas	2	99.9939	1317	1317	6
527	26268_1_206	CCBT0122	O1	Ogawa	Clinical	1993-01-13	13	1	1993	Guemes	Salta	Positive	Positive	Positive	Positive	/	/	/	/	NA	Guemes Salta Argentina	-24.1843	-65.3022	this_study	Argentina	ERS2493705	7PET	LAT1	Americas	2	99.9933	1320	1321	6
528	26268_1_207	CCBT0123	O1	Ogawa	Clinical	1993-01-06	6	1	1993	Oran	Salta	Positive	Positive	Positive	Positive	/	/	/	/	NA	Oran Salta Argentina	-23.1333	-64.3333	this_study	Argentina	ERS2493706	7PET	LAT1	Americas	2	99.9965	1322	1324	6
529	26268_1_46	CCBT0276	O1	Ogawa	Clinical	1993-03-08	8	3	1993	/	Tucum√°n	Positive	Positive	Positive	Positive	/	/	/	/	NA	Tucum√°n Argentina	-24.7821	-65.4232	this_study	Argentina	ERS2493833	7PET	LAT1	Americas	2	99.9927	1325	1328	6
530	26237_7_173	CCBT0418	O1	Ogawa	Clinical	1993-02-10	10	2	1993	Tartagal	Salta	Positive	Positive	Positive	Positive	/	/	/	/	NA	Tartagal Salta Argentina	-22.5	-63.8333	this_study	Argentina	ERS2493960	7PET	LAT1	Americas	2	99.9927	1327	1328	6
531	26237_7_86	CCBT0439	O1	Ogawa	Clinical	1993-01-27	27	1	1993	Tartagal	Salta	/	/	/	Positive	/	/	/	/	NA	Tartagal Salta Argentina	-24.7821	-65.4232	this_study	Argentina	ERS2494028	7PET	LAT1	Americas	2	99.9949	1325	1327	6
532	26237_7_144	CCBT0388	O1	Ogawa	Clinical	1993-01-27	27	1	1993	Tartagal	Salta	Positive	Positive	Positive	Positive	/	/	/	/	NA	Tartagal Salta Argentina	-22.5	-63.8333	this_study	Argentina	ERS2493931	7PET	LAT1	Americas	2	99.9932	1328	1329	6
533	26237_7_137	CCBT0381	O1	Ogawa	Clinical	1993-01-27	27	1	1993	Tartagal	Salta	Positive	Positive	Positive	Positive	/	/	/	/	NA	Tartagal Salta Argentina	-24.1843	-65.3022	this_study	Argentina	ERS2493924	7PET	LAT1	Americas	2	99.9962	1325	1329	6
534	26268_1_310	CCBT0473	O1	Ogawa	Clinical	1993-03-02	2	3	1993	/	Jujuy	Positive	Positive	Positive	Positive	/	/	/	/	NA	Jujuy Argentina	-34.6037	-58.3816	this_study	Argentina	ERS2494060	7PET	LAT1	Americas	2	99.9935	1322	1324	6
535	26237_7_183	CCBT0428	O1	Ogawa	Clinical	1993-03-02	2	3	1993	/	Jujuy	Positive	Positive	Positive	Positive	/	/	/	/	NA	Jujuy Argentina	NA	NA	this_study	Argentina	ERS2493970	7PET	LAT1	Americas	2	99.9966	1323	1326	6
536	26237_7_178	CCBT0423	O1	Ogawa	Clinical	1993-03-02	2	3	1993	/	Jujuy	Positive	Positive	Positive	Positive	/	/	/	/	NA	Jujuy Argentina	-24.7821	-65.4232	this_study	Argentina	ERS2493965	7PET	LAT1	Americas	2	99.9946	1322	1323	6
537	26237_7_179	CCBT0424	O1	Ogawa	Clinical	1993-03-02	2	3	1993	/	Jujuy	Positive	Positive	Positive	Positive	/	/	/	/	NA	Jujuy Argentina	-22.5	-63.8333	this_study	Argentina	ERS2493966	7PET	LAT1	Americas	2	99.9941	1324	1327	6
538	26268_1_55	CCBT0285	O1	/	Clinical	1993-01-22	22	1	1993	/	Jujuy	Positive	Positive	Positive	Positive	/	/	/	/	NA	Jujuy Argentina	-24.1843	-65.3022	this_study	Argentina	ERS2493842	7PET	LAT1	Americas	2	99.9776	1324	1340	6
539	26237_7_108	CCBT0351	O1	Ogawa	Clinical	1993-02-05	5	2	1993	Tartagal	Salta	Positive	Positive	Positive	Positive	/	/	/	/	NA	Tartagal Salta Argentina	-24.7821	-65.4232	this_study	Argentina	ERS2493895	7PET	LAT1	Americas	2	99.9937	1324	1326	6
540	26268_1_215	CCBT0132	O1	Ogawa	Clinical	1993-01-06	6	1	1993	Tartagal	Salta	Positive	Positive	Positive	Positive	/	/	/	/	NA	Tartagal Salta Argentina	-22.5	-63.8333	this_study	Argentina	ERS2493720	7PET	LAT1	Americas	2	99.9957	1322	1327	6
541	26237_7_113	CCBT0356	O1	Ogawa	Clinical	1993-03-02	2	3	1993	/	Jujuy	Positive	Positive	Positive	Positive	/	/	/	/	NA	Jujuy Argentina	NA	NA	this_study	Argentina	ERS2493900	7PET	LAT1	Americas	2	99.9902	1331	1331	6
542	26237_7_168	CCBT0413	/	/	Clinical	1993-01-27	27	1	1993	Tartagal	Salta	Positive	Positive	Positive	Positive	/	/	/	/	NA	Tartagal Salta Argentina	-24.7821	-65.4232	this_study	Argentina	ERS2493955	7PET	LAT1	Americas	2	99.9931	1330	1331	6
543	26237_7_60	CCBT0175	O1	Ogawa	Clinical	1993-03-30	30	3	1993	Tartagal	Salta	Positive	Positive	Positive	Positive	/	/	/	/	NA	Tartagal Salta Argentina	NA	NA	this_study	Argentina	ERS2494002	7PET	LAT1	Americas	2	99.992	1321	1376	6
544	26237_7_185	CCBT0430	O1	Ogawa	Clinical	1993-02-05	5	2	1993	Tartagal	Salta	Positive	Positive	Positive	Negative	/	/	/	/	NA	Tartagal Salta Argentina	-24.7821	-65.4232	this_study	Argentina	ERS2493972	7PET	LAT1	Americas	2	99.9947	1325	1328	6
545	26268_1_62	CCBT0292	O1	Ogawa	Clinical	1993-01-16	16	1	1993	Tartagal	Salta	Positive	Positive	Positive	Positive	/	/	/	/	NA	Tartagal Salta Argentina	-23.1333	-64.3333	this_study	Argentina	ERS2493849	7PET	LAT1	Americas	2	99.9945	1305	1307	6
546	26237_7_149	CCBT0394	O1	Ogawa	Clinical	1993-01-27	27	1	1993	Tartagal	Salta	Positive	Positive	Positive	Positive	/	/	/	/	NA	Tartagal Salta Argentina	-22.5	-63.8333	this_study	Argentina	ERS2493936	7PET	LAT1	Americas	2	99.9925	1326	1327	6
547	26237_7_83	CCBT0436	O1	Ogawa	Clinical	1993-03-02	2	3	1993	/	Jujuy	Positive	Positive	Positive	Positive	/	/	/	/	NA	Jujuy Argentina	-24.1843	-65.3022	this_study	Argentina	ERS2494025	7PET	LAT1	Americas	2	99.9944	1327	1328	6
548	26268_1_75	CCBT0318	O1	Ogawa	Clinical	1993-01-16	16	1	1993	Tartagal	Salta	Positive	Positive	Positive	Positive	/	/	/	/	NA	Tartagal Salta Argentina	-22.5	-63.8333	this_study	Argentina	ERS2493862	7PET	LAT1	Americas	2	99.9923	1324	1324	6
549	26237_7_169	CCBT0414	/	/	Clinical	1993-01-27	27	1	1993	Tartagal	Salta	Positive	Positive	Positive	Positive	/	/	/	/	NA	Tartagal Salta Argentina	-34.6037	-58.3816	this_study	Argentina	ERS2493956	7PET	LAT1	Americas	2	99.9933	1326	1327	6
550	26268_1_94	CCBT0337	O1	Ogawa	Clinical	1993-01-27	27	1	1993	Tartagal	Salta	Positive	Positive	Positive	Positive	/	/	/	/	NA	Tartagal Salta Argentina	-24.7821	-65.4232	this_study	Argentina	ERS2493881	7PET	LAT1	Americas	2	99.994	1311	1316	6
551	26237_7_110	CCBT0353	O1	Ogawa	Clinical	1993-03-02	2	3	1993	/	Jujuy	Positive	Positive	Positive	Positive	/	/	/	/	NA	Jujuy Argentina	-22.5	-63.8333	this_study	Argentina	ERS2493897	7PET	LAT1	Americas	2	99.9921	1327	1327	6
552	26268_1_202	CCBT0116	O1	Ogawa	Clinical	1993-01-06	6	1	1993	Tartagal	Salta	Positive	Positive	Positive	Positive	/	/	/	/	NA	Tartagal Salta Argentina	-24.7821	-65.4232	this_study	Argentina	ERS2493701	7PET	LAT1	Americas	2	99.994	1322	1323	6
553	26237_7_89	CCBT0442	O1	Ogawa	Clinical	1993-03-08	8	3	1993	/	Tucum√°n	Positive	Positive	Positive	Positive	/	/	/	/	NA	Tucum√°n Argentina	-24.7821	-65.4232	this_study	Argentina	ERS2494031	7PET	LAT1	Americas	2	99.9943	1321	1324	6
554	26268_1_96	CCBT0339	O1	Ogawa	Clinical	1993-01-16	16	1	1993	Tartagal	Salta	Negative	Positive	Positive	Positive	/	/	/	/	NA	Tartagal Salta Argentina	-24.1843	-65.3022	this_study	Argentina	ERS2493883	7PET	LAT1	Americas	2	99.9948	1322	1323	6
555	26268_1_279	CCBT0213	O1	Ogawa	Clinical	1993-03-30	30	3	1993	Tartagal	Salta	Positive	Positive	Positive	Positive	/	/	/	/	NA	Tartagal Salta Argentina	NA	NA	this_study	Argentina	ERS2493778	7PET	LAT1	Americas	2	99.9921	1322	1380	6
556	26237_7_180	CCBT0425	O1	Inaba	Clinical	1993-02-05	5	2	1993	Tartagal	Salta	Positive	Positive	Positive	Positive	/	/	/	/	NA	Tartagal Salta Argentina	NA	NA	this_study	Argentina	ERS2493967	7PET	LAT1	Americas	2	99.9964	1328	1329	6
557	26268_1_318	CCBT0481	O1	Inaba	Clinical	1993-02-05	5	2	1993	Tartagal	Salta	Positive	Positive	Positive	Positive	/	/	/	/	NA	Tartagal Salta Argentina	-24.1843	-65.3022	this_study	Argentina	ERS2494068	7PET	LAT1	Americas	2	99.9939	1323	1325	6
558	26268_1_83	CCBT0326	O1	Ogawa	Clinical	1993-01-16	16	1	1993	Tartagal	Salta	Positive	Positive	Positive	Positive	/	/	/	/	NA	Tartagal Salta Argentina	-24.7821	-65.4232	this_study	Argentina	ERS2493870	7PET	LAT1	Americas	2	99.9947	1325	1328	6
559	26237_7_56	CCBT0144	O1	Ogawa	Clinical	1993-01-06	6	1	1993	Tartagal	Salta	Positive	Positive	Positive	Positive	/	/	/	/	NA	Tartagal Salta Argentina	-22.5	-63.8333	this_study	Argentina	ERS2493988	7PET	LAT1	Americas	2	99.9959	1323	1326	6
560	26268_1_297	CCBT0459	O1	Ogawa	Clinical	1993-03-08	8	3	1993	/	Tucum√°n	Positive	Positive	Positive	Positive	/	/	/	/	NA	Tucum√°n Argentina	-24.1843	-65.3022	this_study	Argentina	ERS2494047	7PET	LAT1	Americas	2	99.9941	1323	1325	6
561	26237_7_75	CCBT0308	O1	Ogawa	Clinical	1993-01-16	16	1	1993	Tartagal	Salta	Positive	Positive	Positive	Positive	/	/	/	/	NA	Tartagal Salta Argentina	-22.5	-63.8333	this_study	Argentina	ERS2494017	7PET	LAT1	Americas	2	99.9934	1328	1329	6
562	26237_7_109	CCBT0352	O1	Ogawa	Clinical	1993-03-08	8	3	1993	/	Tucum√°n	Positive	Positive	Positive	Positive	/	/	/	/	NA	Tucum√°n Argentina	-24.7821	-65.4232	this_study	Argentina	ERS2493896	7PET	LAT1	Americas	2	99.9929	1327	1330	6
563	26268_1_78	CCBT0321	O1	Ogawa	Clinical	1993-01-20	20	1	1993	Santa Rosa	Salta	Positive	Positive	Positive	Positive	/	/	/	/	NA	Santa Rosa Salta Argentina	-23.3167	-64.2167	this_study	Argentina	ERS2493865	7PET	LAT1	Americas	2	99.9942	1322	1325	6
564	26237_7_93	CCBT0446	O1	Ogawa	Clinical	1993-02-05	5	2	1993	Tartagal	Salta	Positive	Positive	Positive	Negative	/	/	/	/	NA	Tartagal Salta Argentina	-24.7821	-65.4232	this_study	Argentina	ERS2494035	7PET	LAT1	Americas	2	99.9956	1323	1325	6
565	26268_1_32	CCBT0261	O1	Ogawa	Clinical	1993-03-02	2	3	1993	Tartagal	Salta	Positive	Positive	Positive	Positive	/	/	/	/	NA	Tartagal Salta Argentina	-24.7821	-65.4232	this_study	Argentina	ERS2493819	7PET	LAT1	Americas	2	99.9927	1320	1324	6
566	26268_1_84	CCBT0327	O1	Ogawa	Clinical	1993-01-16	16	1	1993	Tartagal	Salta	/	/	/	Positive	/	/	/	/	NA	Tartagal Salta Argentina	-24.1843	-65.3022	this_study	Argentina	ERS2493871	7PET	LAT1	Americas	2	99.9944	1325	1326	6
567	26268_1_61	CCBT0291	O1	Ogawa	Clinical	1993-01-16	16	1	1993	Tartagal	Salta	Positive	Positive	Positive	Positive	/	/	/	/	NA	Tartagal Salta Argentina	-24.1843	-65.3022	this_study	Argentina	ERS2493848	7PET	LAT1	Americas	2	99.9925	1323	1326	6
568	26237_7_64	CCBT0226	O1	Ogawa	Clinical	1993-02-18	18	2	1993	Oran	Salta	/	/	/	Positive	/	/	/	/	NA	Oran Salta Argentina	-22.5	-63.8333	this_study	Argentina	ERS2494006	7PET	LAT1	Americas	2	99.996	1328	1330	6
569	26268_1_333	CCBT0490	O1	Ogawa	Clinical	1993-01-20	20	1	1993	Pichanal	Salta	Positive	Positive	Positive	Positive	/	/	/	/	NA	Pichanal Salta Argentina	-23.1333	-64.3333	this_study	Argentina	ERS2494083	7PET	LAT1	Americas	2	99.9965	1323	1326	6
570	26237_7_148	CCBT0393	O1	Ogawa	Clinical	1993-10-25	25	10	1993	Oran	Salta	Positive	Positive	Positive	Positive	/	/	/	/	NA	Oran Salta Argentina	-26.1595	-58.1899	this_study	Argentina	ERS2493935	7PET	LAT1	Americas	2	99.9934	1328	1329	6
571	26268_1_79	CCBT0322	O1	Ogawa	Clinical	1993-01-20	20	1	1993	Pichanal	Salta	Positive	Positive	Positive	Positive	/	/	/	/	NA	Pichanal Salta Argentina	-24.3833	-65.1167	this_study	Argentina	ERS2493866	7PET	LAT1	Americas	2	99.9945	1322	1323	6
572	26268_1_64	CCBT0294	O1	Ogawa	Clinical	1993-01-20	20	1	1993	Pichanal	Salta	Positive	Positive	Positive	Positive	/	/	/	/	NA	Pichanal Salta Argentina	-23.1333	-64.3333	this_study	Argentina	ERS2493851	7PET	LAT1	Americas	2	99.9805	1330	1334	6
573	26268_1_37	CCBT0266	O1	Ogawa	Clinical	1993-01-20	20	1	1993	Pichanal	Salta	Positive	Positive	Positive	Positive	/	/	/	/	NA	Pichanal Salta Argentina	-32.8895	-68.8458	this_study	Argentina	ERS2493824	7PET	LAT1	Americas	2	99.9928	1323	1325	6
574	26268_1_80	CCBT0323	O1	Ogawa	Clinical	1993-01-20	20	1	1993	Pichanal	Salta	Positive	Positive	Positive	Positive	/	/	/	/	NA	Pichanal Salta Argentina	-24.1843	-65.3022	this_study	Argentina	ERS2493867	7PET	LAT1	Americas	2	99.9959	1323	1326	6
575	4056_7_7	A201	O1	Inaba	No data	/	NA	NA	1992	/	/	/	/	/	/	/	/	/	/	NA	Argentina	NA	NA	Mutreja et al. Nature 2011	Argentina	ERR018167	7PET	LAT1	Americas	4	99.833	1235	1248	6
576	26268_1_243	CCBT0173	O1	Inaba	Clinical	1992-02-17	17	2	1992	/	Buenos Aires	Negative	Positive	Positive	Positive	/	/	/	/	NA	Buenos Aires Argentina	NA	NA	this_study	Argentina	ERS2493742	7PET	LAT1	Americas	4	99.9921	1313	1318	6
577	CNRVC930025_TCCCGA_L001	CNRVC930025	O1	Inaba	Clinical	/	NA	NA	1993	/	/	/	/	/	/	/	/	/	/	NA	French Guiana	NA	NA	Domman et al., Science 2017	French Guiana	ERR1879554	7PET	LAT1	Americas	4	99.9938	1317	1319	6
578	16244_7_42	CNRVC140122	O1	Inaba	Clinical	/	NA	NA	1992	/	/	/	/	/	/	/	/	/	/	NA	Brazil	NA	NA	Domman et al., Science 2017	Brazil	ERR976493	7PET	LAT1	Americas	4	99.9925	1322	1323	6
579	CNRVC940183_AGTTCC_L002	CNRVC940183	O1	Ogawa	Clinical	/	NA	NA	1994	/	/	/	/	/	/	/	/	/	/	NA	French Guiana	NA	NA	Domman et al., Science 2017	French Guiana	ERR1879578	7PET	LAT1	Americas	4	99.9948	1316	1316	6
580	CNRVC160170_GCCAAT	3221	O1	Ogawa	Clinical	/	NA	NA	1991	/	/	/	/	/	/	/	/	/	/	NA	Brazil	NA	NA	Domman et al., Science 2017	Brazil	ERR2008757	7PET	LAT1	Americas	4	99.9943	1323	1323	6
581	26237_7_73	CCBT0306	O1	Inaba	Clinical	1993-02-02	2	2	1993	Rosario	Santa Fe	Positive	Positive	Positive	Positive	/	/	/	/	NA	Rosario Santa Fe Argentina	-24.7821	-65.4232	this_study	Argentina	ERS2494015	7PET	LAT1	Americas	4	99.9936	1328	1344	6
582	26268_1_328	CCBT0447	O1	Inaba	Clinical	1996-02-20	20	2	1996	/	Santa Fe	Positive	Positive	Positive	Positive	Positive	Positive	Positive	El Tor	NA	Santa Fe Argentina	-22.5	-63.8333	this_study	Argentina	ERS2494078	7PET	LAT1	Americas	4	99.9953	1322	1326	6
583	6437_7_3	87258	O1	Inaba	Clinical	/	NA	NA	1991	/	/	/	/	/	/	/	/	/	/	NA	Mexico	NA	NA	Domman et al., Science 2017	Mexico	ERR044780	7PET	LAT1	Americas	4	99.9925	1304	1306	6
584	CNRVC030128_CATTTT	92/20547	O1	Inaba	Clinical	/	NA	NA	1992	/	/	/	/	/	/	/	/	/	/	NA	Mexico	NA	NA	Domman et al., Science 2017	Mexico	ERR2008362	7PET	LAT1	Americas	4	99.9933	1323	1323	6
585	6437_7_10	87406	O1	Inaba	Clinical	/	NA	NA	1994	/	/	/	/	/	/	/	/	/	/	NA	Mexico	NA	NA	Domman et al., Science 2017	Mexico	ERR044787	7PET	LAT1	Americas	4	99.9866	1234	1235	6
586	CNRVC030107_CACGAT	92/14370	O1	Inaba	Clinical	/	NA	NA	1992	/	/	/	/	/	/	/	/	/	/	NA	Mexico	NA	NA	Domman et al., Science 2017	Mexico	ERR2008348	7PET	LAT1	Americas	4	99.9926	1326	1327	6
587	CNRVC030126_GGCTAC	92/18257	O1	Inaba	Clinical	/	NA	NA	1992	/	/	/	/	/	/	/	/	/	/	NA	Mexico	NA	NA	Domman et al., Science 2017	Mexico	ERR2008360	7PET	LAT1	Americas	4	99.9869	1315	1361	6
588	6437_7_7	87397	O1	Inaba	Clinical	/	NA	NA	1993	/	/	/	/	/	/	/	/	/	/	NA	Mexico	NA	NA	Domman et al., Science 2017	Mexico	ERR044784	7PET	LAT1	Americas	4	99.9941	1304	1306	6
589	8014_8_3	8022	O1	Inaba	Clinical	/	NA	NA	1991	/	/	/	/	/	/	/	/	/	/	NA	Mexico	NA	NA	Domman et al., Science 2017	Mexico	ERR163235	7PET	LAT1	Americas	4	99.9887	1311	1312	6
590	8014_8_2	8012	O1	Inaba	Clinical	/	NA	NA	1991	/	/	/	/	/	/	/	/	/	/	NA	Mexico	NA	NA	Domman et al., Science 2017	Mexico	ERR163234	7PET	LAT1	Americas	4	99.9892	1307	1309	6
591	CNRVC030104_CTTGTA	91/12123	O1	Inaba	Clinical	/	NA	NA	1991	/	/	/	/	/	/	/	/	/	/	NA	Mexico	NA	NA	Domman et al., Science 2017	Mexico	ERR2008346	7PET	LAT1	Americas	4	99.9943	1321	1321	6
592	8014_8_4	8204	O1	Inaba	Clinical	/	NA	NA	1991	/	/	/	/	/	/	/	/	/	/	NA	Mexico	NA	NA	Domman et al., Science 2017	Mexico	ERR163236	7PET	LAT1	Americas	4	99.9963	1307	1308	6
593	6437_7_5	87151	O1	Inaba	Clinical	/	NA	NA	1992	/	/	/	/	/	/	/	/	/	/	NA	Mexico	NA	NA	Domman et al., Science 2017	Mexico	ERR044782	7PET	LAT1	Americas	4	99.9912	1312	1313	6
594	CNRVC030100_CGATGT	91/5545	O1	Inaba	Clinical	/	NA	NA	1991	/	/	/	/	/	/	/	/	/	/	NA	Mexico	NA	NA	Domman et al., Science 2017	Mexico	ERR2008345	7PET	LAT1	Americas	4	99.976	1314	1317	6
595	8014_8_7	19294	O1	Ogawa	Clinical	/	NA	NA	1992	/	/	/	/	/	/	/	/	/	/	NA	Mexico	NA	NA	Domman et al., Science 2017	Mexico	ERR163239	7PET	LAT1	Americas	4	99.9895	1304	1305	6
596	8014_8_6	16974	O1	Ogawa	Clinical	/	NA	NA	1992	/	/	/	/	/	/	/	/	/	/	NA	Mexico	NA	NA	Domman et al., Science 2017	Mexico	ERR163238	7PET	LAT1	Americas	4	99.9928	1309	1311	6
597	CNRVC030110_AGTCAA	92/15268	O1	Inaba	Clinical	/	NA	NA	1992	/	/	/	/	/	/	/	/	/	/	NA	Mexico	NA	NA	Domman et al., Science 2017	Mexico	ERR2008350	7PET	LAT1	Americas	4	99.9918	1322	1323	6
598	CNRVC030141_GTAGAG	93/45551	O1	Ogawa	Clinical	/	NA	NA	1993	/	/	/	/	/	/	/	/	/	/	NA	Mexico	NA	NA	Domman et al., Science 2017	Mexico	ERR2008390	7PET	LAT1	Americas	4	99.9897	1306	1306	6
599	6437_7_11	87409	O1	Inaba	Clinical	/	NA	NA	1995	/	/	/	/	/	/	/	/	/	/	NA	Mexico	NA	NA	Domman et al., Science 2017	Mexico	ERR044788	7PET	LAT1	Americas	4	99.9854	1312	1314	6
600	8014_8_1	7929	O1	Inaba	Clinical	/	NA	NA	1991	/	/	/	/	/	/	/	/	/	/	NA	Mexico	NA	NA	Domman et al., Science 2017	Mexico	ERR163233	7PET	LAT1	Americas	4	99.9961	1306	1334	6
601	4056_7_10	A232	O1	Inaba	No data	/	NA	NA	1991	/	/	/	/	/	/	/	/	/	/	NA	Mexico	NA	NA	Mutreja et al. Nature 2011	Mexico	ERR018159	7PET	LAT1	Americas	4	99.7768	1244	1253	6
602	4056_7_12	A231	O1	Inaba	No data	/	NA	NA	1991	/	/	/	/	/	/	/	/	/	/	NA	Mexico	NA	NA	Mutreja et al. Nature 2011	Mexico	ERR018161	7PET	LAT1	Americas	4	99.836	1244	1255	6
603	CNRVC030098_ACAGTG	91/2526	O1	Inaba	Clinical	/	NA	NA	1991	/	/	/	/	/	/	/	/	/	/	NA	Mexico	NA	NA	Domman et al., Science 2017	Mexico	ERR2008343	7PET	LAT1	Americas	4	99.9904	1313	1314	6
604	CNRVC030124_ACTTGA	92/17909	O1	Inaba	Clinical	/	NA	NA	1992	/	/	/	/	/	/	/	/	/	/	NA	Mexico	NA	NA	Domman et al., Science 2017	Mexico	ERR2008358	7PET	LAT1	Americas	4	99.9961	1318	1318	6
605	8014_8_5	8338	O1	Inaba	Clinical	/	NA	NA	1991	/	/	/	/	/	/	/	/	/	/	NA	Mexico	NA	NA	Domman et al., Science 2017	Mexico	ERR163237	7PET	LAT1	Americas	4	99.9979	1304	1306	6
606	CNRVC030127_TAGCTT	92/18282	O1	Inaba	Clinical	/	NA	NA	1992	/	/	/	/	/	/	/	/	/	/	NA	Mexico	NA	NA	Domman et al., Science 2017	Mexico	ERR2008361	7PET	LAT1	Americas	4	99.994	1322	1323	6
607	CNRVC030109_ATGTCA	92/14800	O1	Inaba	Clinical	/	NA	NA	1992	/	/	/	/	/	/	/	/	/	/	NA	Mexico	NA	NA	Domman et al., Science 2017	Mexico	ERR2008349	7PET	LAT1	Americas	4	99.989	1321	1323	6
608	CNRVC030125_CATGGC	92/18238	O1	Inaba	Clinical	/	NA	NA	1992	/	/	/	/	/	/	/	/	/	/	NA	Mexico	NA	NA	Domman et al., Science 2017	Mexico	ERR2008359	7PET	LAT1	Americas	4	99.9973	1318	1320	6
609	CNRVC030089_TGACCA	91/02	O1	Inaba	Clinical	/	NA	NA	1991	/	/	/	/	/	/	/	/	/	/	NA	Mexico	NA	NA	Domman et al., Science 2017	Mexico	ERR2008340	7PET	LAT1	Americas	4	99.9965	1319	1320	6
610	CNRVC030140_GTTTCG	93/45433	O1	Inaba	Clinical	/	NA	NA	1993	/	/	/	/	/	/	/	/	/	/	NA	Mexico	NA	NA	Domman et al., Science 2017	Mexico	ERR2008389	7PET	LAT1	Americas	4	99.9924	1315	1317	6
611	CNRVC030099_ATCACG	91/2589	O1	Inaba	Clinical	/	NA	NA	1991	/	/	/	/	/	/	/	/	/	/	NA	Mexico	NA	NA	Domman et al., Science 2017	Mexico	ERR2008344	7PET	LAT1	Americas	4	99.9911	1313	1313	6
612	CNRVC030134_CTAGCT	93/34569	O1	Inaba	Clinical	/	NA	NA	1993	/	/	/	/	/	/	/	/	/	/	NA	Mexico	NA	NA	Domman et al., Science 2017	Mexico	ERR2008386	7PET	LAT1	Americas	4	99.9923	1318	1318	6
613	CNRVC030106_TTAGGC	91/21811	O1	Inaba	Clinical	/	NA	NA	1991	/	/	/	/	/	/	/	/	/	/	NA	Mexico	NA	NA	Domman et al., Science 2017	Mexico	ERR2008347	7PET	LAT1	Americas	4	99.9939	1323	1324	6
614	Indre91_1	Indre91_1	O1	Inaba	Clinical	/	NA	NA	1991	/	/	/	/	/	/	/	/	/	/	NA	Mexico	NA	NA	Los Alamos National Laboratory	Mexico	GCA_000176435.1	7PET	LAT1	Americas	4	99.9598	1247	1251	6
615	26268_1_196	CCBT0110	O1	Ogawa	Clinical	1992-12-01	1	12	1992	/	Formosa	Positive	Positive	Positive	Positive	/	/	/	/	NA	Formosa Argentina	-31.6333	-60.7	this_study	Argentina	ERS2493695	7PET	LAT1	Americas	4	99.996	1306	1310	6
616	26237_7_187	CCBT0432	O1	Ogawa	Clinical	1993-02-05	5	2	1993	Tartagal	Salta	Positive	Positive	Positive	Positive	/	/	/	/	NA	Tartagal Salta Argentina	-24.7821	-65.4232	this_study	Argentina	ERS2493992	7PET	LAT1	Americas	4	99.9954	1327	1329	6
617	26268_1_191	CCBT0105	O1	Ogawa	Clinical	1992-12-28	28	12	1992	/	Formosa	Positive	Positive	Positive	Positive	Positive	Positive	Positive	NR	NA	Formosa Argentina	-22.5	-63.8333	this_study	Argentina	ERS2493690	7PET	LAT1	Americas	4	99.9937	1323	1324	6
618	26268_1_233	CCBT0163	O1	Ogawa	Clinical	1992-12-28	28	12	1992	/	Formosa	/	/	/	Positive	Positive	Positive	Positive	El Tor	NA	Formosa Argentina	-24.1843	-65.3022	this_study	Argentina	ERS2493716	7PET	LAT1	Americas	4	99.9939	1320	1323	6
619	26268_1_194	CCBT0108	O1	Ogawa	Clinical	1992-11-25	25	11	1992	Tartagal	Salta	Positive	Positive	Positive	Positive	/	/	/	/	NA	Tartagal Salta Argentina	-24.7821	-65.4232	this_study	Argentina	ERS2493693	7PET	LAT1	Americas	4	99.9927	1321	1325	6
620	26268_1_90	CCBT0333	O1	Ogawa	Clinical	1993-02-12	12	2	1993	Tartagal	Salta	Positive	Positive	Positive	Positive	/	/	/	/	NA	Tartagal Salta Argentina	-22.5	-63.8333	this_study	Argentina	ERS2493877	7PET	LAT1	Americas	4	99.9954	1322	1323	6
621	26237_7_51	CCBT0138	O1	Ogawa	Clinical	1993-01-13	13	1	1993	Guemes	Salta	Positive	Positive	Positive	Positive	/	/	/	/	NA	Guemes Salta Argentina	-24.1843	-65.3022	this_study	Argentina	ERS2493982	7PET	LAT1	Americas	4	99.9947	1324	1327	6
622	26237_7_132	CCBT0376	O1	Ogawa	Clinical	1993-02-12	12	2	1993	Guemes	Salta	Positive	Positive	Positive	Positive	/	/	/	/	NA	Guemes Salta Argentina	-24.7821	-65.4232	this_study	Argentina	ERS2493919	7PET	LAT1	Americas	4	99.9814	1325	1328	6
623	26268_1_11	CCBT0236	O1	Ogawa	Clinical	1993-01-13	13	1	1993	Guemes	Salta	Positive	Positive	Negative	Positive	/	/	/	/	NA	Guemes Salta Argentina	-22.05	-63.7	this_study	Argentina	ERS2493798	7PET	LAT1	Americas	4	99.9957	1322	1325	6
624	26268_1_48	CCBT0278	O1	Ogawa	Clinical	1993-01-22	22	1	1993	/	Jujuy	Positive	Positive	Positive	Positive	/	/	/	/	NA	Jujuy Argentina	NA	NA	this_study	Argentina	ERS2493835	7PET	LAT1	Americas	4	99.9948	1321	1324	6
625	26268_1_294	CCBT0456	O1	Ogawa	Clinical	1993-03-02	2	3	1993	/	Jujuy	Positive	Positive	Positive	Positive	/	/	/	/	NA	Jujuy Argentina	-22.5	-63.8333	this_study	Argentina	ERS2494044	7PET	LAT1	Americas	4	99.9932	1320	1322	6
626	26268_1_295	CCBT0457	O1	Ogawa	Clinical	1993-03-02	2	3	1993	/	Jujuy	Positive	Positive	Positive	Positive	/	/	/	/	NA	Jujuy Argentina	-24.7821	-65.4232	this_study	Argentina	ERS2494045	7PET	LAT1	Americas	4	99.9954	1313	1314	6
627	26237_7_80	CCBT0313	O1	Ogawa	Clinical	1993-01-22	22	1	1993	/	Jujuy	Positive	Positive	Positive	Positive	/	/	/	/	NA	Jujuy Argentina	-23.1333	-64.3333	this_study	Argentina	ERS2494022	7PET	LAT1	Americas	4	99.9968	1326	1328	6
628	26268_1_219	CCBT0148	O1	Ogawa	Clinical	1993-01-13	13	1	1993	Guemes	Salta	Positive	Positive	Positive	Positive	/	/	/	/	NA	Guemes Salta Argentina	-24.1843	-65.3022	this_study	Argentina	ERS2493724	7PET	LAT1	Americas	4	99.9937	1320	1324	6
629	26268_1_303	CCBT0465	O1	Ogawa	Clinical	1993-02-12	12	2	1993	Guemes	Salta	/	/	/	Positive	/	/	/	/	NA	Guemes Salta Argentina	-34.6037	-58.3816	this_study	Argentina	ERS2494053	7PET	LAT1	Americas	4	99.9939	1314	1315	6
630	26268_1_87	CCBT0330	O1	Ogawa	Clinical	1993-01-22	22	1	1993	/	Jujuy	Positive	Positive	Positive	Positive	/	/	/	/	NA	Jujuy Argentina	-24.1843	-65.3022	this_study	Argentina	ERS2493874	7PET	LAT1	Americas	4	99.9963	1322	1325	6
631	26268_1_225	CCBT0154	O1	Ogawa	Clinical	1993-01-13	13	1	1993	Guemes	Salta	Positive	Positive	Positive	Positive	/	/	/	/	NA	Guemes Salta Argentina	-24.7821	-65.4232	this_study	Argentina	ERS2493730	7PET	LAT1	Americas	4	99.9932	1325	1337	6
632	26237_7_62	CCBT0209	O1	Ogawa	Clinical	1993-03-30	30	3	1993	Tartagal	Salta	Positive	Positive	Positive	Positive	/	/	/	/	NA	Tartagal Salta Argentina	-22.5	-63.8333	this_study	Argentina	ERS2494004	7PET	LAT1	Americas	4	99.9927	1314	1315	6
633	26268_1_171	CCBT0085	O1	Inaba	Clinical	1996-04-09	9	4	1996	/	CABA	Positive	Positive	Positive	Positive	/	/	/	/	NA	CABA Argentina	-22.5	-63.8333	this_study	Argentina	ERS2493670	7PET	LAT1	Americas	4	99.9946	1324	1327	6
634	26268_1_143	CCBT0050	O1	Inaba	Clinical	1996-04-24	24	4	1996	/	CABA	Positive	Positive	Positive	Positive	/	/	/	/	NA	CABA Argentina	NA	NA	this_study	Argentina	ERS2493640	7PET	LAT1	Americas	4	99.9922	1324	1325	6
635	26268_1_175	CCBT0089	O1	Inaba	Clinical	1996-06-03	3	6	1996	/	Jujuy	Positive	Positive	Positive	Positive	/	/	/	/	NA	Jujuy Argentina	-24.1843	-65.3022	this_study	Argentina	ERS2493674	7PET	LAT1	Americas	4	99.9934	1325	1327	6
636	26237_7_40	CCBT0055	O1	Inaba	Clinical	1996-06-03	3	6	1996	/	Jujuy	Positive	Positive	Positive	Positive	/	/	/	/	NA	Jujuy Argentina	NA	NA	this_study	Argentina	ERS2493999	7PET	LAT1	Americas	4	99.9942	1322	1323	6
637	26268_1_174	CCBT0088	O1	Inaba	Clinical	1996-05-30	30	5	1996	/	Santa Fe	Positive	Positive	Positive	Positive	/	/	/	/	NA	Santa Fe Argentina	NA	NA	this_study	Argentina	ERS2493673	7PET	LAT1	Americas	4	99.9943	1325	1326	6
638	26268_1_145	CCBT0052	O1	Inaba	Clinical	1996-06-03	3	6	1996	/	Jujuy	Positive	Positive	Positive	Positive	/	/	/	/	NA	Jujuy Argentina	NA	NA	this_study	Argentina	ERS2493642	7PET	LAT1	Americas	4	99.9944	1322	1327	6
639	26268_1_181	CCBT0095	O1	Inaba	Clinical	1996-06-03	3	6	1996	/	Jujuy	Positive	Positive	Positive	Positive	/	/	/	/	NA	Jujuy Argentina	NA	NA	this_study	Argentina	ERS2493680	7PET	LAT1	Americas	4	99.9939	1319	1323	6
640	8014_8_36	2496	O1	Inaba	Clinical	/	NA	NA	2010	/	/	/	/	/	/	/	/	/	/	NA	Mexico	NA	NA	Domman et al., Science 2017	Mexico	ERR163268	7PET	LAT1	Americas	4	99.9977	1306	1308	6
641	26268_1_141	CCBT0047	O1	Inaba	Clinical	1996-06-06	6	6	1996	Oran	Salta	/	Positive	Positive	Positive	Positive	Positive	Positive	El Tor	NA	Oran Salta Argentina	NA	NA	this_study	Argentina	ERS2493638	7PET	LAT1	Americas	4	99.9925	1310	1313	6
642	26268_1_148	CCBT0057	O1	Inaba	Clinical	1996-06-06	6	6	1996	Oran	Salta	Positive	Positive	Positive	Positive	/	/	/	/	NA	Oran Salta Argentina	NA	NA	this_study	Argentina	ERS2493645	7PET	LAT1	Americas	4	99.9926	1324	1327	6
643	26268_1_169	CCBT0083	O1	Inaba	Clinical	1996-06-06	6	6	1996	Oran	Salta	Positive	Positive	Positive	Positive	/	/	/	/	NA	Oran Salta Argentina	-24.7821	-65.4232	this_study	Argentina	ERS2493668	7PET	LAT1	Americas	4	99.9937	1326	1326	6
644	26268_1_144	CCBT0051	O1	Inaba	Clinical	1996-05-28	28	5	1996	/	Tucum√°n	Positive	Positive	Positive	Positive	/	/	/	/	NA	Tucum√°n Argentina	NA	NA	this_study	Argentina	ERS2493641	7PET	LAT1	Americas	4	99.9952	1322	1324	6
645	26268_1_149	CCBT0059	O1	Inaba	Clinical	1996-02-28	28	2	1996	/	Tucum√°n	Positive	Positive	Positive	Positive	/	/	/	/	NA	Tucum√°n Argentina	-22.5	-63.8333	this_study	Argentina	ERS2493646	7PET	LAT1	Americas	4	99.9964	1319	1322	6
646	26268_1_135	CCBT0041	O1	Inaba	Clinical	1996-06-03	3	6	1996	/	Jujuy	Positive	Positive	Positive	Positive	/	/	/	/	NA	Jujuy Argentina	-24.7821	-65.4232	this_study	Argentina	ERS2493632	7PET	LAT1	Americas	4	99.995	1320	1323	6
647	26268_1_142	CCBT0048	O1	Inaba	Clinical	1996-05-28	28	5	1996	/	Tucum√°n	Positive	Positive	Positive	Positive	/	/	/	/	NA	Tucum√°n Argentina	NA	NA	this_study	Argentina	ERS2493639	7PET	LAT1	Americas	4	99.9932	1319	1322	6
648	26268_1_140	CCBT0046	O1	Inaba	Clinical	1996-06-03	3	6	1996	/	Jujuy	Positive	Positive	Positive	Positive	/	/	/	/	NA	Jujuy Argentina	NA	NA	this_study	Argentina	ERS2493637	7PET	LAT1	Americas	4	99.9931	1324	1327	6
649	26268_1_164	CCBT0075	O1	Inaba	Clinical	1996-06-03	3	6	1996	/	Jujuy	Positive	Positive	Positive	Positive	/	/	/	/	NA	Jujuy Argentina	NA	NA	this_study	Argentina	ERS2493662	7PET	LAT1	Americas	4	99.991	1328	1329	6
650	26268_1_323	CCBT0487	O1	Ogawa	Environmental	1994-02-17	17	2	1994	Oran	Salta	/	/	/	Positive	/	/	/	/	NA	Oran Salta Argentina	-26.1595	-58.1899	this_study	Argentina	ERS2494073	7PET	LAT1	Americas	4	99.9937	1309	1312	6
651	26268_1_330	CCBT0486	O1	Ogawa	Clinical	1994-02-15	15	2	1994	/	Chaco	/	/	/	Positive	/	/	/	/	NA	Chaco Argentina	-22.5	-63.8333	this_study	Argentina	ERS2494080	7PET	LAT1	Americas	4	99.9963	1320	1322	6
652	26268_1_99	CCBT0003	O1	Ogawa	Clinical	1996-12-30	30	12	1996	Tartagal	Salta	Positive	Positive	Positive	Positive	/	/	/	/	NA	Tartagal Salta Argentina	-24.1843	-65.3022	this_study	Argentina	ERS2493596	7PET	LAT1	Americas	4	99.9955	1317	1320	6
653	26237_7_39	CCBT0049	O1	Ogawa	Clinical	1996-06-03	3	6	1996	/	Jujuy	Positive	Positive	Positive	Positive	/	/	/	/	NA	Jujuy Argentina	-24.7821	-65.4232	this_study	Argentina	ERS2493998	7PET	LAT1	Americas	4	99.9953	1324	1325	6
654	26268_1_177	CCBT0091	O1	Ogawa	Clinical	1996-05-28	28	5	1996	/	Tucum√°n	Positive	Positive	Positive	Positive	/	/	/	/	NA	Tucum√°n Argentina	-34.6037	-58.3816	this_study	Argentina	ERS2493676	7PET	LAT1	Americas	4	99.9913	1323	1325	6
655	26237_7_41	CCBT0056	O1	Ogawa	Clinical	1996-06-03	3	6	1996	/	Jujuy	Positive	Positive	Positive	Positive	/	/	/	/	NA	Jujuy Argentina	-24.7821	-65.4232	this_study	Argentina	ERS2494000	7PET	LAT1	Americas	4	99.9959	1320	1322	6
656	26268_1_178	CCBT0092	O1	Ogawa	Clinical	1996-06-03	3	6	1996	/	Jujuy	Positive	Positive	Positive	Positive	/	/	/	/	NA	Jujuy Argentina	NA	NA	this_study	Argentina	ERS2493677	7PET	LAT1	Americas	4	99.9907	1306	1310	6
657	26268_1_129	CCBT0035	O1	Ogawa	Clinical	1997-01-06	6	1	1997	Tartagal	Salta	Positive	Positive	Positive	Positive	/	/	/	/	NA	Tartagal Salta Argentina	-34.6037	-58.3816	this_study	Argentina	ERS2493626	7PET	LAT1	Americas	1	99.9953	1319	1321	6
658	26268_1_113	CCBT0017	O1	Ogawa	Clinical	1997-01-06	6	1	1997	Tartagal	Salta	Positive	Positive	Positive	Positive	/	/	/	/	NA	Tartagal Salta Argentina	-23.1333	-64.3333	this_study	Argentina	ERS2493610	7PET	LAT1	Americas	1	99.9937	1324	1327	6
659	26268_1_115	CCBT0019	O1	Ogawa	Clinical	1997-01-06	6	1	1997	Tartagal	Salta	Positive	Positive	Positive	Positive	/	/	/	/	NA	Tartagal Salta Argentina	-26.94	-65.34	this_study	Argentina	ERS2493612	7PET	LAT1	Americas	1	99.9938	1321	1322	6
660	26268_1_106	CCBT0010	O1	Inaba	Clinical	1997-02-10	10	2	1997	Tartagal	Salta	Positive	Positive	Positive	Positive	/	/	/	/	NA	Tartagal Salta Argentina	-22.05	-63.7	this_study	Argentina	ERS2493603	7PET	LAT1	Americas	1	99.9952	1301	1304	6
661	26268_1_118	CCBT0022	O1	Ogawa	Clinical	1997-02-07	7	2	1997	/	Jujuy	/	/	/	Positive	/	/	/	/	NA	Jujuy Argentina	NA	NA	this_study	Argentina	ERS2493615	7PET	LAT1	Americas	1	99.9929	1320	1323	6
662	26268_1_133	CCBT0039	O1	Ogawa	Clinical	1997-02-07	7	2	1997	/	Jujuy	Positive	Positive	Positive	Positive	/	/	/	/	NA	Jujuy Argentina	-24.1843	-65.3022	this_study	Argentina	ERS2493630	7PET	LAT1	Americas	1	99.9947	1324	1326	6
663	26268_1_134	CCBT0040	O1	Ogawa	Clinical	1997-01-23	23	1	1997	Salvador Mazza	Salta	Positive	Positive	Positive	Positive	/	/	/	/	NA	Salvador Mazza Salta Argentina	-24.1843	-65.3022	this_study	Argentina	ERS2493631	7PET	LAT1	Americas	1	99.9922	1322	1324	6
664	26268_1_119	CCBT0023	O1	Ogawa	Clinical	1997-02-07	7	2	1997	/	Jujuy	Positive	Positive	Positive	Positive	/	/	/	/	NA	Jujuy Argentina	NA	NA	this_study	Argentina	ERS2493616	7PET	LAT1	Americas	1	99.992	1324	1325	6
665	26268_1_125	CCBT0029	O1	Ogawa	Clinical	1997-01-06	6	1	1997	Tartagal	Salta	Positive	Positive	Positive	Positive	/	/	/	/	NA	Tartagal Salta Argentina	-24.1843	-65.3022	this_study	Argentina	ERS2493622	7PET	LAT1	Americas	1	99.9919	1325	1328	6
666	26237_7_126	CCBT0369	O1	Ogawa	Clinical	1997-01-21	21	1	1997	Tartagal	Salta	/	/	/	Positive	/	/	/	/	NA	Tartagal Salta Argentina	-24.1843	-65.3022	this_study	Argentina	ERS2493913	7PET	LAT1	Americas	1	99.9963	1325	1328	6
667	26268_1_110	CCBT0014	O1	Ogawa	Clinical	1997-01-13	13	1	1997	Tartagal	Salta	Positive	Positive	Positive	Positive	/	/	/	/	NA	Tartagal Salta Argentina	-24.1843	-65.3022	this_study	Argentina	ERS2493607	7PET	LAT1	Americas	1	99.9933	1319	1324	6
668	26237_7_136	CCBT0380	O1	Ogawa	Clinical	1997-02-07	7	2	1997	/	Jujuy	/	/	/	Positive	/	/	/	/	NA	Jujuy Argentina	-22.5	-63.8333	this_study	Argentina	ERS2493923	7PET	LAT1	Americas	1	99.9943	1325	1326	6
669	26268_1_124	CCBT0028	O1	Ogawa	Clinical	1997-02-07	7	2	1997	/	Jujuy	Positive	Positive	Positive	Positive	/	/	/	/	NA	Jujuy Argentina	-24.1843	-65.3022	this_study	Argentina	ERS2493621	7PET	LAT1	Americas	1	99.9949	1323	1324	6
670	26237_7_43	CCBT0080	O1	Inaba	Clinical	1996-06-03	3	6	1996	/	Jujuy	Positive	Positive	Positive	Positive	/	/	/	/	NA	Jujuy Argentina	-26.1595	-58.1899	this_study	Argentina	ERS2493974	7PET	LAT1	Americas	1	99.994	1325	1327	6
671	26237_7_128	CCBT0372	O1	Ogawa	Clinical	1997-01-21	21	1	1997	Tartagal	Salta	/	/	/	Positive	/	/	/	/	NA	Tartagal Salta Argentina	NA	NA	this_study	Argentina	ERS2493915	7PET	LAT1	Americas	1	99.9932	1325	1326	6
672	26237_7_129	CCBT0373	/	/	/	/	NA	NA	NA	/	/	/	/	/	/	/	/	/	/	NA	Argentina	NA	NA	this_study	Argentina	ERS2493916	7PET	LAT1	Americas	1	99.9955	1327	1328	6
673	26268_1_108	CCBT0012	O1	Ogawa	Clinical	1996-11-08	8	11	1996	Salvador Mazza	Salta	Positive	Positive	Positive	Positive	/	/	/	/	NA	Salvador Mazza Salta Argentina	-24.1843	-65.3022	this_study	Argentina	ERS2493605	7PET	LAT1	Americas	1	99.9956	1324	1327	6
674	26268_1_105	CCBT0009	O1	Ogawa	Clinical	1997-03-13	13	3	1997	Oran	Salta	Positive	Positive	Positive	Positive	/	/	/	/	NA	Oran Salta Argentina	-22.05	-63.7	this_study	Argentina	ERS2493602	7PET	LAT1	Americas	1	99.9923	1325	1326	6
675	26268_1_131	CCBT0037	O1	Ogawa	Clinical	1997-02-07	7	2	1997	/	Jujuy	Positive	Positive	Positive	Positive	/	/	/	/	NA	Jujuy Argentina	-24.1843	-65.3022	this_study	Argentina	ERS2493628	7PET	LAT1	Americas	1	99.9949	1320	1324	6
676	26237_7_120	CCBT0363	O1	Ogawa	Clinical	1997-01-21	21	1	1997	Tartagal	Salta	/	/	/	Positive	/	/	/	/	NA	Tartagal Salta Argentina	-22.05	-63.7	this_study	Argentina	ERS2493907	7PET	LAT1	Americas	1	99.9974	1325	1328	6
677	26268_1_98	CCBT0002	O1	Ogawa	Clinical	1997-01-21	21	1	1997	Tartagal	Salta	Positive	Positive	Positive	Positive	/	/	/	/	NA	Tartagal Salta Argentina	NA	NA	this_study	Argentina	ERS2493595	7PET	LAT1	Americas	1	99.9952	1323	1325	6
678	26268_1_102	CCBT0006	O1	Ogawa	Clinical	1997-01-13	13	1	1997	Tartagal	Salta	Positive	Positive	Positive	Positive	/	/	/	/	NA	Tartagal Salta Argentina	NA	NA	this_study	Argentina	ERS2493599	7PET	LAT1	Americas	1	99.9911	1324	1325	6
679	26237_7_192	CCBT0032	O1	Ogawa	Clinical	1997-01-23	23	1	1997	/	Tucum√°n	Positive	Positive	Positive	Positive	/	/	/	/	NA	Tucum√°n Argentina	NA	NA	this_study	Argentina	ERS2493997	7PET	LAT1	Americas	1	99.9931	1325	1327	6
680	26237_7_191	CCBT0031	O1	Ogawa	Clinical	1997-02-07	7	2	1997	/	Jujuy	Positive	Positive	Positive	Positive	/	/	/	/	NA	Jujuy Argentina	NA	NA	this_study	Argentina	ERS2493996	7PET	LAT1	Americas	1	99.9934	1323	1325	6
681	26268_1_109	CCBT0013	O1	Ogawa	Clinical	1997-01-23	23	1	1997	Salvador Mazza	Salta	Positive	Positive	Positive	Positive	/	/	/	/	NA	Salvador Mazza Salta Argentina	-24.1843	-65.3022	this_study	Argentina	ERS2493606	7PET	LAT1	Americas	1	99.9927	1314	1315	6
682	26237_7_125	CCBT0368	O1	Ogawa	Clinical	1997-02-07	7	2	1997	/	Jujuy	/	/	/	Positive	/	/	/	/	NA	Jujuy Argentina	-24.1843	-65.3022	this_study	Argentina	ERS2493912	7PET	LAT1	Americas	1	99.992	1325	1326	6
683	26237_7_121	CCBT0364	O1	Ogawa	Clinical	1997-02-07	7	2	1997	/	Jujuy	/	/	/	Positive	/	/	/	/	NA	Jujuy Argentina	-22.5	-63.8333	this_study	Argentina	ERS2493908	7PET	LAT1	Americas	1	99.9957	1322	1323	6
684	26268_1_111	CCBT0015	O1	Ogawa	Clinical	1997-02-07	7	2	1997	/	Jujuy	Positive	Positive	Positive	Positive	/	/	/	/	NA	Jujuy Argentina	-22.5	-63.8333	this_study	Argentina	ERS2493608	7PET	LAT1	Americas	1	99.9902	1324	1327	6
685	26268_1_117	CCBT0021	/	/	/	/	NA	NA	NA	/	/	/	/	/	/	/	/	/	/	NA	Argentina	NA	NA	this_study	Argentina	ERS2493614	7PET	LAT1	Americas	1	99.9946	1324	1325	6
686	26237_7_124	CCBT0367	O1	Ogawa	Clinical	1997-01-23	23	1	1997	Salvador Mazza	Salta	/	/	/	Positive	/	/	/	/	NA	Salvador Mazza Salta Argentina	-26.94	-65.34	this_study	Argentina	ERS2493911	7PET	LAT1	Americas	1	99.9955	1326	1327	6
687	26237_7_130	CCBT0374	O1	Ogawa	Clinical	1997-02-07	7	2	1997	/	Jujuy	/	/	/	Positive	/	/	/	/	NA	Jujuy Argentina	-22.05	-63.7	this_study	Argentina	ERS2493917	7PET	LAT1	Americas	1	99.9924	1328	1329	6
688	26268_1_128	CCBT0034	O1	Ogawa	Clinical	1997-02-07	7	2	1997	/	Jujuy	Positive	Positive	Positive	Positive	/	/	/	/	NA	Jujuy Argentina	NA	NA	this_study	Argentina	ERS2493625	7PET	LAT1	Americas	1	99.9927	1324	1326	6
689	26268_1_112	CCBT0016	O1	Ogawa	Clinical	1996-11-08	8	11	1996	Salvador Mazza	Salta	Positive	Positive	Positive	Positive	/	/	/	/	NA	Salvador Mazza Salta Argentina	-23.1333	-64.3333	this_study	Argentina	ERS2493609	7PET	LAT1	Americas	1	99.9911	1314	1318	6
690	26268_1_120	CCBT0024	O1	Ogawa	Clinical	1997-02-07	7	2	1997	/	Jujuy	Positive	Positive	Positive	Positive	/	/	/	/	NA	Jujuy Argentina	-24.1843	-65.3022	this_study	Argentina	ERS2493617	7PET	LAT1	Americas	1	99.9939	1310	1312	6
691	26268_1_126	CCBT0030	O1	Ogawa	Clinical	1997-02-07	7	2	1997	/	Jujuy	Positive	Positive	Positive	Positive	/	/	/	/	NA	Jujuy Argentina	-24.1843	-65.3022	this_study	Argentina	ERS2493623	7PET	LAT1	Americas	1	99.9898	1323	1324	6
692	26268_1_342	CCBT0499	/	/	/	/	NA	NA	NA	/	/	/	/	/	/	/	/	/	/	NA	Argentina	NA	NA	this_study	Argentina	ERS2494092	7PET	LAT1	Americas	1	99.9937	1321	1322	6
693	26237_7_122	CCBT0365	O1	Ogawa	Clinical	1996-11-08	8	11	1996	Salvador Mazza	Salta	/	/	/	Positive	/	/	/	/	NA	Salvador Mazza Salta Argentina	NA	NA	this_study	Argentina	ERS2493909	7PET	LAT1	Americas	1	99.9967	1325	1326	6
694	26237_7_123	CCBT0366	O1	Ogawa	Clinical	1996-11-08	8	11	1996	Salvador Mazza	Salta	/	/	/	Positive	/	/	/	/	NA	Salvador Mazza Salta Argentina	NA	NA	this_study	Argentina	ERS2493910	7PET	LAT1	Americas	1	99.9949	1325	1328	6
695	26237_7_127	CCBT0371	O1	Ogawa	Clinical	1996-11-08	8	11	1996	Salvador Mazza	Salta	/	/	/	Positive	/	/	/	/	NA	Salvador Mazza Salta Argentina	-24.1843	-65.3022	this_study	Argentina	ERS2493914	7PET	LAT1	Americas	1	99.9957	1323	1325	6
696	26268_1_97	CCBT0001	O1	Ogawa	Clinical	1997-02-07	7	2	1997	/	Jujuy	Positive	Positive	Positive	Positive	/	/	/	/	NA	Jujuy Argentina	-24.1843	-65.3022	this_study	Argentina	ERS2493594	7PET	LAT1	Americas	1	99.9949	1318	1320	6
697	26268_1_132	CCBT0038	O1	Ogawa	Clinical	1997-02-07	7	2	1997	/	Jujuy	Positive	Positive	Positive	Positive	/	/	/	/	NA	Jujuy Argentina	-22.5	-63.8333	this_study	Argentina	ERS2493629	7PET	LAT1	Americas	1	99.9937	1323	1324	6
698	26268_1_121	CCBT0025	O1	Ogawa	Clinical	1997-02-07	7	2	1997	/	Jujuy	Positive	Positive	Positive	Positive	/	/	/	/	NA	Jujuy Argentina	-24.1843	-65.3022	this_study	Argentina	ERS2493618	7PET	LAT1	Americas	1	99.9873	1318	1321	6
699	26268_1_130	CCBT0036	O1	Ogawa	Clinical	1997-02-07	7	2	1997	/	Jujuy	/	/	/	Positive	/	/	/	/	NA	Jujuy Argentina	-26.94	-65.34	this_study	Argentina	ERS2493627	7PET	LAT1	Americas	1	99.9937	1321	1324	6
700	26268_1_101	CCBT0005	O1	Ogawa	Clinical	1997-01-23	23	1	1997	Salvador Mazza	Salta	Positive	Positive	Positive	Positive	/	/	/	/	NA	Salvador Mazza Salta Argentina	-24.1843	-65.3022	this_study	Argentina	ERS2493598	7PET	LAT1	Americas	1	99.9909	1322	1327	6
701	26268_1_107	CCBT0011	/	/	/	/	NA	NA	NA	/	/	/	/	/	/	/	/	/	/	NA	Argentina	NA	NA	this_study	Argentina	ERS2493604	7PET	LAT1	Americas	1	99.9932	1319	1323	6
702	26268_1_100	CCBT0004	O1	Ogawa	Clinical	1997-01-23	23	1	1997	Salvador Mazza	Salta	Positive	Positive	Positive	Positive	/	/	/	/	NA	Salvador Mazza Salta Argentina	-22.5	-63.8333	this_study	Argentina	ERS2493597	7PET	LAT1	Americas	1	99.993	1321	1323	6
703	26268_1_123	CCBT0027	O1	Ogawa	Clinical	1997-01-23	23	1	1997	/	Tucum√°n	Positive	Positive	Positive	Positive	/	/	/	/	NA	Tucum√°n Argentina	-24.1843	-65.3022	this_study	Argentina	ERS2493620	7PET	LAT1	Americas	1	99.9948	1323	1325	6
704	26268_1_341	CCBT0498	O1	Inaba	Clinical	1996-03-04	4	3	1996	/	Santa Fe	/	/	/	Positive	/	/	/	/	NA	Santa Fe Argentina	NA	NA	this_study	Argentina	ERS2494091	7PET	LAT1	Americas	1	99.9929	1323	1324	6
705	26268_1_186	CCBT0100	O1	Ogawa	Clinical	1992-11-13	13	11	1992	Tartagal	Salta	Positive	Positive	Positive	Positive	Negative	Negative	Negative	Negativo	NA	Tartagal Salta Argentina	-23.1333	-64.3333	this_study	Argentina	ERS2493685	7PET	LAT1	Americas	4	99.9907	1324	1325	6
706	26268_1_189	CCBT0103	O1	Ogawa	Clinical	1992-11-25	25	11	1992	Tartagal	Salta	Positive	Positive	Positive	Positive	/	/	/	/	NA	Tartagal Salta Argentina	-25.4833	-64.95	this_study	Argentina	ERS2493688	7PET	LAT1	Americas	4	99.9958	1321	1322	6
707	26268_1_197	CCBT0111	O1	Ogawa	Clinical	1992-11-25	25	11	1992	Tartagal	Salta	Positive	Positive	Positive	Positive	/	/	/	/	NA	Tartagal Salta Argentina	-22.5	-63.8333	this_study	Argentina	ERS2493696	7PET	LAT1	Americas	4	99.9924	1323	1324	6
708	26268_1_190	CCBT0104	O1	Ogawa	Clinical	1992-11-25	25	11	1992	Tartagal	Salta	Positive	Positive	Positive	Positive	/	/	/	/	NA	Tartagal Salta Argentina	-23.1333	-64.3333	this_study	Argentina	ERS2493689	7PET	LAT1	Americas	4	99.9921	1321	1322	6
709	26268_1_200	CCBT0114	O1	Ogawa	Clinical	1992-11-25	25	11	1992	Tartagal	Salta	Positive	Positive	Positive	Positive	/	/	/	/	NA	Tartagal Salta Argentina	-22.5	-63.8333	this_study	Argentina	ERS2493699	7PET	LAT1	Americas	4	99.9946	1315	1319	6
710	26268_1_88	CCBT0331	O1	Ogawa	Clinical	1993-01-20	20	1	1993	Santa Rosa	Salta	/	/	/	Positive	/	/	/	/	NA	Santa Rosa Salta Argentina	-22.5	-63.8333	this_study	Argentina	ERS2493875	7PET	LAT1	Americas	4	99.9948	1323	1324	6
711	26268_1_193	CCBT0107	O1	Ogawa	Clinical	1992-11-25	25	11	1992	/	Formosa	Positive	Positive	Positive	Positive	/	/	/	/	NA	Formosa Argentina	NA	NA	this_study	Argentina	ERS2493692	7PET	LAT1	Americas	4	99.9957	1321	1325	6
712	26237_7_164	CCBT0409	O1	Ogawa	Clinical	1993-02-22	22	2	1993	Metan	Salta	Positive	Positive	Positive	Positive	/	/	/	/	NA	Metan Salta Argentina	-24.7821	-65.4232	this_study	Argentina	ERS2493951	7PET	LAT1	Americas	4	99.9952	1322	1324	6
713	26268_1_230	CCBT0159	O1	Ogawa	Clinical	1992-12-28	28	12	1992	Oran	Salta	/	/	/	Positive	/	/	/	/	NA	Oran Salta Argentina	NA	NA	this_study	Argentina	ERS2493713	7PET	LAT1	Americas	4	99.9938	1323	1328	6
714	16244_7_37	CNRVC140117	O1	Ogawa	Clinical	/	NA	NA	1991	/	/	/	/	/	/	/	/	/	/	NA	Bolivia	NA	NA	Domman et al., Science 2017	Bolivia	ERR976488	7PET	LAT1	Americas	4	99.9952	1319	1324	6
715	26268_1_234	CCBT0164	O1	Ogawa	Clinical	1992-12-22	22	12	1992	Tartagal	Salta	/	/	/	Positive	/	/	/	/	NA	Tartagal Salta Argentina	-24.1843	-65.3022	this_study	Argentina	ERS2493733	7PET	LAT1	Americas	4	99.9957	1322	1324	6
716	26237_7_145	CCBT0389	O1	Ogawa	Clinical	1993-02-12	12	2	1993	Tartagal	Salta	Positive	Positive	Positive	Positive	/	/	/	/	NA	Tartagal Salta Argentina	NA	NA	this_study	Argentina	ERS2493932	7PET	LAT1	Americas	4	99.9951	1324	1325	6
717	26268_1_42	CCBT0272	O1	Ogawa	Clinical	1993-01-20	20	1	1993	Oran	Salta	Positive	Positive	Positive	Positive	/	/	/	/	NA	Oran Salta Argentina	-24.1843	-65.3022	this_study	Argentina	ERS2493829	7PET	LAT1	Americas	4	99.9921	1326	1329	6
718	26268_1_266	CCBT0199	O1	Ogawa	Clinical	1992-04-21	21	4	1992	/	Salta	Positive	Positive	Positive	Positive	/	/	/	/	NA	Salta Argentina	-22.5	-63.8333	this_study	Argentina	ERS2493765	7PET	LAT1	Americas	4	99.9943	1323	1325	6
719	CNRVC160174_TTAGGC	368	O1	Ogawa	Environmental	/	NA	NA	1992	/	/	/	/	/	/	/	/	/	/	NA	Colombia	NA	NA	Domman et al., Science 2017	Colombia	ERR2008761	7PET	LAT1	Americas	4	99.9975	1317	1319	6
720	26237_7_79	CCBT0312	/	/	Clinical	1993-01-28	28	1	1993	/	Mendoza	Positive	Positive	Positive	Positive	/	/	/	/	NA	Mendoza Argentina	-24.7821	-65.4232	this_study	Argentina	ERS2494021	7PET	LAT1	Americas	4	99.9956	1324	1326	6
721	CNRVC160169_ACAGTG	289	O1	Ogawa	Clinical	/	NA	NA	1991	/	/	/	/	/	/	/	/	/	/	NA	Bolivia	NA	NA	Domman et al., Science 2017	Bolivia	ERR2008756	7PET	LAT1	Americas	4	99.9937	1321	1322	6
722	26268_1_332	CCBT0489	O1	Ogawa	Environmental	1994-01-17	17	1	1994	/	Jujuy	/	/	/	Positive	/	/	/	/	NA	Jujuy Argentina	-22.5	-63.8333	this_study	Argentina	ERS2494082	7PET	LAT1	Americas	4	99.9946	1325	1355	6
723	26268_1_231	CCBT0161	non-O1	/	Environmental	1992-12-01	1	12	1992	/	Jujuy	/	/	/	Negative	/	/	/	/	NA	Jujuy Argentina	-24.7821	-65.4232	this_study	Argentina	ERS2493714	7PET	LAT1	Americas	4	99.9953	1326	1329	6
724	26237_7_101	CCBT0344	O1	Ogawa	Clinical	1993-01-20	20	1	1993	Oran	Salta	/	/	/	Positive	/	8	/	/	NA	Oran Salta Argentina	-24.1843	-65.3022	this_study	Argentina	ERS2493888	7PET	LAT1	Americas	4	99.994	1323	1325	6
725	26268_1_24	CCBT0251	O1	Ogawa	Clinical	1992-04-21	21	4	1992	/	Salta	Positive	Positive	Positive	Positive	Positive	Positive	Positive	NR	NA	Salta Argentina	-24.1843	-65.3022	this_study	Argentina	ERS2493811	7PET	LAT1	Americas	4	99.9948	1322	1325	6
726	26268_1_307	CCBT0470	O1	Ogawa	Clinical	1993-03-02	2	3	1993	Tartagal	Salta	Positive	Positive	Positive	Positive	/	/	/	/	NA	Tartagal Salta Argentina	-24.7821	-65.4232	this_study	Argentina	ERS2494057	7PET	LAT1	Americas	4	99.9968	1316	1318	6
727	26268_1_301	CCBT0463	O1	Ogawa	Clinical	1993-02-18	18	2	1993	Oran	Salta	/	/	/	Positive	/	/	/	/	NA	Oran Salta Argentina	-24.7821	-65.4232	this_study	Argentina	ERS2494051	7PET	LAT1	Americas	4	99.9899	1319	1321	6
728	26237_7_170	CCBT0415	O1	Ogawa	Clinical	1993-02-22	22	2	1993	Metan	Salta	Positive	Positive	Positive	Positive	/	/	/	/	NA	Metan Salta Argentina	-26.1595	-58.1899	this_study	Argentina	ERS2493957	7PET	LAT1	Americas	4	99.99	1323	1326	6
729	26268_1_320	CCBT0483	O1	Ogawa	Clinical	1993-03-02	2	3	1993	Tartagal	Salta	Positive	Positive	Positive	Positive	/	/	/	/	NA	Tartagal Salta Argentina	-23.1333	-64.3333	this_study	Argentina	ERS2494070	7PET	LAT1	Americas	4	99.9928	1324	1327	6
730	26268_1_53	CCBT0283	O1	Ogawa	Clinical	1993-01-20	20	1	1993	Oran	Salta	Positive	Positive	Positive	Positive	/	/	/	/	NA	Oran Salta Argentina	-24.1843	-65.3022	this_study	Argentina	ERS2493840	7PET	LAT1	Americas	4	99.9929	1325	1327	6
731	26237_7_181	CCBT0426	O1	Ogawa	Clinical	1993-03-02	2	3	1993	/	Jujuy	Positive	Positive	Positive	Positive	/	/	/	/	NA	Jujuy Argentina	-24.7821	-65.4232	this_study	Argentina	ERS2493968	7PET	LAT1	Americas	4	99.9962	1322	1323	6
732	26268_1_159	CCBT0069	non-O1	/	Environmental	1992-11-13	13	11	1992	/	Salta	/	/	/	Negative	/	/	/	/	NA	Salta Argentina	-23.1333	-64.3333	this_study	Argentina	ERS2493656	7PET	LAT1	Americas	4	99.9937	1322	1324	6
733	26237_7_171	CCBT0416	O1	Ogawa	Clinical	1993-02-12	12	2	1993	Guemes	Salta	Positive	Positive	Positive	Positive	/	/	/	/	NA	Guemes Salta Argentina	-23.1333	-64.3333	this_study	Argentina	ERS2493958	7PET	LAT1	Americas	4	99.9943	1324	1326	6
734	26237_7_88	CCBT0441	O1	Ogawa	Clinical	1993-03-02	2	3	1993	/	Jujuy	Positive	Positive	Positive	Positive	/	/	/	/	NA	Jujuy Argentina	-24.7821	-65.4232	this_study	Argentina	ERS2494030	7PET	LAT1	Americas	4	99.994	1320	1322	6
735	26237_7_104	CCBT0347	O1	Ogawa	Clinical	1993-01-27	27	1	1993	Tartagal	Salta	Positive	Positive	Positive	Positive	/	/	/	/	NA	Tartagal Salta Argentina	-24.1843	-65.3022	this_study	Argentina	ERS2493891	7PET	LAT1	Americas	4	99.9979	1322	1325	6
736	26237_7_165	CCBT0410	O1	Ogawa	Clinical	1993-02-18	18	2	1993	Oran	Salta	Positive	Positive	Positive	Positive	/	/	/	/	NA	Oran Salta Argentina	NA	NA	this_study	Argentina	ERS2493952	7PET	LAT1	Americas	4	99.9959	1324	1326	6
737	16244_7_43	CNRVC140123	O1	Ogawa	Clinical	/	NA	NA	1992	/	/	/	/	/	/	/	/	/	/	NA	Bolivia	NA	NA	Domman et al., Science 2017	Bolivia	ERR976494	7PET	LAT1	Americas	4	99.9968	1322	1328	6
738	26237_7_72	CCBT0305	O1	Ogawa	Clinical	1993-01-20	20	1	1993	Santa Rosa	Salta	Positive	Positive	Positive	Positive	Positive	Positive	Positive	El Tor	NA	Santa Rosa Salta Argentina	-23.1333	-64.3333	this_study	Argentina	ERS2494014	7PET	LAT1	Americas	4	99.9939	1327	1329	6
739	26237_7_131	CCBT0375	O1	Ogawa	Clinical	1993-02-18	18	2	1993	Oran	Salta	Positive	Positive	Positive	Positive	/	/	/	/	NA	Oran Salta Argentina	-24.7821	-65.4232	this_study	Argentina	ERS2493918	7PET	LAT1	Americas	4	99.9908	1328	1328	6
740	26268_1_221	CCBT0150	non-O1	/	Environmental	1992-12-29	29	12	1992	Rio Bermejo	Salta	Positive	Positive	Positive	Negative	/	/	/	/	NA	Rio Bermejo Salta Argentina	-23.1333	-64.3333	this_study	Argentina	ERS2493726	7PET	LAT1	Americas	4	99.9957	1321	1324	6
741	26237_7_139	CCBT0383	O1	Ogawa	Clinical	1993-02-18	18	2	1993	Oran	Salta	Positive	Positive	Positive	Positive	/	/	/	/	NA	Oran Salta Argentina	-24.7821	-65.4232	this_study	Argentina	ERS2493926	7PET	LAT1	Americas	4	99.992	1310	1339	6
742	16244_7_46	CNRVC140126	O1	Ogawa	Clinical	/	NA	NA	1991	/	/	/	/	/	/	/	/	/	/	NA	Bolivia	NA	NA	Domman et al., Science 2017	Bolivia	ERR976497	7PET	LAT1	Americas	4	99.9929	1321	1323	6
743	26268_1_283	CCBT0217	O1	Ogawa	Clinical	1993-01-20	20	1	1993	Santa Rosa	Salta	Positive	Positive	Positive	Positive	/	/	/	/	NA	Santa Rosa Salta Argentina	-22.5	-63.8333	this_study	Argentina	ERS2493782	7PET	LAT1	Americas	4	99.996	1321	1350	6
744	26268_1_212	CCBT0128	O1	Ogawa	Clinical	1993-01-06	6	1	1993	Oran	Salta	Positive	Positive	Positive	Positive	/	/	/	/	NA	Oran Salta Argentina	-23.1333	-64.3333	this_study	Argentina	ERS2493717	7PET	LAT1	Americas	4	99.9972	1320	1325	6
745	26237_7_176	CCBT0421	O1	Ogawa	Clinical	1993-02-22	22	2	1993	Metan	Salta	Positive	Positive	Positive	Positive	/	/	/	/	NA	Metan Salta Argentina	-24.1843	-65.3022	this_study	Argentina	ERS2493963	7PET	LAT1	Americas	4	99.9944	1326	1327	6
746	16244_7_45	CNRVC140125	O1	Ogawa	Clinical	/	NA	NA	1992	/	/	/	/	/	/	/	/	/	/	NA	Bolivia	NA	NA	Domman et al., Science 2017	Bolivia	ERR976496	7PET	LAT1	Americas	4	99.9937	1323	1326	6
747	26268_1_195	CCBT0109	O1	Ogawa	Clinical	1992-12-22	22	12	1992	Tartagal	Salta	Positive	Positive	Positive	Positive	Positive	Positive	Positive	El Tor	NA	Tartagal Salta Argentina	-32.8895	-68.8458	this_study	Argentina	ERS2493694	7PET	LAT1	Americas	4	99.9921	1322	1324	6
748	26268_1_31	CCBT0259	O1	Ogawa	Clinical	1993-01-06	6	1	1993	/	CABA	Positive	Positive	Positive	Positive	/	/	/	/	NA	CABA Argentina	-22.5	-63.8333	this_study	Argentina	ERS2493818	7PET	LAT1	Americas	4	99.994	1322	1324	6
749	26237_7_59	CCBT0160	O1	Ogawa	Clinical	1992-12-28	28	12	1992	Oran	Salta	/	/	/	Positive	/	/	/	/	NA	Oran Salta Argentina	-23.1333	-64.3333	this_study	Argentina	ERS2494001	7PET	LAT1	Americas	4	99.9951	1329	1330	6
750	26268_1_235	CCBT0165	O1	Ogawa	Clinical	1992-12-22	22	12	1992	Tartagal	Salta	/	/	/	Positive	/	/	/	/	NA	Tartagal Salta Argentina	-23.1333	-64.3333	this_study	Argentina	ERS2493734	7PET	LAT1	Americas	4	99.9939	1325	1327	6
751	26237_7_140	CCBT0384	O1	Ogawa	Clinical	1993-02-12	12	2	1993	Guemes	Salta	Positive	Positive	Positive	Positive	/	/	/	/	NA	Guemes Salta Argentina	-24.1843	-65.3022	this_study	Argentina	ERS2493927	7PET	LAT1	Americas	4	99.9948	1326	1327	6
752	26237_7_163	CCBT0408	O1	Ogawa	Clinical	1993-02-22	22	2	1993	Metan	Salta	Positive	Positive	Positive	Positive	/	/	/	/	NA	Metan Salta Argentina	-24.1843	-65.3022	this_study	Argentina	ERS2493950	7PET	LAT1	Americas	4	99.9935	1319	1321	6
753	26268_1_93	CCBT0336	O1	Ogawa	Clinical	1993-01-27	27	1	1993	Tartagal	Salta	Positive	Positive	Positive	Positive	/	/	/	/	NA	Tartagal Salta Argentina	-26.1595	-58.1899	this_study	Argentina	ERS2493880	7PET	LAT1	Americas	4	99.9931	1320	1322	6
754	CDCC8799_rep	C8799	O1	Ogawa	Clinical	/	NA	NA	1992	/	/	/	/	/	/	/	/	/	/	NA	Uganda	NA	NA	Weill et al., Science 2017	Uganda	ERR1877636	7PET	LAT1	Africa	4	99.9579	1316	1328	6
755	CDCC8798_rep	C8798	O1	Ogawa	Clinical	/	NA	NA	1992	/	/	/	/	/	/	/	/	/	/	NA	Uganda	NA	NA	Weill et al., Science 2017	Uganda	ERR1877619	7PET	LAT1	Africa	4	99.9948	1304	1318	6
756	CDCF4170	F4170	O1	Ogawa	Clinical	/	NA	NA	1997	/	/	/	/	/	/	/	/	/	/	NA	Nigeria	NA	NA	Weill et al., Science 2017	Nigeria	ERR1879657	7PET	LAT1	Africa	4	99.9947	1301	1315	6
757	26268_1_319	CCBT0482	O1	Ogawa	Clinical	1993-03-02	2	3	1993	/	Jujuy	Positive	Positive	Positive	Positive	/	/	/	/	NA	Jujuy Argentina	NA	NA	this_study	Argentina	ERS2494069	7PET	LAT1	Americas	4	99.9915	1323	1324	6
758	26237_7_115	CCBT0358	O1	Ogawa	Clinical	1993-03-02	2	3	1993	/	Jujuy	Positive	Positive	Positive	Positive	/	/	/	/	NA	Jujuy Argentina	-24.7821	-65.4232	this_study	Argentina	ERS2493902	7PET	LAT1	Americas	4	99.9945	1323	1325	6
759	26237_7_189	CCBT0434	O1	Ogawa	Clinical	1993-03-02	2	3	1993	/	Jujuy	Positive	Positive	Positive	Positive	/	/	/	/	NA	Jujuy Argentina	-24.7821	-65.4232	this_study	Argentina	ERS2493994	7PET	LAT1	Americas	4	99.9974	1325	1327	6
760	26268_1_205	CCBT0121	O1	Ogawa	Clinical	1993-01-06	6	1	1993	Tartagal	Salta	Positive	Positive	Positive	Positive	/	/	/	/	NA	Tartagal Salta Argentina	-23.1333	-64.3333	this_study	Argentina	ERS2493704	7PET	LAT1	Americas	4	99.9945	1323	1325	6
761	26268_1_211	CCBT0127	O1	Ogawa	Clinical	1993-01-13	13	1	1993	Guemes	Salta	Positive	Positive	Positive	Positive	/	/	/	/	NA	Guemes Salta Argentina	-22.05	-63.7	this_study	Argentina	ERS2493710	7PET	LAT1	Americas	4	99.9952	1322	1324	6
762	26237_7_55	CCBT0143	O1	Ogawa	Clinical	1993-01-13	13	1	1993	Guemes	Salta	Positive	Positive	Positive	Positive	/	/	/	/	NA	Guemes Salta Argentina	-22.5	-63.8333	this_study	Argentina	ERS2493987	7PET	LAT1	Americas	4	99.9945	1321	1323	6
763	26268_1_56	CCBT0286	non-O1	/	Clinical	1996-03-18	18	3	1996	/	Jujuy	/	/	/	Negative	/	/	/	/	NA	Jujuy Argentina	-22.5	-63.8333	this_study	Argentina	ERS2493843	7PET	LAT1	Americas	4	99.9944	1326	1329	6
764	26268_1_223	CCBT0152	O1	Ogawa	Environmental	1993-01-19	19	1	1993	/	Jujuy	Positive	Positive	Positive	Positive	/	/	/	/	NA	Jujuy Argentina	-22.5	-63.8333	this_study	Argentina	ERS2493728	7PET	LAT1	Americas	4	99.9946	1324	1325	6
765	26268_1_218	CCBT0147	O1	Ogawa	Clinical	1993-01-13	13	1	1993	Guemes	Salta	Positive	Positive	Positive	Positive	/	/	/	/	NA	Guemes Salta Argentina	NA	NA	this_study	Argentina	ERS2493723	7PET	LAT1	Americas	4	99.9935	1323	1325	6
766	26268_1_208	CCBT0124	O1	Ogawa	Clinical	1993-01-13	13	1	1993	Guemes	Salta	Positive	Positive	Positive	Positive	/	/	/	/	NA	Guemes Salta Argentina	-22.5	-63.8333	this_study	Argentina	ERS2493707	7PET	LAT1	Americas	4	99.9955	1324	1327	6
767	26268_1_209	CCBT0125	O1	Ogawa	Clinical	1993-01-13	13	1	1993	Guemes	Salta	Positive	Positive	Positive	Positive	/	/	/	/	NA	Guemes Salta Argentina	-23.1333	-64.3333	this_study	Argentina	ERS2493708	7PET	LAT1	Americas	4	99.9958	1323	1324	6
768	26237_7_116	CCBT0359	O1	Ogawa	Clinical	1993-03-02	2	3	1993	/	Jujuy	Positive	Positive	Positive	Positive	/	/	/	/	NA	Jujuy Argentina	-24.7821	-65.4232	this_study	Argentina	ERS2493903	7PET	LAT1	Americas	4	99.996	1321	1322	6
769	26268_1_306	CCBT0469	O1	Ogawa	Clinical	1993-03-02	2	3	1993	/	Jujuy	Positive	Positive	Positive	Positive	/	/	/	/	NA	Jujuy Argentina	-24.7821	-65.4232	this_study	Argentina	ERS2494056	7PET	LAT1	Americas	4	99.9911	1321	1322	6
770	26237_7_156	CCBT0401	O1	Ogawa	Clinical	1993-02-18	18	2	1993	Oran	Salta	Positive	Positive	Positive	Positive	/	/	/	/	NA	Oran Salta Argentina	-23.1333	-64.3333	this_study	Argentina	ERS2493943	7PET	LAT1	Americas	4	99.996	1320	1324	6
771	26237_7_95	CCBT0449	O1	Ogawa	Clinical	1993-03-02	2	3	1993	/	Jujuy	Positive	Positive	Positive	Positive	/	/	/	/	NA	Jujuy Argentina	-23.1333	-64.3333	this_study	Argentina	ERS2494037	7PET	LAT1	Americas	4	99.9937	1324	1327	6
772	27059_8_314	VC005	non-O1	/	Environmental	1992-11-13	NA	NA	NA	/	Salta	Positive	Positive	Positive	Negative	/	/	/	/	NA	Salta Argentina	-23.1333	-64.3333	this_study	Argentina	ERS2708167	7PET	LAT1	Americas	4	99.9937	1309	1312	6
773	26268_1_292	CCBT0454	O1	Ogawa	Clinical	1993-03-02	2	3	1993	/	Jujuy	Positive	Positive	Positive	Positive	/	/	/	/	NA	Jujuy Argentina	-22.5	-63.8333	this_study	Argentina	ERS2494042	7PET	LAT1	Americas	4	99.993	1283	1285	6
774	26268_1_86	CCBT0329	O1	Ogawa	Clinical	1993-01-20	20	1	1993	Oran	Salta	/	/	/	Positive	/	/	/	/	NA	Oran Salta Argentina	-22.5	-63.8333	this_study	Argentina	ERS2493873	7PET	LAT1	Americas	4	99.9909	1319	1373	6
775	26268_1_289	CCBT0451	O1	Ogawa	Clinical	1993-02-18	18	2	1993	Oran	Salta	Positive	Positive	Positive	Positive	Positive	Positive	Positive	El Tor	NA	Oran Salta Argentina	-24.7821	-65.4232	this_study	Argentina	ERS2494039	7PET	LAT1	Americas	4	99.9939	1322	1324	6
776	26268_1_217	CCBT0134	O1	Ogawa	Environmental	1993-01-19	19	1	1993	/	Jujuy	Positive	Positive	Positive	Positive	/	/	/	/	NA	Jujuy Argentina	-24.7821	-65.4232	this_study	Argentina	ERS2493722	7PET	LAT1	Americas	4	99.9945	1318	1322	6
777	26268_1_313	CCBT0476	O1	Ogawa	Clinical	1993-03-02	2	3	1993	/	Jujuy	Positive	Positive	Positive	Positive	/	/	/	/	NA	Jujuy Argentina	NA	NA	this_study	Argentina	ERS2494063	7PET	LAT1	Americas	4	99.9916	1321	1324	6
778	26237_7_66	CCBT0241	O1	Ogawa	Clinical	1992-05-05	5	5	1992	/	Salta	Positive	Positive	Positive	Positive	/	/	/	/	NA	Salta Argentina	-24.1843	-65.3022	this_study	Argentina	ERS2494008	7PET	LAT1	Americas	4	99.9958	1325	1326	6
779	26268_1_14	CCBT0239	O1	Ogawa	Clinical	1993-03-02	2	3	1993	/	Jujuy	Positive	Positive	Positive	Positive	/	/	/	/	NA	Jujuy Argentina	NA	NA	this_study	Argentina	ERS2493801	7PET	LAT1	Americas	4	99.9939	1323	1326	6
780	26268_1_252	CCBT0185	O1	Ogawa	Environmental	1992-04-21	21	4	1992	/	Formosa	Positive	Positive	Positive	Positive	Positive	Positive	Positive	NR	NA	Formosa Argentina	-24.1843	-65.3022	this_study	Argentina	ERS2493751	7PET	LAT1	Americas	4	99.994	1324	1326	6
781	26237_7_106	CCBT0349	O1	Ogawa	Clinical	1993-03-02	2	3	1993	/	Jujuy	Positive	Positive	Positive	Positive	/	/	/	/	NA	Jujuy Argentina	-24.1843	-65.3022	this_study	Argentina	ERS2493893	7PET	LAT1	Americas	4	99.9901	1325	1328	6
782	26268_1_250	CCBT0182	O1	Ogawa	Clinical	1993-03-26	26	3	1993	Oran	Salta	Positive	Positive	Positive	Positive	/	/	/	/	NA	Oran Salta Argentina	NA	NA	this_study	Argentina	ERS2493749	7PET	LAT1	Americas	4	99.992	1320	1322	6
783	26237_7_81	CCBT0370	O1	Ogawa	Environmental	1993-05-10	10	5	1993	Oran	Salta	/	/	/	Positive	/	/	/	/	NA	Oran Salta Argentina	NA	NA	this_study	Argentina	ERS2494023	7PET	LAT1	Americas	4	99.9954	1327	1328	6
784	26268_1_329	CCBT0468	O1	Ogawa	Clinical	1993-03-02	2	3	1993	/	Jujuy	Positive	Positive	Positive	Positive	/	/	/	/	NA	Jujuy Argentina	-26.1595	-58.1899	this_study	Argentina	ERS2494079	7PET	LAT1	Americas	4	99.991	1323	1325	6
785	26268_1_36	CCBT0265	O1	Ogawa	Clinical	1993-01-20	20	1	1993	Oran	Salta	Positive	Positive	Positive	Positive	Positive	Positive	Positive	El Tor	NA	Oran Salta Argentina	-27.7833	-64.2667	this_study	Argentina	ERS2493823	7PET	LAT1	Americas	4	99.9959	1322	1326	6
786	26268_1_311	CCBT0474	O1	Ogawa	Clinical	1993-03-02	2	3	1993	/	Jujuy	Positive	Positive	Positive	Positive	/	/	/	/	NA	Jujuy Argentina	NA	NA	this_study	Argentina	ERS2494061	7PET	LAT1	Americas	4	99.9959	1324	1326	6
787	26268_1_49	CCBT0279	O1	Ogawa	Clinical	1993-01-22	22	1	1993	/	Jujuy	Positive	Positive	Positive	Positive	Positive	Positive	Positive	El Tor	NA	Jujuy Argentina	-23.1333	-64.3333	this_study	Argentina	ERS2493836	7PET	LAT1	Americas	4	99.9936	1324	1327	6
788	26237_7_190	CCBT0435	O1	Ogawa	Clinical	1993-03-02	2	3	1993	/	Jujuy	Positive	Positive	Positive	Positive	/	/	/	/	NA	Jujuy Argentina	NA	NA	this_study	Argentina	ERS2493995	7PET	LAT1	Americas	4	99.9957	1324	1327	6
789	26268_1_41	CCBT0271	O1	Ogawa	Clinical	1992-04-21	21	4	1992	/	Salta	Positive	Positive	Positive	Positive	/	/	/	/	NA	Salta Argentina	NA	NA	this_study	Argentina	ERS2493828	7PET	LAT1	Americas	4	99.9951	1321	1323	6
790	27059_8_316	VC007	non-O1	/	Environmental	1992-11-13	NA	NA	NA	/	Salta	Positive	Positive	Positive	Negative	/	/	/	/	NA	Salta Argentina	-24.1843	-65.3022	this_study	Argentina	ERS2708169	7PET	LAT1	Americas	4	99.9929	1319	1321	6
791	26268_1_268	CCBT0201	O1	Ogawa	Clinical	1992-04-21	21	4	1992	/	Salta	Positive	Positive	Positive	Positive	/	/	/	/	NA	Salta Argentina	-24.1843	-65.3022	this_study	Argentina	ERS2493767	7PET	LAT1	Americas	4	99.9929	1322	1325	6
792	26268_1_281	CCBT0215	O1	Ogawa	Clinical	1992-04-21	21	4	1992	/	Salta	Positive	Positive	Positive	Positive	/	/	/	/	NA	Salta Argentina	-26.0466	-60.8957	this_study	Argentina	ERS2493780	7PET	LAT1	Americas	4	99.9921	1322	1324	6
793	26268_1_40	CCBT0270	O1	Ogawa	Clinical	1993-01-22	22	1	1993	/	Jujuy	Positive	Positive	Positive	Positive	/	/	/	/	NA	Jujuy Argentina	-24.1843	-65.3022	this_study	Argentina	ERS2493827	7PET	LAT1	Americas	4	99.9941	1324	1326	6
794	26237_7_159	CCBT0404	O1	Ogawa	Clinical	1993-02-18	18	2	1993	Oran	Salta	Positive	Positive	Positive	Positive	/	/	/	/	NA	Oran Salta Argentina	-26.1595	-58.1899	this_study	Argentina	ERS2493946	7PET	LAT1	Americas	4	99.996	1325	1328	6
795	26268_1_210	CCBT0126	O1	Ogawa	Environmental	1993-01-19	19	1	1993	/	Jujuy	Positive	Positive	Positive	Positive	/	/	/	/	NA	Jujuy Argentina	-22.5	-63.8333	this_study	Argentina	ERS2493709	7PET	LAT1	Americas	4	99.992	1328	1331	6
796	26237_7_54	CCBT0142	O1	Ogawa	Clinical	1993-01-13	13	1	1993	Guemes	Salta	/	/	/	Positive	/	/	/	/	NA	Guemes Salta Argentina	-24.1843	-65.3022	this_study	Argentina	ERS2493986	7PET	LAT1	Americas	4	99.9975	1323	1325	6
797	26268_1_54	CCBT0284	O1	Ogawa	Clinical	1993-01-22	22	1	1993	/	Jujuy	Positive	Positive	Positive	Positive	/	/	/	/	NA	Jujuy Argentina	-24.1843	-65.3022	this_study	Argentina	ERS2493841	7PET	LAT1	Americas	4	99.9918	1326	1329	6
798	26237_7_184	CCBT0429	O1	Ogawa	Clinical	1993-03-02	2	3	1993	/	Jujuy	Positive	Positive	Positive	Positive	/	/	/	/	NA	Jujuy Argentina	-24.7821	-65.4232	this_study	Argentina	ERS2493971	7PET	LAT1	Americas	4	99.994	1328	1330	6
799	26237_7_87	CCBT0440	O1	Ogawa	Clinical	1993-03-02	2	3	1993	/	Jujuy	Positive	Positive	Positive	Positive	/	/	/	/	NA	Jujuy Argentina	-23.1333	-64.3333	this_study	Argentina	ERS2494029	7PET	LAT1	Americas	4	99.9945	1324	1326	6
800	26268_1_321	CCBT0484	O1	Ogawa	Clinical	1993-03-02	2	3	1993	/	Jujuy	Positive	Positive	Positive	Positive	/	/	/	/	NA	Jujuy Argentina	-24.7821	-65.4232	this_study	Argentina	ERS2494071	7PET	LAT1	Americas	4	99.9928	1322	1325	6
801	26268_1_267	CCBT0200	O1	Ogawa	Environmental	1992-05-05	5	5	1992	/	Jujuy	Positive	Positive	Positive	Positive	/	/	/	/	NA	Jujuy Argentina	-25.4833	-64.95	this_study	Argentina	ERS2493766	7PET	LAT1	Americas	4	99.9934	1314	1317	6
802	26237_7_69	CCBT0302	O1	Ogawa	Clinical	1993-01-22	22	1	1993	/	Jujuy	Positive	Positive	Positive	Positive	/	/	/	/	NA	Jujuy Argentina	-24.7821	-65.4232	this_study	Argentina	ERS2494011	7PET	LAT1	Americas	4	99.9958	1325	1328	6
803	26237_7_153	CCBT0398	O1	Ogawa	Clinical	1993-02-18	18	2	1993	Oran	Salta	Positive	Positive	Positive	Positive	/	/	/	/	NA	Oran Salta Argentina	NA	NA	this_study	Argentina	ERS2493940	7PET	LAT1	Americas	4	99.9949	1327	1329	6
804	26237_7_147	CCBT0392	O1	Inaba	Clinical	1993-02-18	18	2	1993	Oran	Salta	Positive	Positive	Positive	Positive	Positive	Positive	Positive	El Tor	NA	Oran Salta Argentina	-24.1843	-65.3022	this_study	Argentina	ERS2493934	7PET	LAT1	Americas	4	99.9936	1319	1323	6
805	26268_1_58	CCBT0288	O1	Ogawa	Clinical	1993-01-22	22	1	1993	/	Jujuy	Positive	Positive	Positive	Positive	/	/	/	/	NA	Jujuy Argentina	NA	NA	this_study	Argentina	ERS2493845	7PET	LAT1	Americas	4	99.9925	1322	1325	6
806	26268_1_45	CCBT0275	O1	Ogawa	Clinical	1993-01-22	22	1	1993	/	Jujuy	Positive	Positive	Positive	Positive	/	/	/	/	NA	Jujuy Argentina	-24.7821	-65.4232	this_study	Argentina	ERS2493832	7PET	LAT1	Americas	4	99.9922	1323	1324	6
807	26237_7_142	CCBT0386	O1	Ogawa	Clinical	1993-02-18	18	2	1993	Oran	Salta	Positive	Positive	Positive	Positive	/	/	/	/	NA	Oran Salta Argentina	-24.7821	-65.4232	this_study	Argentina	ERS2493929	7PET	LAT1	Americas	4	99.9926	1327	1328	6
808	16244_7_44	CNRVC140124	O1	Ogawa	Clinical	/	NA	NA	1992	/	/	/	/	/	/	/	/	/	/	NA	Bolivia	NA	NA	Domman et al., Science 2017	Bolivia	ERR976495	7PET	LAT1	Americas	4	99.9913	1307	1315	6
809	26268_1_265	CCBT0198	O1	Ogawa	Clinical	1992-04-21	21	4	1992	/	Salta	Positive	Positive	Positive	Positive	/	/	/	/	NA	Salta Argentina	-24.1843	-65.3022	this_study	Argentina	ERS2493764	7PET	LAT1	Americas	4	99.995	1324	1325	6
810	26237_7_70	CCBT0303	O1	Ogawa	Clinical	1993-01-20	20	1	1993	Oran	Salta	Positive	Positive	Positive	Positive	/	/	/	/	NA	Oran Salta Argentina	-24.1843	-65.3022	this_study	Argentina	ERS2494012	7PET	LAT1	Americas	4	99.9947	1322	1324	6
811	26268_1_335	CCBT0492	O1	Ogawa	Environmental	1993-05-10	10	5	1993	Oran	Salta	/	/	/	Positive	/	/	/	/	NA	Oran Salta Argentina	-22.5	-63.8333	this_study	Argentina	ERS2494085	7PET	LAT1	Americas	4	99.9925	1322	1324	6
812	26237_7_103	CCBT0346	O1	Ogawa	Clinical	1993-02-12	12	2	1993	Guemes	Salta	Positive	Positive	Positive	Positive	/	/	/	/	NA	Guemes Salta Argentina	NA	NA	this_study	Argentina	ERS2493890	7PET	LAT1	Americas	4	99.9931	1308	1309	6
813	26268_1_224	CCBT0153	O1	Ogawa	Environmental	1993-01-19	19	1	1993	/	Jujuy	Positive	Positive	Positive	Positive	/	/	/	/	NA	Jujuy Argentina	-22.5	-63.8333	this_study	Argentina	ERS2493729	7PET	LAT1	Americas	4	99.9958	1321	1325	6
814	26268_1_305	CCBT0467	O1	Ogawa	Clinical	1993-01-22	22	1	1993	/	Jujuy	Positive	Positive	Positive	Positive	/	/	/	/	NA	Jujuy Argentina	-24.1843	-65.3022	this_study	Argentina	ERS2494055	7PET	LAT1	Americas	4	99.9921	1318	1320	6
815	26237_7_177	CCBT0422	O1	Ogawa	Clinical	1993-03-02	2	3	1993	/	Jujuy	Positive	Positive	Positive	Positive	/	/	/	/	NA	Jujuy Argentina	-24.7821	-65.4232	this_study	Argentina	ERS2493964	7PET	LAT1	Americas	4	99.9951	1325	1327	6
816	26268_1_238	CCBT0168	O1	Ogawa	Clinical	1992-04-21	21	4	1992	/	Salta	Positive	Positive	Positive	Positive	Positive	Positive	Positive	NR	NA	Salta Argentina	-24.1843	-65.3022	this_study	Argentina	ERS2493737	7PET	LAT1	Americas	4	99.9918	1321	1324	6
817	26237_7_175	CCBT0420	O1	Ogawa	Clinical	1993-02-18	18	2	1993	Oran	Salta	Positive	Positive	Positive	Positive	/	/	/	/	NA	Oran Salta Argentina	NA	NA	this_study	Argentina	ERS2493962	7PET	LAT1	Americas	4	99.9928	1310	1311	6
818	26268_1_81	CCBT0324	O1	Ogawa	Clinical	1993-02-03	3	2	1993	Perico	Jujuy	Positive	Positive	Positive	Positive	/	/	/	/	NA	Perico Jujuy Argentina	-24.7821	-65.4232	this_study	Argentina	ERS2493868	7PET	LAT1	Americas	4	99.9929	1322	1324	6
819	26268_1_216	CCBT0133	O1	Ogawa	Clinical	1993-01-13	13	1	1993	Guemes	Salta	Positive	Positive	Positive	Positive	/	/	/	/	NA	Guemes Salta Argentina	-22.5	-63.8333	this_study	Argentina	ERS2493721	7PET	LAT1	Americas	4	99.9945	1318	1321	6
820	26268_1_92	CCBT0335	O1	Ogawa	Clinical	1993-02-12	12	2	1993	Guemes	Salta	Positive	Positive	Positive	Positive	/	/	/	/	NA	Guemes Salta Argentina	-24.7821	-65.4232	this_study	Argentina	ERS2493879	7PET	LAT1	Americas	4	99.9946	1324	1327	6
821	26237_7_52	CCBT0139	O1	Ogawa	Clinical	1993-01-13	13	1	1993	Guemes	Salta	Positive	Positive	Positive	Positive	/	/	/	/	NA	Guemes Salta Argentina	-24.1843	-65.3022	this_study	Argentina	ERS2493983	7PET	LAT1	Americas	4	99.9952	1325	1326	6
822	26268_1_274	CCBT0207	O1	Ogawa	Clinical	1992-05-05	5	5	1992	/	Jujuy	Positive	Positive	Positive	Positive	/	/	/	/	NA	Jujuy Argentina	-26.94	-65.34	this_study	Argentina	ERS2493773	7PET	LAT1	Americas	4	99.9944	1324	1329	6
823	26237_7_172	CCBT0417	O1	Ogawa	Clinical	1993-02-18	18	2	1993	Oran	Salta	Positive	Positive	Positive	Positive	/	/	/	/	NA	Oran Salta Argentina	-22.5	-63.8333	this_study	Argentina	ERS2493959	7PET	LAT1	Americas	4	99.9949	1319	1323	6
824	26268_1_70	CCBT0301	O1	Ogawa	Clinical	1993-01-22	22	1	1993	/	Jujuy	Positive	Positive	Positive	Positive	/	/	/	/	NA	Jujuy Argentina	-23.1333	-64.3333	this_study	Argentina	ERS2493857	7PET	LAT1	Americas	4	99.9941	1324	1327	6
825	26268_1_227	CCBT0156	O1	Ogawa	Clinical	1993-01-13	13	1	1993	Guemes	Salta	Positive	Positive	Positive	Positive	/	/	/	/	NA	Guemes Salta Argentina	-23.1333	-64.3333	this_study	Argentina	ERS2493732	7PET	LAT1	Americas	4	99.9925	1325	1327	6
826	26268_1_287	CCBT0222	O1	Ogawa	Clinical	1993-01-22	22	1	1993	/	Jujuy	Positive	Positive	Positive	Positive	/	/	/	/	NA	Jujuy Argentina	-24.1843	-65.3022	this_study	Argentina	ERS2493786	7PET	LAT1	Americas	4	99.9921	1325	1327	6
827	26237_7_167	CCBT0412	O1	Ogawa	Clinical	1993-02-12	12	2	1993	Guemes	Salta	Positive	Positive	Positive	Positive	/	/	/	/	NA	Guemes Salta Argentina	-23.1333	-64.3333	this_study	Argentina	ERS2493954	7PET	LAT1	Americas	4	99.9961	1309	1312	6
828	26268_1_155	CCBT0065	O1	Ogawa	Clinical	1992-04-21	21	4	1992	/	Salta	Positive	Positive	Positive	Positive	Positive	Positive	Positive	NR	NA	Salta Argentina	-23.1333	-64.3333	this_study	Argentina	ERS2493652	7PET	LAT1	Americas	4	99.995	1323	1324	6
829	26268_1_2	CCBT0225	O1	Ogawa	Clinical	1993-01-20	20	1	1993	Oran	Salta	Positive	Positive	Positive	Positive	/	/	/	/	NA	Oran Salta Argentina	-24.1843	-65.3022	this_study	Argentina	ERS2493789	7PET	LAT1	Americas	4	99.9765	1325	1358	6
830	26268_1_57	CCBT0287	O1	Ogawa	Clinical	1993-01-22	22	1	1993	/	Jujuy	Positive	Positive	Positive	Positive	Positive	Positive	Positive	El Tor	NA	Jujuy Argentina	-24.1843	-65.3022	this_study	Argentina	ERS2493844	7PET	LAT1	Americas	4	99.9937	1322	1325	6
831	4056_8_8	A316	O1	Ogawa	No data	/	NA	NA	1993	/	/	/	/	/	/	/	/	/	/	NA	Argentina	NA	NA	Mutreja et al. Nature 2011	Argentina	ERR018181	7PET	LAT1	Americas	4	99.7063	1201	1264	6
832	27059_8_320	VC011	non-O1	/	Clinical	1992-04-21	NA	NA	NA	/	Jujuy	Positive	Positive	Positive	Negative	/	/	Negative	Negative	NA	Jujuy Argentina	-23.1333	-64.3333	this_study	Argentina	ERS2708173	7PET	LAT1	Americas	4	99.9928	1322	1335	6
833	26268_1_246	CCBT0178	O1	Ogawa	Clinical	1992-02-24	24	2	1992	/	Jujuy	Positive	Positive	Positive	Positive	/	/	/	/	NA	Jujuy Argentina	NA	NA	this_study	Argentina	ERS2493745	7PET	LAT1	Americas	4	99.9945	1322	1325	6
834	26268_1_47	CCBT0277	O1	Ogawa	Clinical	1993-01-22	22	1	1993	/	Jujuy	Positive	Positive	Positive	Positive	/	/	/	/	NA	Jujuy Argentina	NA	NA	this_study	Argentina	ERS2493834	7PET	LAT1	Americas	4	99.9927	1325	1326	6
835	26268_1_158	CCBT0068	O1	Ogawa	Clinical	1992-05-20	20	5	1992	/	Formosa	Positive	Positive	Positive	Positive	/	/	/	/	NA	Formosa Argentina	-24.1843	-65.3022	this_study	Argentina	ERS2493655	7PET	LAT1	Americas	4	99.9939	1324	1353	6
836	26237_7_85	CCBT0438	O1	Ogawa	Clinical	1993-03-02	2	3	1993	/	Jujuy	Positive	Positive	Positive	Positive	/	/	/	/	NA	Jujuy Argentina	-24.7821	-65.4232	this_study	Argentina	ERS2494027	7PET	LAT1	Americas	4	99.9954	1325	1327	6
837	26237_7_138	CCBT0382	O1	Ogawa	Clinical	1993-02-18	18	2	1993	Oran	Salta	Positive	Positive	Positive	Positive	/	/	/	/	NA	Oran Salta Argentina	-24.7821	-65.4232	this_study	Argentina	ERS2493925	7PET	LAT1	Americas	4	99.992	1324	1326	6
838	26268_1_228	CCBT0157	O1	Ogawa	Clinical	1993-01-13	13	1	1993	Guemes	Salta	Positive	Positive	Positive	Positive	/	/	/	/	NA	Guemes Salta Argentina	-22.5	-63.8333	this_study	Argentina	ERS2493711	7PET	LAT1	Americas	4	99.9902	1323	1325	6
839	26268_1_264	CCBT0197	O1	Ogawa	Clinical	1992-05-05	5	5	1992	/	Jujuy	Positive	Positive	Positive	Positive	/	/	/	/	NA	Jujuy Argentina	-24.1843	-65.3022	this_study	Argentina	ERS2493763	7PET	LAT1	Americas	4	99.9946	1323	1326	6
840	26237_7_105	CCBT0348	O1	Ogawa	Clinical	1993-03-02	2	3	1993	/	Jujuy	Positive	Positive	Positive	Positive	/	/	/	/	NA	Jujuy Argentina	NA	NA	this_study	Argentina	ERS2493892	7PET	LAT1	Americas	4	99.9955	1325	1327	6
841	26268_1_298	CCBT0460	O1	Ogawa	Clinical	1993-03-02	2	3	1993	/	Jujuy	Positive	Positive	Positive	Positive	/	/	/	/	NA	Jujuy Argentina	-24.7821	-65.4232	this_study	Argentina	ERS2494048	7PET	LAT1	Americas	4	99.99	1324	1327	6
842	26237_7_107	CCBT0350	O1	Ogawa	Clinical	1993-03-02	2	3	1993	/	Jujuy	Positive	Positive	Positive	Positive	/	/	/	/	NA	Jujuy Argentina	NA	NA	this_study	Argentina	ERS2493894	7PET	LAT1	Americas	4	99.997	1323	1325	6
843	26268_1_65	CCBT0296	O1	Ogawa	Clinical	1993-03-02	2	3	1993	/	Jujuy	Positive	Positive	Positive	Positive	/	/	/	/	NA	Jujuy Argentina	-23.1333	-64.3333	this_study	Argentina	ERS2493852	7PET	LAT1	Americas	4	99.9943	1322	1326	6
844	26237_7_112	CCBT0355	O1	Ogawa	Clinical	1993-03-02	2	3	1993	/	Jujuy	Positive	Positive	Positive	Positive	/	/	/	/	NA	Jujuy Argentina	-24.1843	-65.3022	this_study	Argentina	ERS2493899	7PET	LAT1	Americas	4	99.9962	1323	1325	6
845	26268_1_296	CCBT0458	O1	Ogawa	Clinical	1993-02-22	22	2	1993	Metan	Salta	Positive	Positive	Positive	Positive	/	/	/	/	NA	Metan Salta Argentina	-26.1595	-58.1899	this_study	Argentina	ERS2494046	7PET	LAT1	Americas	4	99.9939	1290	1294	6
846	26268_1_9	CCBT0234	O1	Ogawa	Clinical	1992-04-01	1	4	1992	/	Salta	Positive	Positive	Positive	Positive	/	/	/	/	NA	Salta Argentina	NA	NA	this_study	Argentina	ERS2493796	7PET	LAT1	Americas	4	99.9949	1323	1324	6
847	26268_1_66	CCBT0297	O1	Ogawa	Clinical	1993-01-22	22	1	1993	/	Jujuy	Positive	Positive	Positive	Positive	/	/	/	/	NA	Jujuy Argentina	-24.1843	-65.3022	this_study	Argentina	ERS2493853	7PET	LAT1	Americas	4	99.9942	1324	1355	6
848	26268_1_60	CCBT0290	O1	Ogawa	Clinical	1993-01-20	20	1	1993	Oran	Salta	Positive	Positive	Positive	Positive	/	/	/	/	NA	Oran Salta Argentina	-23.3167	-64.2167	this_study	Argentina	ERS2493847	7PET	LAT1	Americas	4	99.9951	1327	1329	6
849	26268_1_262	CCBT0195	O1	Ogawa	Clinical	1992-04-21	21	4	1992	/	Salta	Positive	Positive	Positive	Positive	Negative	Negative	Negative	El Tor	NA	Salta Argentina	-24.1843	-65.3022	this_study	Argentina	ERS2493761	7PET	LAT1	Americas	4	99.9901	1311	1313	6
850	26237_7_50	CCBT0137	O1	Ogawa	Clinical	1993-01-13	13	1	1993	Guemes	Salta	Positive	Positive	Positive	Positive	Positive	Positive	Positive	El Tor	NA	Guemes Salta Argentina	-24.1843	-65.3022	this_study	Argentina	ERS2493981	7PET	LAT1	Americas	4	99.9917	1326	1330	6
851	26237_7_74	CCBT0307	O1	/	Clinical	1993-01-22	22	1	1993	/	Jujuy	Positive	Positive	Positive	Positive	/	/	/	/	NA	Jujuy Argentina	-24.1843	-65.3022	this_study	Argentina	ERS2494016	7PET	LAT1	Americas	4	99.9957	1330	1330	6
852	26268_1_322	CCBT0485	O1	Ogawa	Clinical	1993-03-02	2	3	1993	/	Jujuy	Positive	Positive	Positive	Positive	/	/	/	/	NA	Jujuy Argentina	-24.7821	-65.4232	this_study	Argentina	ERS2494072	7PET	LAT1	Americas	4	99.9929	1325	1326	6
853	26268_1_237	CCBT0167	O1	Ogawa	Clinical	1992-04-21	21	4	1992	/	Salta	Positive	Positive	Positive	Positive	/	/	/	/	NA	Salta Argentina	-24.1843	-65.3022	this_study	Argentina	ERS2493736	7PET	LAT1	Americas	4	99.9945	1323	1326	6
854	26268_1_277	CCBT0211	O1	Ogawa	Clinical	1992-04-21	21	4	1992	/	Salta	Positive	Positive	Positive	Positive	/	/	/	/	NA	Salta Argentina	-24.1843	-65.3022	this_study	Argentina	ERS2493776	7PET	LAT1	Americas	4	99.9938	1321	1336	6
855	26237_7_157	CCBT0402	O1	Ogawa	Clinical	1993-02-12	12	2	1993	Guemes	Salta	Positive	Positive	Positive	Positive	/	/	/	/	NA	Guemes Salta Argentina	-34.6037	-58.3816	this_study	Argentina	ERS2493944	7PET	LAT1	Americas	4	99.9948	1326	1328	6
856	26268_1_253	CCBT0186	O1	Ogawa	Clinical	1993-03-26	26	3	1993	Oran	Salta	Positive	Positive	Positive	Positive	/	/	/	/	NA	Oran Salta Argentina	NA	NA	this_study	Argentina	ERS2493752	7PET	LAT1	Americas	4	99.9956	1321	1324	6
857	26268_1_229	CCBT0158	O1	Ogawa	Clinical	1992-12-28	28	12	1992	Oran	Salta	/	/	/	Positive	/	/	/	/	NA	Oran Salta Argentina	-23.1333	-64.3333	this_study	Argentina	ERS2493712	7PET	LAT1	Americas	4	99.9943	1322	1325	6
858	26268_1_290	CCBT0452	O1	Ogawa	Clinical	1993-02-12	12	2	1993	Guemes	Salta	Positive	Positive	Positive	Positive	/	/	/	/	NA	Guemes Salta Argentina	-23.1333	-64.3333	this_study	Argentina	ERS2494040	7PET	LAT1	Americas	4	99.9927	1322	1325	6
859	26268_1_249	CCBT0181	O1	Ogawa	Clinical	1992-04-21	21	4	1992	/	Salta	Positive	Positive	Positive	Positive	/	/	/	/	NA	Salta Argentina	-24.1843	-65.3022	this_study	Argentina	ERS2493748	7PET	LAT1	Americas	4	99.9922	1319	1322	6
860	26268_1_13	CCBT0238	O1	Ogawa	Clinical	1992-04-21	21	4	1992	/	Salta	Positive	Positive	Positive	Positive	/	/	/	El Tor	NA	Salta Argentina	-24.7821	-65.4232	this_study	Argentina	ERS2493800	7PET	LAT1	Americas	4	99.996	1319	1321	6
861	26268_1_326	CCBT0268	O1	Ogawa	Clinical	1992-04-21	21	4	1992	/	Salta	/	/	/	Positive	/	/	/	/	NA	Salta Argentina	-23.1333	-64.3333	this_study	Argentina	ERS2494076	7PET	LAT1	Americas	4	99.9932	1323	1327	6
862	26268_1_23	CCBT0250	O1	Ogawa	Clinical	1992-04-21	21	4	1992	/	Salta	Positive	Positive	Positive	Positive	/	/	/	/	NA	Salta Argentina	-24.1843	-65.3022	this_study	Argentina	ERS2493810	7PET	LAT1	Americas	4	99.9934	1322	1324	6
863	26268_1_263	CCBT0196	O1	Ogawa	Clinical	1992-04-21	21	4	1992	/	Salta	Positive	Positive	Positive	Positive	/	/	/	/	NA	Salta Argentina	-24.1843	-65.3022	this_study	Argentina	ERS2493762	7PET	LAT1	Americas	4	99.9931	1321	1323	6
864	26268_1_239	CCBT0169	O1	Ogawa	Clinical	1992-04-21	21	4	1992	/	Salta	Positive	Positive	Positive	Positive	/	/	/	/	NA	Salta Argentina	-22.5	-63.8333	this_study	Argentina	ERS2493738	7PET	LAT1	Americas	4	99.9911	1324	1326	6
865	26268_1_21	CCBT0248	O1	Ogawa	Clinical	1992-04-21	21	4	1992	/	Salta	Positive	Positive	Positive	Positive	/	/	/	/	NA	Salta Argentina	-31.6333	-60.7	this_study	Argentina	ERS2493808	7PET	LAT1	Americas	4	99.9925	1323	1324	6
866	26268_1_240	CCBT0170	O1	Ogawa	Clinical	1992-04-21	21	4	1992	/	Salta	Positive	Positive	Positive	Positive	/	/	/	/	NA	Salta Argentina	-24.1843	-65.3022	this_study	Argentina	ERS2493739	7PET	LAT1	Americas	4	99.9944	1324	1328	6
867	26237_7_188	CCBT0433	O1	Ogawa	Clinical	1993-03-02	2	3	1993	/	Jujuy	Positive	Positive	Positive	Positive	/	/	/	/	NA	Jujuy Argentina	-24.1843	-65.3022	this_study	Argentina	ERS2493993	7PET	LAT1	Americas	4	99.9954	1326	1327	6
868	26268_1_69	CCBT0300	O1	Ogawa	Clinical	1993-01-22	22	1	1993	/	Jujuy	Positive	Positive	Positive	Positive	/	/	/	/	NA	Jujuy Argentina	-22.5	-63.8333	this_study	Argentina	ERS2493856	7PET	LAT1	Americas	4	99.9915	1319	1323	6
869	26268_1_89	CCBT0332	O1	Ogawa	Clinical	1993-01-22	22	1	1993	/	Jujuy	Positive	Positive	Positive	Positive	/	/	/	/	NA	Jujuy Argentina	-24.1843	-65.3022	this_study	Argentina	ERS2493876	7PET	LAT1	Americas	4	99.9934	1322	1326	6
870	26268_1_293	CCBT0455	O1	Ogawa	Clinical	1993-02-12	12	2	1993	Guemes	Salta	Positive	Positive	Positive	Positive	/	/	/	/	NA	Guemes Salta Argentina	NA	NA	this_study	Argentina	ERS2494043	7PET	LAT1	Americas	4	99.9967	1320	1323	6
871	26237_7_77	CCBT0310	O1	Ogawa	Clinical	1993-01-20	20	1	1993	Oran	Salta	Positive	Positive	Positive	Positive	/	/	/	/	NA	Oran Salta Argentina	-24.1843	-65.3022	this_study	Argentina	ERS2494019	7PET	LAT1	Americas	4	99.9968	1320	1352	6
872	26237_7_84	CCBT0437	O1	Ogawa	Clinical	1993-03-02	2	3	1993	/	Jujuy	Positive	Positive	Positive	Positive	/	/	/	/	NA	Jujuy Argentina	-24.1843	-65.3022	this_study	Argentina	ERS2494026	7PET	LAT1	Americas	4	99.9921	1326	1329	6
873	26268_1_271	CCBT0204	O1	Ogawa	Clinical	1992-04-21	21	4	1992	/	Formosa	Positive	Positive	Positive	Positive	/	/	/	/	NA	Formosa Argentina	-22.5	-63.8333	this_study	Argentina	ERS2493770	7PET	LAT1	Americas	4	99.9946	1310	1312	6
874	26268_1_12	CCBT0237	O1	Ogawa	Clinical	1993-03-02	2	3	1993	/	Jujuy	Positive	Positive	Positive	Positive	/	/	/	/	NA	Jujuy Argentina	-24.1843	-65.3022	this_study	Argentina	ERS2493799	7PET	LAT1	Americas	4	99.9936	1323	1325	6
875	26237_7_68	CCBT0260	O1	Ogawa	Clinical	1993-01-13	13	1	1993	Guemes	Salta	/	/	/	Positive	/	/	/	/	NA	Guemes Salta Argentina	-22.05	-63.7	this_study	Argentina	ERS2494010	7PET	LAT1	Americas	4	99.995	1327	1328	6
876	26237_7_117	CCBT0360	O1	Ogawa	Clinical	1993-03-02	2	3	1993	/	Jujuy	Positive	Positive	Positive	Positive	/	/	/	/	NA	Jujuy Argentina	-24.7821	-65.4232	this_study	Argentina	ERS2493904	7PET	LAT1	Americas	4	99.9934	1326	1327	6
877	26268_1_43	CCBT0273	O1	Ogawa	Clinical	1993-01-22	22	1	1993	/	Jujuy	Positive	Positive	Positive	Positive	/	/	/	/	NA	Jujuy Argentina	-24.1843	-65.3022	this_study	Argentina	ERS2493830	7PET	LAT1	Americas	4	99.9902	1308	1311	6
878	26268_1_300	CCBT0462	O1	Ogawa	Clinical	1993-02-12	12	2	1993	Guemes	Salta	/	/	/	Positive	/	/	/	/	NA	Guemes Salta Argentina	-24.7821	-65.4232	this_study	Argentina	ERS2494050	7PET	LAT1	Americas	4	99.9953	1320	1322	6
879	26268_1_95	CCBT0338	O1	Ogawa	Clinical	1993-01-22	22	1	1993	/	Jujuy	Positive	Positive	Positive	Positive	/	/	/	/	NA	Jujuy Argentina	-24.1843	-65.3022	this_study	Argentina	ERS2493882	7PET	LAT1	Americas	4	99.9968	1320	1323	6
880	26237_7_134	CCBT0378	O1	Ogawa	Clinical	1993-02-18	18	2	1993	Oran	Salta	Positive	Positive	Positive	Positive	/	/	/	/	NA	Oran Salta Argentina	-26.1595	-58.1899	this_study	Argentina	ERS2493921	7PET	LAT1	Americas	4	99.9908	1283	1285	6
881	26268_1_4	CCBT0228	O1	Ogawa	Clinical	1993-03-26	26	3	1993	Oran	Salta	Positive	Positive	Positive	Positive	/	/	/	/	NA	Oran Salta Argentina	-24.7821	-65.4232	this_study	Argentina	ERS2493791	7PET	LAT1	Americas	4	99.9948	1320	1327	6
882	26237_7_186	CCBT0431	O1	Ogawa	Clinical	1993-03-02	2	3	1993	/	Jujuy	Positive	Positive	Positive	Positive	/	/	/	/	NA	Jujuy Argentina	-24.7821	-65.4232	this_study	Argentina	ERS2493991	7PET	LAT1	Americas	4	99.9959	1323	1326	6
883	26237_7_154	CCBT0399	O1	Ogawa	Clinical	1993-02-05	5	2	1993	/	Mendoza	Positive	Positive	Positive	Positive	Positive	Positive	Positive	El Tor	NA	Mendoza Argentina	-24.1843	-65.3022	this_study	Argentina	ERS2493941	7PET	LAT1	Americas	4	99.9911	1324	1326	6
884	26268_1_241	CCBT0171	O1	Ogawa	Clinical	1992-04-21	21	4	1992	/	Salta	Positive	Positive	Positive	Positive	/	/	/	/	NA	Salta Argentina	-24.1843	-65.3022	this_study	Argentina	ERS2493740	7PET	LAT1	Americas	4	99.9967	1321	1323	6
885	26268_1_258	CCBT0191	O1	Ogawa	Clinical	1992-05-05	5	5	1992	/	Jujuy	Positive	Positive	Positive	Positive	/	/	/	/	NA	Jujuy Argentina	-24.7821	-65.4232	this_study	Argentina	ERS2493757	7PET	LAT1	Americas	4	99.9941	1324	1326	6
886	26268_1_38	CCBT0267	O1	Ogawa	Clinical	1993-01-22	22	1	1993	/	Jujuy	Positive	Positive	Positive	Positive	/	/	/	/	NA	Jujuy Argentina	-24.1843	-65.3022	this_study	Argentina	ERS2493825	7PET	LAT1	Americas	4	99.9807	1325	1330	6
887	26268_1_255	CCBT0188	O1	Ogawa	Environmental	1992-05-05	5	5	1992	/	Jujuy	Positive	Positive	Positive	Positive	/	/	/	/	NA	Jujuy Argentina	-24.1843	-65.3022	this_study	Argentina	ERS2493754	7PET	LAT1	Americas	4	99.9923	1323	1326	6
888	26268_1_312	CCBT0475	O1	Ogawa	Clinical	1993-03-02	2	3	1993	/	Jujuy	Positive	Positive	Positive	Positive	/	/	/	/	NA	Jujuy Argentina	-22.5	-63.8333	this_study	Argentina	ERS2494062	7PET	LAT1	Americas	4	99.9929	1320	1323	6
889	26268_1_27	CCBT0254	O1	Ogawa	Clinical	1993-03-02	2	3	1993	/	Jujuy	Positive	Positive	Positive	Positive	/	/	/	/	NA	Jujuy Argentina	-22.5	-63.8333	this_study	Argentina	ERS2493814	7PET	LAT1	Americas	4	99.9943	1318	1321	6
890	26237_7_118	CCBT0361	O1	Ogawa	Clinical	1993-03-02	2	3	1993	/	Jujuy	Positive	Positive	Positive	Positive	/	/	/	/	NA	Jujuy Argentina	NA	NA	this_study	Argentina	ERS2493905	7PET	LAT1	Americas	4	99.9965	1323	1326	6
891	26237_7_162	CCBT0407	O1	Ogawa	Clinical	1993-02-12	12	2	1993	Guemes	Salta	Positive	Positive	Positive	Positive	/	/	/	/	NA	Guemes Salta Argentina	-22.5	-63.8333	this_study	Argentina	ERS2493949	7PET	LAT1	Americas	4	99.9951	1327	1329	6
892	26237_7_111	CCBT0354	O1	Ogawa	Clinical	1993-03-02	2	3	1993	Tartagal	Salta	Positive	Positive	Positive	Positive	/	/	/	/	NA	Tartagal Salta Argentina	-24.7821	-65.4232	this_study	Argentina	ERS2493898	7PET	LAT1	Americas	4	99.9936	1320	1322	6
893	26268_1_39	CCBT0269	O1	Ogawa	Clinical	1992-04-21	21	4	1992	/	Salta	Positive	Positive	Positive	Positive	/	/	/	/	NA	Salta Argentina	-23.3167	-64.2167	this_study	Argentina	ERS2493826	7PET	LAT1	Americas	4	99.9597	1323	1325	6
894	26237_7_99	CCBT0342	O1	Ogawa	Clinical	1993-01-20	20	1	1993	Oran	Salta	Positive	Positive	Positive	Positive	/	/	/	/	NA	Oran Salta Argentina	-32.95	-60.6667	this_study	Argentina	ERS2493886	7PET	LAT1	Americas	4	99.9962	1326	1327	6
895	26268_1_247	CCBT0179	O1	Ogawa	Clinical	1992-04-01	1	4	1992	Tartagal	Salta	Positive	Positive	Positive	Positive	Positive	Positive	Positive	NR	NA	Tartagal Salta Argentina	NA	NA	this_study	Argentina	ERS2493746	7PET	LAT1	Americas	4	99.9928	1317	1322	6
896	26237_7_57	CCBT0145	O1	Ogawa	Clinical	1993-01-13	13	1	1993	Guemes	Salta	Positive	Positive	Positive	Positive	/	/	/	/	NA	Guemes Salta Argentina	-22.05	-63.7	this_study	Argentina	ERS2493989	7PET	LAT1	Americas	4	99.9882	1322	1324	6
897	26268_1_76	CCBT0319	O1	Ogawa	Clinical	1993-01-20	20	1	1993	Oran	Salta	Positive	Positive	Positive	Positive	/	/	/	/	NA	Oran Salta Argentina	-23.3167	-64.2167	this_study	Argentina	ERS2493863	7PET	LAT1	Americas	4	99.9935	1323	1326	6
898	26268_1_50	CCBT0280	O1	Ogawa	Clinical	1993-01-20	20	1	1993	Santa Rosa	Salta	Positive	Positive	Positive	Positive	/	/	/	/	NA	Santa Rosa Salta Argentina	-24.1843	-65.3022	this_study	Argentina	ERS2493837	7PET	LAT1	Americas	4	99.9951	1311	1313	6
899	26268_1_245	CCBT0177	O1	Ogawa	Clinical	1992-04-21	21	4	1992	/	Salta	Positive	Positive	Positive	Positive	/	/	/	/	NA	Salta Argentina	-24.1843	-65.3022	this_study	Argentina	ERS2493744	7PET	LAT1	Americas	4	99.9957	1323	1326	6
900	26237_7_100	CCBT0343	O1	Ogawa	Clinical	1993-01-22	22	1	1993	/	Jujuy	Positive	Positive	Positive	Positive	/	/	/	/	NA	Jujuy Argentina	-23.1333	-64.3333	this_study	Argentina	ERS2493887	7PET	LAT1	Americas	4	99.993	1325	1326	6
901	26237_7_150	CCBT0395	O1	Ogawa	Clinical	1993-02-18	18	2	1993	Oran	Salta	Positive	Positive	Positive	Positive	/	/	/	/	NA	Oran Salta Argentina	-24.7821	-65.4232	this_study	Argentina	ERS2493937	7PET	LAT1	Americas	4	99.9954	1325	1327	6
902	26237_7_174	CCBT0419	O1	Ogawa	Clinical	1993-02-18	18	2	1993	Oran	Salta	Positive	Positive	Positive	Positive	/	/	/	/	NA	Oran Salta Argentina	-24.1843	-65.3022	this_study	Argentina	ERS2493961	7PET	LAT1	Americas	4	99.9939	1321	1324	6
903	28103_1_191	VC016	non-O1	/	Environmental	1992-11-13	NA	NA	NA	/	Salta	Positive	Positive	Positive	Negative	/	/	/	/	NA	Salta Argentina	-24.1843	-65.3022	this_study	Argentina	ERS2865793	7PET	LAT1	Americas	4	99.993	1322	1324	6
904	26268_1_17	CCBT0244	O1	Ogawa	Clinical	1992-05-05	5	5	1992	/	Jujuy	Positive	Positive	Positive	Positive	/	/	/	/	NA	Jujuy Argentina	-24.1843	-65.3022	this_study	Argentina	ERS2493804	7PET	LAT1	Americas	4	99.9945	1322	1325	6
905	26268_1_71	CCBT0314	O1	Ogawa	Clinical	1993-01-22	22	1	1993	/	Jujuy	Positive	Positive	Positive	Positive	/	/	/	/	NA	Jujuy Argentina	-23.3167	-64.2167	this_study	Argentina	ERS2493858	7PET	LAT1	Americas	4	99.9895	1326	1327	6
906	26268_1_285	CCBT0219	O1	Ogawa	Clinical	1993-01-19	19	1	1993	/	Jujuy	Positive	Positive	Positive	Positive	Positive	Positive	Positive	NR	NA	Jujuy Argentina	-24.1843	-65.3022	this_study	Argentina	ERS2493784	7PET	LAT1	Americas	4	99.9917	1310	1311	6
907	26268_1_82	CCBT0325	O1	Ogawa	Clinical	1997-09-19	19	9	1997	/	Jujuy	/	/	/	Positive	/	/	/	/	NA	Jujuy Argentina	-22.5	-63.8333	this_study	Argentina	ERS2493869	7PET	LAT1	Americas	4	99.9939	1325	1327	6
908	27059_8_315	VC006	non-O1	/	Environmental	1992-11-13	NA	NA	NA	/	Salta	Positive	Positive	Positive	Negative	/	/	/	/	NA	Salta Argentina	-25.4833	-64.95	this_study	Argentina	ERS2708168	7PET	LAT1	Americas	4	99.9936	1323	1326	6
909	26237_7_143	CCBT0387	O1	Ogawa	Clinical	1993-02-18	18	2	1993	Oran	Salta	Positive	Positive	Positive	Positive	/	/	/	/	NA	Oran Salta Argentina	-24.7821	-65.4232	this_study	Argentina	ERS2493930	7PET	LAT1	Americas	4	99.9953	1323	1325	6
910	26237_7_53	CCBT0141	O1	Ogawa	Environmental	1993-01-19	19	1	1993	/	Jujuy	Positive	Positive	Positive	Positive	/	/	/	/	NA	Jujuy Argentina	-24.7821	-65.4232	this_study	Argentina	ERS2493985	7PET	LAT1	Americas	4	99.994	1324	1326	6
911	26268_1_214	CCBT0130	non-O1	/	Environmental	1996-06-03	3	6	1996	/	Jujuy	/	/	/	Negative	/	/	/	/	NA	Jujuy Argentina	NA	NA	this_study	Argentina	ERS2493719	7PET	LAT1	Americas	4	99.9942	1325	1326	6
912	26237_7_63	CCBT0221	O1	Ogawa	Clinical	1993-01-20	20	1	1993	/	CABA	Positive	Positive	Positive	Positive	/	/	/	/	NA	CABA Argentina	-24.1843	-65.3022	this_study	Argentina	ERS2494005	7PET	LAT1	Americas	4	99.9898	1295	1298	6
913	26237_7_78	CCBT0311	O1	Ogawa	Clinical	1993-01-14	14	1	1993	/	Santiago del Estero	Positive	Positive	Positive	Positive	/	/	/	/	NA	Santiago del Estero Argentina	-24.1843	-65.3022	this_study	Argentina	ERS2494020	7PET	LAT1	Americas	4	99.9964	1321	1322	6
914	26268_1_67	CCBT0298	O1	Ogawa	Clinical	1993-01-22	22	1	1993	/	Jujuy	Positive	Positive	Positive	Positive	/	/	/	/	NA	Jujuy Argentina	-23.1333	-64.3333	this_study	Argentina	ERS2493854	7PET	LAT1	Americas	4	99.9948	1324	1325	6
915	26268_1_291	CCBT0453	O1	Ogawa	Clinical	1993-01-22	22	1	1993	/	Jujuy	Positive	Positive	Positive	Positive	/	/	/	/	NA	Jujuy Argentina	-24.3833	-65.1167	this_study	Argentina	ERS2494041	7PET	LAT1	Americas	4	99.9975	1320	1325	6
916	26268_1_220	CCBT0149	O1	Ogawa	Clinical	1992-12-01	1	12	1992	/	Jujuy	/	/	/	Positive	/	/	/	/	NA	Jujuy Argentina	-24.7821	-65.4232	this_study	Argentina	ERS2493725	7PET	LAT1	Americas	4	99.9922	1325	1327	6
917	26268_1_302	CCBT0464	O1	Ogawa	Clinical	1993-02-18	18	2	1993	Oran	Salta	/	/	/	Positive	/	/	/	/	NA	Oran Salta Argentina	-22.5	-63.8333	this_study	Argentina	ERS2494052	7PET	LAT1	Americas	4	99.9901	1324	1326	6
918	26268_1_25	CCBT0252	O1	Ogawa	Clinical	1993-03-02	2	3	1993	/	Jujuy	Positive	Positive	Positive	Positive	/	/	/	/	NA	Jujuy Argentina	-26.1595	-58.1899	this_study	Argentina	ERS2493812	7PET	LAT1	Americas	4	99.995	1325	1328	6
919	26237_7_76	CCBT0309	O1	Ogawa	Clinical	1993-01-22	22	1	1993	/	Jujuy	Positive	Positive	Positive	Positive	/	/	/	/	NA	Jujuy Argentina	-24.7821	-65.4232	this_study	Argentina	ERS2494018	7PET	LAT1	Americas	4	99.9954	1325	1327	6
920	26237_7_152	CCBT0397	O1	Ogawa	Clinical	1993-01-22	22	1	1993	/	Jujuy	Positive	Positive	Positive	Positive	/	/	/	/	NA	Jujuy Argentina	-23.3167	-64.2167	this_study	Argentina	ERS2493939	7PET	LAT1	Americas	4	99.9955	1324	1327	6
921	26268_1_226	CCBT0155	non-O1	/	Environmental	2000-02-11	11	2	2000	Oran	Salta	Positive	Positive	Positive	Negative	/	/	/	/	NA	Oran Salta Argentina	-22.5	-63.8333	this_study	Argentina	ERS2493731	7PET	LAT1	Americas	4	99.9936	1324	1326	6
922	26268_1_63	CCBT0293	O1	Ogawa	Clinical	1993-01-20	20	1	1993	Oran	Salta	Positive	Positive	Positive	Positive	/	/	/	/	NA	Oran Salta Argentina	-22.5	-63.8333	this_study	Argentina	ERS2493850	7PET	LAT1	Americas	4	99.9943	1320	1322	6
923	26268_1_260	CCBT0193	O1	Ogawa	Clinical	1992-05-05	5	5	1992	/	Salta	Positive	Positive	Positive	Positive	/	/	/	/	NA	Salta Argentina	-24.7821	-65.4232	this_study	Argentina	ERS2493759	7PET	LAT1	Americas	4	99.9943	1325	1328	6
924	26268_1_73	CCBT0316	O1	Ogawa	Clinical	1993-01-22	22	1	1993	/	Jujuy	Positive	Positive	Positive	Positive	/	/	/	/	NA	Jujuy Argentina	-24.1843	-65.3022	this_study	Argentina	ERS2493860	7PET	LAT1	Americas	4	99.9891	1314	1317	6
925	26268_1_309	CCBT0472	O1	Ogawa	Clinical	1993-03-02	2	3	1993	/	Jujuy	Positive	Positive	Positive	Positive	/	/	/	/	NA	Jujuy Argentina	-24.7821	-65.4232	this_study	Argentina	ERS2494059	7PET	LAT1	Americas	4	99.9961	1323	1325	6
926	26237_7_158	CCBT0403	O1	Ogawa	Clinical	1993-02-12	12	2	1993	Guemes	Salta	Positive	Positive	Positive	Positive	/	/	/	/	NA	Guemes Salta Argentina	-24.1843	-65.3022	this_study	Argentina	ERS2493945	7PET	LAT1	Americas	4	99.9951	1324	1325	6
927	26237_7_160	CCBT0405	O1	Ogawa	Clinical	1993-02-05	5	2	1993	/	Santa Fe	Positive	Positive	Positive	Positive	/	/	/	/	NA	Santa Fe Argentina	-24.7821	-65.4232	this_study	Argentina	ERS2493947	7PET	LAT1	Americas	4	99.996	1324	1327	6
928	26237_7_161	CCBT0406	O1	Ogawa	Clinical	1993-02-12	12	2	1993	Guemes	Salta	Positive	Positive	Positive	Positive	/	/	/	/	NA	Guemes Salta Argentina	NA	NA	this_study	Argentina	ERS2493948	7PET	LAT1	Americas	4	99.9946	1323	1324	6
929	26237_7_82	CCBT0391	O1	Ogawa	Environmental	1993-05-10	10	5	1993	Oran	Salta	/	/	/	Positive	/	/	/	/	NA	Oran Salta Argentina	NA	NA	this_study	Argentina	ERS2494024	7PET	LAT1	Americas	4	99.9912	1323	1326	6
930	26268_1_44	CCBT0274	O1	Ogawa	Clinical	1993-02-03	3	2	1993	Perico	Jujuy	Positive	Positive	Positive	Negative	/	/	/	/	NA	Perico Jujuy Argentina	-24.7821	-65.4232	this_study	Argentina	ERS2493831	7PET	LAT1	Americas	4	99.9952	1319	1322	6
931	26268_1_85	CCBT0328	O1	Ogawa	Clinical	1993-01-22	22	1	1993	/	Jujuy	Positive	Positive	Positive	Positive	/	/	/	/	NA	Jujuy Argentina	-24.1843	-65.3022	this_study	Argentina	ERS2493872	7PET	LAT1	Americas	4	99.9941	1321	1322	6
932	26237_7_141	CCBT0385	O1	Inaba	Clinical	1993-02-18	18	2	1993	Oran	Salta	Positive	Positive	Positive	/	/	/	/	/	NA	Oran Salta Argentina	-24.1843	-65.3022	this_study	Argentina	ERS2493928	7PET	LAT1	Americas	4	99.9893	1313	1315	6
933	26237_7_71	CCBT0304	O1	Ogawa	Clinical	1993-01-22	22	1	1993	/	Jujuy	Positive	Positive	Positive	Positive	/	/	/	/	NA	Jujuy Argentina	-24.7821	-65.4232	this_study	Argentina	ERS2494013	7PET	LAT1	Americas	4	99.9956	1324	1328	6
934	26268_1_273	CCBT0206	O1	Ogawa	Clinical	1993-01-16	16	1	1993	Tartagal	Salta	Positive	Positive	Positive	Positive	/	/	/	/	NA	Tartagal Salta Argentina	-23.1333	-64.3333	this_study	Argentina	ERS2493772	7PET	LAT1	Americas	4	99.9938	1324	1329	6
935	26237_7_92	CCBT0445	O1	Ogawa	Clinical	1993-03-02	2	3	1993	/	Jujuy	Positive	Positive	Positive	Positive	/	/	/	/	NA	Jujuy Argentina	-23.1333	-64.3333	this_study	Argentina	ERS2494034	7PET	LAT1	Americas	4	99.9957	1324	1325	6
936	26268_1_15	CCBT0242	O1	Ogawa	Clinical	1992-04-21	21	4	1992	/	Salta	Positive	Positive	Positive	Positive	/	/	/	/	NA	Salta Argentina	-23.1333	-64.3333	this_study	Argentina	ERS2493802	7PET	LAT1	Americas	4	99.9951	1323	1326	6
937	26268_1_34	CCBT0263	O1	Ogawa	Clinical	1992-04-21	21	4	1992	/	Formosa	Positive	Positive	Positive	Positive	/	/	/	/	NA	Formosa Argentina	-23.1333	-64.3333	this_study	Argentina	ERS2493821	7PET	LAT1	Americas	4	99.9954	1321	1324	6
938	26237_7_91	CCBT0444	O1	Ogawa	Clinical	1993-03-02	2	3	1993	/	Jujuy	Positive	Positive	Positive	Positive	/	/	/	/	NA	Jujuy Argentina	-23.1333	-64.3333	this_study	Argentina	ERS2494033	7PET	LAT1	Americas	4	99.997	1315	1321	6
939	26237_7_94	CCBT0448	O1	Ogawa	Clinical	1993-02-18	18	2	1993	Oran	Salta	Positive	Positive	Positive	Positive	/	/	/	/	NA	Oran Salta Argentina	NA	NA	this_study	Argentina	ERS2494036	7PET	LAT1	Americas	4	99.9922	1326	1353	6
940	27059_8_322	VC013	non-O1	/	Environmental	1992-11-13	NA	NA	NA	/	Salta	Positive	Positive	Positive	Negative	/	/	/	/	NA	Salta Argentina	-24.1843	-65.3022	this_study	Argentina	ERS2708175	7PET	LAT1	Americas	4	99.9965	1320	1324	6
941	26237_7_119	CCBT0362	O1	Ogawa	Clinical	1993-03-02	2	3	1993	/	Jujuy	Positive	Positive	Positive	Positive	/	/	/	/	NA	Jujuy Argentina	-24.1843	-65.3022	this_study	Argentina	ERS2493906	7PET	LAT1	Americas	4	99.9924	1325	1330	6
942	26268_1_59	CCBT0289	O1	Ogawa	Clinical	1993-01-22	22	1	1993	/	Jujuy	Positive	Positive	Positive	Positive	/	/	/	/	NA	Jujuy Argentina	-24.1843	-65.3022	this_study	Argentina	ERS2493846	7PET	LAT1	Americas	4	99.9969	1322	1326	6
