# Supplementary material for: Genomics of the Argentinian cholera epidemic elucidate the contrasting dynamics of epidemic and endemic Vibrio cholerae
Source: Nat Commun. 2020 Oct 1;11:4918. doi: 10.1038/s41467-020-18647-7 (PMC7530988; doi:10.1038/s41467-020-18647-7)
Supplement: Supplementary file 3 — Supplementary Data 2 [file 41467_2020_18647_MOESM3_ESM.xlsx]

## Sheet: Sheet1
id	Sanger_lane_ID	Sample_ID	lane_ID_no_hash	Isolation.date	Day	Month	Year	reference	accession	country	City	Province	Growth_on_TCBS	Growth_on_TSA	Oxidase_result	ELISA_for_CT	Zot_PCR	Zot.Ace_PCR	ctxA_PCR	tcp_PCR	Observations	location	geocode.lat	geocode.lon	lineage_after_Domman_et_al	sub.lineage_after_Domman_et_al	region	fastbaps_LAT1	fastbaps_7PET	ani_versus_A1552	aligned_matched_frag	total_frag	Serogroup_phenotypic	Serotype_phenotypic	Ogawa_serotype_genotype_match	Inaba_serotype_genotype_match	serotype_matches_genotype	Source	WASA-1	hlyA.assembled	hapA.assembled	zot.assembled	ctxA.assembled	ctxB.assembled	ace.assembled	ompU.assembled	tcpA_ET.assembled	wbeT.assembled	wbeT_mutation
1	16244_7#34	CNRVC980048	16244_7_34	/	NA	NA	1984	Weill et al., Science 2017	ERR976485	Burkina Faso	/	/	/	/	/	/	/	/	/	/	NA	Burkina Faso	12.2383	-1.56159	7PET	/	Africa	3	6	99.9916	1300	1317	O1	Ogawa	yes	no	match	Clinical	no	yes	yes	yes	yes	yes	yes	yes	yes	yes	/
2	5174_7#4	A5	5174_7_4	/	NA	NA	1989	Mutreja et al. Nature 2011	ERR025381	Angola	/	/	/	/	/	/	/	/	/	/	NA	Angola	-11.2027	17.8739	7PET	/	Africa	3	6	99.9794	1306	1318	O1	Inaba	no	no	no	No data	yes	yes	yes	yes	yes	yes_nunique	yes	yes	yes	yes	/
3	CNRVC920176_ATCACG_L001	CNRVC920176	CNRVC920176_ATCACG_L001	/	NA	NA	1989	Weill et al., Science 2017	ERR1879552	Sao Tome	/	/	/	/	/	/	/	/	/	/	NA	Sao Tome	0.18636	6.61308	7PET	/	Africa	3	6	99.9931	1316	1420	O1	Unknown	no	no	no	Clinical	yes	yes	yes	yes	yes	yes	yes	yes	yes	yes	/
4	16244_7#49	CNRVC140129	16244_7_49	/	NA	NA	1988	Weill et al., Science 2017	ERR976500	Angola	/	/	/	/	/	/	/	/	/	/	NA	Angola	-11.2027	17.8739	7PET	/	Africa	3	6	99.9803	1321	1336	O1	Ogawa	yes	no	match	Clinical	yes	yes	yes	yes	yes	yes	yes	yes	yes	yes	/
5	16244_7#52	CNRVC140132	16244_7_52	/	NA	NA	1988	Weill et al., Science 2017	ERR976503	Angola	/	/	/	/	/	/	/	/	/	/	NA	Angola	-11.2027	17.8739	7PET	/	Africa	3	6	99.9946	1308	1316	O1	Ogawa	yes	no	match	Clinical	yes	yes	yes	/	/	/	/	yes	yes	yes	/
6	16244_7#51	CNRVC140131	16244_7_51	/	NA	NA	1988	Weill et al., Science 2017	ERR976502	Angola	/	/	/	/	/	/	/	/	/	/	NA	Angola	-11.2027	17.8739	7PET	/	Africa	3	6	99.9914	1311	1338	O1	Ogawa	yes	no	match	Clinical	yes	yes	yes	/	/	/	/	yes	yes	yes	/
7	16244_7#47	CNRVC140127	16244_7_47	/	NA	NA	1988	Weill et al., Science 2017	ERR976498	Angola	/	/	/	/	/	/	/	/	/	/	NA	Angola	-11.2027	17.8739	7PET	/	Africa	3	6	99.9722	1312	1388	O1	Ogawa	yes	no	match	Clinical	yes	yes	yes	yes	yes	yes	yes	yes	yes	yes	/
8	16244_7#48	CNRVC140128	16244_7_48	/	NA	NA	1988	Weill et al., Science 2017	ERR976499	Angola	/	/	/	/	/	/	/	/	/	/	NA	Angola	-11.2027	17.8739	7PET	/	Africa	3	6	99.9635	1290	1362	O1	Ogawa	yes	no	match	Clinical	yes	yes	yes	yes	yes	yes	yes	yes	yes	yes	/
9	16244_7#50	CNRVC140130	16244_7_50	/	NA	NA	1988	Weill et al., Science 2017	ERR976501	Angola	/	/	/	/	/	/	/	/	/	/	NA	Angola	-11.2027	17.8739	7PET	/	Africa	3	6	99.9932	1313	1319	O1	Ogawa	yes	no	match	Clinical	yes	yes	yes	yes	yes	yes	yes	yes	yes	yes	/
10	16244_7#71	CNRVC920027	16244_7_71	/	NA	NA	1992	Weill et al., Science 2017	ERR976522	Angola	/	/	/	/	/	/	/	/	/	/	NA	Angola	-11.2027	17.8739	7PET	/	Africa	3	6	99.9826	1318	1386	O1	Inaba	no	yes	match	Clinical	yes	yes	yes	yes	yes	yes	yes	yes	yes	interrupted	N62fs
11	16244_7#81	CNRVC940011	16244_7_81	/	NA	NA	1994	Weill et al., Science 2017	ERR976532	Angola	/	/	/	/	/	/	/	/	/	/	NA	Angola	-11.2027	17.8739	7PET	/	Africa	3	6	99.9771	1318	1382	O1	Inaba	no	yes	match	Clinical	yes	yes	yes	yes	yes	yes	yes	yes	yes	interrupted	N62fs
12	16244_7#82	CNRVC940012	16244_7_82	/	NA	NA	1994	Weill et al., Science 2017	ERR976533	Angola	/	/	/	/	/	/	/	/	/	/	NA	Angola	-11.2027	17.8739	7PET	/	Africa	3	6	99.9808	1317	1387	O1	Inaba	no	yes	match	Clinical	yes	yes	yes	yes	yes	yes	yes	yes	yes	interrupted	N62fs
13	16356_8#9	CNRVC950002	16356_8_9	/	NA	NA	1995	Weill et al., Science 2017	ERR998664	Angola	/	/	/	/	/	/	/	/	/	/	NA	Angola	-11.2027	17.8739	7PET	/	Africa	3	6	99.9914	1306	1375	O1	Inaba	no	yes	match	Clinical	no	yes	yes	yes	yes	yes	yes	yes	yes	interrupted	N62fs
14	16356_8#10	CNRVC950007	16356_8_10	/	NA	NA	1995	Weill et al., Science 2017	ERR998665	Angola	/	/	/	/	/	/	/	/	/	/	NA	Angola	-11.2027	17.8739	7PET	/	Africa	3	6	99.982	1307	1373	O1	Inaba	no	yes	match	Clinical	no	yes	yes	yes	yes	yes	yes	yes	yes	interrupted	N62fs
15	CNRVC150245_GCGCTA_L001	CNRVC150245	CNRVC150245_GCGCTA_L001	/	NA	NA	1988	Weill et al., Science 2017	ERR1879542	Cote d'Ivoire	/	/	/	/	/	/	/	/	/	/	NA	Cote d'Ivoire	7.53999	-5.54708	7PET	/	Africa	3	6	99.9925	1309	1322	O1	Autoagglutinable	no	no	no	Clinical	yes	yes	yes	yes	yes	yes	yes	yes	yes	yes	/
16	16244_7#60	CNRVC140140	16244_7_60	/	NA	NA	1988	Weill et al., Science 2017	ERR976511	Cote d'Ivoire	/	/	/	/	/	/	/	/	/	/	NA	Cote d'Ivoire	7.53999	-5.54708	7PET	/	Africa	3	6	99.9939	1320	1326	O1	Ogawa	yes	no	match	Clinical	yes	yes	yes	yes	yes	yes	yes	yes	yes	yes	/
17	CNRVC150227_CACCGG_L001	CNRVC150227	CNRVC150227_CACCGG_L001	/	NA	NA	1988	Weill et al., Science 2017	ERR1879435	Cote d'Ivoire	/	/	/	/	/	/	/	/	/	/	NA	Cote d'Ivoire	7.53999	-5.54708	7PET	/	Africa	3	6	99.9927	1304	1317	O1	Ogawa	yes	no	match	Clinical	yes	yes	yes	yes	yes	yes	yes	yes	yes	yes	/
18	CNRVC150210_AGTCAA_L001	CNRVC150210	CNRVC150210_AGTCAA_L001	/	NA	NA	1988	Weill et al., Science 2017	ERR1879384	Cote d'Ivoire	/	/	/	/	/	/	/	/	/	/	NA	Cote d'Ivoire	7.53999	-5.54708	7PET	/	Africa	3	6	99.9922	1310	1323	O1	Ogawa	yes	no	match	Clinical	yes	yes	yes	yes	yes	yes	yes	yes	yes	yes	/
19	16244_7#61	CNRVC140141	16244_7_61	/	NA	NA	1988	Weill et al., Science 2017	ERR976512	Cote d'Ivoire	/	/	/	/	/	/	/	/	/	/	NA	Cote d'Ivoire	7.53999	-5.54708	7PET	/	Africa	3	6	99.9899	1310	1325	O1	Ogawa	yes	no	match	Clinical	yes	yes	yes	/	/	/	/	yes	yes	yes	/
20	CNRVC150231_CATGGC_L001	CNRVC150231	CNRVC150231_CATGGC_L001	/	NA	NA	1988	Weill et al., Science 2017	ERR1879535	Cote d'Ivoire	/	/	/	/	/	/	/	/	/	/	NA	Cote d'Ivoire	7.53999	-5.54708	7PET	/	Africa	3	6	99.9939	1318	1330	O1	Ogawa	yes	no	match	Clinical	yes	yes	yes	/	/	/	/	yes	yes	yes	/
21	16244_7#41	CNRVC140121	16244_7_41	/	NA	NA	1991	Domman et al., Science 2017	ERR976492	Brazil	/	/	/	/	/	/	/	/	/	/	NA	Brazil	-14.235	-51.9253	7PET	LAT1	Americas	4	6	99.9964	1320	1328	O1	Inaba	no	yes	match	Clinical	yes	yes	yes	yes	yes	yes	yes	yes	yes	interrupted	N165fs
22	CNRVC160171_CAGATC	956	CNRVC160171_CAGATC	/	NA	NA	1991	Domman et al., Science 2017	ERR2008758	Brazil	/	/	/	/	/	/	/	/	/	/	NA	Brazil	-14.235	-51.9253	7PET	LAT1	Americas	4	6	99.9901	1314	1317	O1	Inaba	no	yes	match	Clinical	yes	yes	yes	yes	yes	yes	yes	yes	yes	interrupted	N165fs
23	ERR576973	C6706_CDC	ERR576973	/	NA	NA	1991	Didelot et al. PLoS Genetics 2015; Liang et al 2013 BMC Microbiol	ERR576973	Peru	/	/	/	/	/	/	/	/	/	/	NA	Peru	-9.18997	-75.0152	7PET	LAT1	Americas	4	6	99.9964	1307	1308	O1	Inaba	no	yes	match	Clinical	yes	yes	yes	yes	yes	yes	yes	yes	yes	interrupted	N165fs
24	CNRVC940046_TCGAAG	C 6706	CNRVC940046_TCGAAG	/	NA	NA	1991	Domman et al., Science 2017	ERR2008762	Peru	/	/	/	/	/	/	/	/	/	/	NA	Peru	-9.18997	-75.0152	7PET	LAT1	Americas	4	6	99.9942	1314	1316	O1	Inaba	no	yes	match	Clinical	yes	yes	yes	yes	yes	yes	yes	yes	yes	interrupted	N165fs
25	16244_7#38	CNRVC140118	16244_7_38	/	NA	NA	1991	Domman et al., Science 2017	ERR976489	Brazil	/	/	/	/	/	/	/	/	/	/	NA	Brazil	-14.235	-51.9253	7PET	LAT1	Americas	4	6	99.9936	1321	1328	O1	Inaba	no	yes	match	Clinical	yes	yes	yes	yes	yes	yes	yes	yes	yes	interrupted	N165fs
26	CNRVC160172_CTTGTA	433	CNRVC160172_CTTGTA	/	NA	NA	1991	Domman et al., Science 2017	ERR2008759	Brazil	/	/	/	/	/	/	/	/	/	/	NA	Brazil	-14.235	-51.9253	7PET	LAT1	Americas	4	6	99.9842	1314	1317	O1	Inaba	no	yes	match	Clinical	yes	yes	yes	yes	yes	yes	yes	yes	yes	interrupted	N165fs
27	5174_7#10	A27	5174_7_10	/	NA	NA	1991	Mutreja et al. Nature 2011	ERR025378	Peru	/	/	/	/	/	/	/	/	/	/	NA	Peru	-9.18997	-75.0152	7PET	LAT1	Americas	4	6	99.9875	1308	1311	O1	Inaba	no	yes	match	No data	yes	yes	yes	yes	yes	yes	yes	yes	yes	interrupted	N165fs
28	5174_8#1	A29	5174_8_1	/	NA	NA	1991	Mutreja et al. Nature 2011	ERR025388	Peru	/	/	/	/	/	/	/	/	/	/	NA	Peru	-9.18997	-75.0152	7PET	LAT1	Americas	4	6	99.9893	1301	1304	O1	Inaba	no	yes	match	No data	yes	yes	yes	yes	yes	yes	yes	yes	yes	interrupted	N165fs
29	5174_8#3	A32	5174_8_3	/	NA	NA	1991	Mutreja et al. Nature 2011	ERR025390	Peru	/	/	/	/	/	/	/	/	/	/	NA	Peru	-9.18997	-75.0152	7PET	LAT1	Americas	4	6	99.9815	1300	1302	O1	Inaba	no	yes	match	No data	yes	yes	yes	yes	yes	yes	yes	yes	yes	interrupted	N165fs
30	5174_8#2	A31	5174_8_2	/	NA	NA	1991	Mutreja et al. Nature 2011	ERR025389	Peru	/	/	/	/	/	/	/	/	/	/	NA	Peru	-9.18997	-75.0152	7PET	LAT1	Americas	4	6	99.9825	1307	1310	O1	Inaba	no	yes	match	No data	yes	yes	yes	yes	yes	yes	yes	yes	yes	interrupted	N165fs
31	4056_6#12	A180	4056_6_12	/	NA	NA	1992	Mutreja et al. Nature 2011	ERR018148	Colombia	/	/	/	/	/	/	/	/	/	/	NA	Colombia	4.57087	-74.2973	7PET	LAT1	Americas	4	6	99.8902	1257	1271	O1	Inaba	no	yes	match	No data	yes	yes	yes	yes	yes	yes	yes	yes	yes	interrupted	N165fs
32	4056_6#2	A177	4056_6_2	/	NA	NA	1992	Mutreja et al. Nature 2011	ERR018149	Colombia	/	/	/	/	/	/	/	/	/	/	NA	Colombia	4.57087	-74.2973	7PET	LAT1	Americas	4	6	99.9394	1271	1277	O1	Inaba	no	yes	match	No data	yes	yes	yes	yes	yes	yes	yes	yes	yes	interrupted	N165fs
33	4056_6#9	A185	4056_6_9	/	NA	NA	1992	Mutreja et al. Nature 2011	ERR018156	Colombia	/	/	/	/	/	/	/	/	/	/	NA	Colombia	4.57087	-74.2973	7PET	LAT1	Americas	4	6	99.9093	1269	1276	O1	Ogawa	yes	no	match	No data	yes	yes	yes	yes	yes	yes	yes	yes	yes	yes	/
34	4056_6#10	A184	4056_6_10	/	NA	NA	1992	Mutreja et al. Nature 2011	ERR018146	Colombia	/	/	/	/	/	/	/	/	/	/	NA	Colombia	4.57087	-74.2973	7PET	LAT1	Americas	4	6	99.8927	1266	1273	O1	Ogawa	yes	no	match	No data	yes	yes	yes	yes	yes	yes_nunique	yes	yes	yes	yes	/
35	ERR576950	V01_CDC	ERR576950	/	NA	NA	1991	Didelot et al. PLoS Genetics 2015; Liang et al 2013 BMC Microbiol	ERR576950	Chile	/	/	/	/	/	/	/	/	/	/	NA	Chile	-35.6751	-71.543	7PET	LAT1	Americas	4	6	99.9943	1303	1305	O1	Inaba	no	yes	match	Clinical	yes	yes	yes	yes	yes	yes	yes	yes	yes	interrupted	N165fs
36	CNRVC160173_ATCACG	6811	CNRVC160173_ATCACG	/	NA	NA	1991	Domman et al., Science 2017	ERR2008760	Colombia	/	/	/	/	/	/	/	/	/	/	NA	Colombia	4.57087	-74.2973	7PET	LAT1	Americas	4	6	99.9928	1316	1316	O1	Inaba	no	no	no	Clinical	yes	yes	yes	yes	yes	yes	yes	yes	yes	yes	/
37	Vibrio_cholerae_A1552_GCF_002892855_1	A1552	Vibrio_cholerae_A1552_GCF_002892855_1	/	NA	NA	1992	Allué-Guardia et al, 2018, Genome Announc	GCF_002892855_1	California (traveller)	/	/	/	/	/	/	/	/	/	/	NA	California (traveller)	36.7783	-119.418	7PET	LAT1	/	4	not determined	NA	NA	NA	O1	Inaba	no	yes	match	Clinical	yes	nd	nd	nd	nd	nd	nd	nd	nd	nd	nd
38	8014_8#18	2533	8014_8_18	/	NA	NA	2007	Domman et al., Science 2017	ERR163250	Mexico	/	/	/	/	/	/	/	/	/	/	NA	Mexico	23.6345	-102.553	7PET	LAT1	Americas	4	6	99.9889	1305	1308	O1	Ogawa	yes	no	match	Clinical	yes	yes	yes	yes	yes	yes	yes	yes	yes	yes	/
39	CNRVC950014_ATGTCA_L002	CNRVC950014	CNRVC950014_ATGTCA_L002	/	NA	NA	1995	Domman et al., Science 2017	ERR1879579	Ecuador	/	/	/	/	/	/	/	/	/	/	NA	Ecuador	-1.83124	-78.1834	7PET	LAT1	Americas	4	6	99.9935	1320	1321	O1	Ogawa	yes	no	match	Clinical	yes	yes	yes	yes	yes	yes	yes	yes	yes	yes	/
40	8014_8#15	2006/2004	8014_8_15	/	NA	NA	2004	Domman et al., Science 2017	ERR163247	Mexico	/	/	/	/	/	/	/	/	/	/	NA	Mexico	23.6345	-102.553	7PET	LAT1	Americas	4	6	99.9802	1308	1355	O1	Inaba	no	yes	match	Environmental	yes	yes	yes	yes	yes	yes_nunique	yes	yes	yes	interrupted	N165fs
41	8014_8#16	2007	8014_8_16	/	NA	NA	2004	Domman et al., Science 2017	ERR163248	Mexico	/	/	/	/	/	/	/	/	/	/	NA	Mexico	23.6345	-102.553	7PET	LAT1	Americas	4	6	99.9878	1310	1342	O1	Inaba	no	yes	match	Environmental	yes	yes	yes	yes	yes	yes	yes	yes	yes	interrupted	N165fs
42	8014_8#13	1401	8014_8_13	/	NA	NA	2004	Domman et al., Science 2017	ERR163245	Mexico	/	/	/	/	/	/	/	/	/	/	NA	Mexico	23.6345	-102.553	7PET	LAT1	Americas	4	6	99.9902	384	384	O1	Inaba	no	yes	match	Environmental	partial	yes	yes	yes	yes	yes	yes	yes	yes	interrupted	N165fs
43	8014_8#22	372	8014_8_22	/	NA	NA	2008	Domman et al., Science 2017	ERR163254	Mexico	/	/	/	/	/	/	/	/	/	/	NA	Mexico	23.6345	-102.553	7PET	LAT1	Americas	4	6	99.9952	1308	1309	O1	Inaba	no	yes	match	Environmental	yes	yes	yes	yes	yes	yes	yes	yes	yes	interrupted	N165fs
44	8014_8#23	504	8014_8_23	/	NA	NA	2008	Domman et al., Science 2017	ERR163255	Mexico	/	/	/	/	/	/	/	/	/	/	NA	Mexico	23.6345	-102.553	7PET	LAT1	Americas	4	6	99.9918	1306	1307	O1	Inaba	no	yes	match	Environmental	yes	yes	yes	yes	yes	yes	yes	yes	yes	interrupted	N165fs
45	8014_8#24	971	8014_8_24	/	NA	NA	2008	Domman et al., Science 2017	ERR163256	Mexico	/	/	/	/	/	/	/	/	/	/	NA	Mexico	23.6345	-102.553	7PET	LAT1	Americas	4	6	99.9957	1307	1309	O1	Inaba	no	yes	match	Environmental	yes	yes	yes	yes	yes	yes	yes	yes	yes	interrupted	N165fs
46	8014_8#39	204	8014_8_39	/	NA	NA	2010	Domman et al., Science 2017	ERR163271	Mexico	/	/	/	/	/	/	/	/	/	/	NA	Mexico	23.6345	-102.553	7PET	LAT1	Americas	4	6	99.9933	1307	1309	O1	Inaba	no	yes	match	Environmental	yes	yes	yes	yes	yes	yes	yes	yes	yes	interrupted	N165fs
47	8014_8#27	210	8014_8_27	/	NA	NA	2010	Domman et al., Science 2017	ERR163259	Mexico	/	/	/	/	/	/	/	/	/	/	NA	Mexico	23.6345	-102.553	7PET	LAT1	Americas	4	6	99.9955	1306	1308	O1	Inaba	no	yes	match	Environmental	yes	yes	yes	yes	yes	yes	yes	yes	yes	interrupted	N165fs
48	8014_8#28	211	8014_8_28	/	NA	NA	2010	Domman et al., Science 2017	ERR163260	Mexico	/	/	/	/	/	/	/	/	/	/	NA	Mexico	23.6345	-102.553	7PET	LAT1	Americas	4	6	99.9969	1305	1306	O1	Inaba	no	yes	match	Environmental	yes	yes	yes	yes	yes	yes	yes	yes	yes	interrupted	N165fs
49	8014_8#31	601	8014_8_31	/	NA	NA	2010	Domman et al., Science 2017	ERR163263	Mexico	/	/	/	/	/	/	/	/	/	/	NA	Mexico	23.6345	-102.553	7PET	LAT1	Americas	4	6	99.9752	169	169	O1	Inaba	no	yes	match	Environmental	partial	yes	yes	yes	yes	yes	yes	yes	yes	interrupted	N165fs
50	8014_8#14	1992	8014_8_14	/	NA	NA	2004	Domman et al., Science 2017	ERR163246	Mexico	/	/	/	/	/	/	/	/	/	/	NA	Mexico	23.6345	-102.553	7PET	LAT1	Americas	4	6	99.9793	359	360	O1	Inaba	no	yes	match	Environmental	partial	yes	yes	yes	yes	yes	yes	yes	yes	interrupted	N165fs
51	8014_8#17	985	8014_8_17	/	NA	NA	2007	Domman et al., Science 2017	ERR163249	Mexico	/	/	/	/	/	/	/	/	/	/	NA	Mexico	23.6345	-102.553	7PET	LAT1	Americas	4	6	99.9537	333	333	O1	Inaba	no	yes	match	Environmental	partial	yes	yes	yes	yes	yes	yes	yes	yes	interrupted	N165fs
52	7138_2#20	2006	7138_2_20	/	NA	NA	2004	Domman et al., Science 2017	ERR108535	Mexico	/	/	/	/	/	/	/	/	/	/	NA	Mexico	23.6345	-102.553	7PET	LAT1	Americas	4	6	99.9855	1308	1311	O1	Inaba	no	yes	match	Environmental	yes	yes	yes	yes	yes	yes	yes	yes	yes	interrupted	N165fs
53	7138_2#22	688	7138_2_22	/	NA	NA	2006	Domman et al., Science 2017	ERR108537	Mexico	/	/	/	/	/	/	/	/	/	/	NA	Mexico	23.6345	-102.553	7PET	LAT1	Americas	4	6	99.9886	1311	1314	O1	Inaba	no	yes	match	Environmental	yes	yes	yes	yes	yes	yes	yes	yes	yes	interrupted	N165fs
54	SRR227318	CP1030	SRR227318	/	NA	NA	2008	Choi et al. mBio 2016	SRR227318	Mexico	/	/	/	/	/	/	/	/	/	/	NA	Mexico	23.6345	-102.553	7PET	LAT1	Americas	4	6	99.996	1304	1307	O1	Inaba	no	yes	match	Environmental	yes	yes	yes	yes	yes	yes	yes	yes	yes	interrupted	N165fs
55	7138_2#21	5032	7138_2_21	/	NA	NA	2005	Domman et al., Science 2017	ERR108536	Mexico	/	/	/	/	/	/	/	/	/	/	NA	Mexico	23.6345	-102.553	7PET	LAT1	Americas	4	6	99.9938	1306	1310	O1	Inaba	no	yes	match	Environmental	yes	yes	yes	yes	yes	yes	yes	yes	yes	interrupted	N165fs
56	8014_8#21	354	8014_8_21	/	NA	NA	2008	Domman et al., Science 2017	ERR163253	Mexico	/	/	/	/	/	/	/	/	/	/	NA	Mexico	23.6345	-102.553	7PET	LAT1	Americas	4	6	99.9974	1307	1309	O1	Inaba	no	yes	match	Environmental	yes	yes	yes	yes	yes	yes	yes	yes	yes	interrupted	N165fs
57	26268_1#35	CCBT0264	26268_1_35	1992-05-05	5	5	1992	this_study	ERS2493822	Argentina	/	Salta	Positive	Positive	Positive	Positive	/	/	/	/	NA	Salta Argentina	-24.8321	-65.5394	7PET	LAT1	Americas	4	6	99.9906	1305	1306	O1	Inaba	no	yes	match	Clinical	no	yes	yes	/	/	/	/	yes	yes	interrupted	N165fs
58	26268_1#33	CCBT0262	26268_1_33	1992-05-05	5	5	1992	this_study	ERS2493820	Argentina	/	Salta	Positive	Positive	Positive	Positive	/	Positive	Positive	Positivo	NA	Salta Argentina	-24.8321	-65.5394	7PET	LAT1	Americas	2	6	99.9954	1320	1323	O1	Ogawa	yes	no	match	Clinical	yes	yes	yes	yes	yes	yes	yes	yes	yes	yes	/
59	26268_1#242	CCBT0172	26268_1_242	1992-02-10	10	2	1992	this_study	ERS2493741	Argentina	/	Salta	Positive	Positive	Positive	Positive	/	/	/	/	NA	Salta Argentina	-24.8321	-65.5394	7PET	LAT1	Americas	2	6	99.9946	1325	1326	O1	Ogawa	yes	no	match	Clinical	yes	yes	yes	yes	yes	yes	yes	yes	yes	yes	/
60	4056_7#1	A186	4056_7_1	/	NA	NA	1992	Mutreja et al. Nature 2011	ERR018158	Argentina	/	/	/	/	/	/	/	/	/	/	NA	Argentina	NA	NA	7PET	LAT1	Americas	2	6	99.8013	1237	1249	O1	Ogawa	yes	no	match	No data	yes	yes	yes	yes	yes	yes_nunique	yes	yes	yes	yes	/
61	26268_1#30	CCBT0258	26268_1_30	1997-06-20	20	6	1997	this_study	ERS2493817	Argentina	Embarcación	Salta	Positive	Positive	Positive	Positive	/	/	/	/	NA	Embarcación Salta Argentina	-23.2015	-64.0949	7PET	LAT1	Americas	2	6	99.9956	1320	1323	O1	Ogawa	yes	no	match	Clinical	yes	yes	yes	/	/	/	/	yes	yes	yes	/
62	26268_1#19	CCBT0246	26268_1_19	1992-04-21	21	4	1992	this_study	ERS2493806	Argentina	/	Salta	Positive	Positive	Positive	Positive	/	/	/	/	NA	Salta Argentina	-24.8321	-65.5394	7PET	LAT1	Americas	2	6	99.9899	1305	1306	O1	Ogawa	yes	no	match	Clinical	no	yes	yes	partial	partial	/	/	yes	yes	yes	/
63	26268_1#16	CCBT0243	26268_1_16	1992-05-05	5	5	1992	this_study	ERS2493803	Argentina	/	Salta	Positive	Positive	Positive	Positive	/	/	/	/	NA	Salta Argentina	-24.8321	-65.5394	7PET	LAT1	Americas	2	6	99.9914	1302	1307	O1	Ogawa	yes	no	match	Clinical	no	yes	yes	/	/	/	/	yes	yes	yes	/
64	26268_1#26	CCBT0253	26268_1_26	1992-04-21	21	4	1992	this_study	ERS2493813	Argentina	/	Salta	Positive	Positive	Positive	Positive	Positive	Positive	Positive	NR	NA	Salta Argentina	-24.8321	-65.5394	7PET	LAT1	Americas	2	6	99.9929	1305	1307	O1	Ogawa	yes	no	match	Clinical	no	yes	yes	/	/	/	/	yes	yes	yes	/
65	26268_1#278	CCBT0212	26268_1_278	1992-04-21	21	4	1992	this_study	ERS2493777	Argentina	/	Salta	Positive	Positive	Positive	Positive	/	/	/	/	NA	Salta Argentina	-24.8321	-65.5394	7PET	LAT1	Americas	2	6	99.9917	1304	1306	O1	Ogawa	yes	no	match	Clinical	no	yes	yes	/	/	/	/	yes	yes	yes	/
66	26268_1#18	CCBT0245	26268_1_18	1992-05-05	5	5	1992	this_study	ERS2493805	Argentina	/	Jujuy	Positive	Positive	Positive	Positive	/	/	/	/	NA	Jujuy Argentina	-23.1192	-65.6143	7PET	LAT1	Americas	2	6	99.9959	1306	1308	O1	Ogawa	yes	no	match	Clinical	no	yes	yes	/	/	/	/	yes	yes	yes	/
67	26268_1#20	CCBT0247	26268_1_20	1992-05-05	5	5	1992	this_study	ERS2493807	Argentina	/	Salta	Positive	Positive	Positive	Positive	/	/	/	/	NA	Salta Argentina	-24.8321	-65.5394	7PET	LAT1	Americas	2	6	99.9916	1301	1302	O1	Ogawa	yes	no	match	Clinical	no	yes	yes	/	/	/	/	yes	yes	yes	/
68	26268_1#7	CCBT0232	26268_1_7	1992-03-12	12	3	1992	this_study	ERS2493794	Argentina	/	CABA	Positive	Positive	Positive	Positive	/	/	/	/	NA	CABA Argentina	-34.5995	-58.3426	7PET	LAT1	Americas	2	6	99.9952	1324	1325	O1	Ogawa	yes	no	match	Clinical	yes	yes	yes	yes	yes	yes	yes	yes	yes	yes	/
69	26268_1#28	CCBT0255	26268_1_28	1992-04-01	1	4	1992	this_study	ERS2493815	Argentina	Tartagal	Salta	Positive	Positive	Positive	Positive	Positive	Positive	Positive	El Tor	NA	Tartagal Salta Argentina	-22.5206	-63.8013	7PET	LAT1	Americas	2	6	99.9908	1323	1324	O1	Ogawa	yes	no	match	Clinical	yes	yes	yes	yes	yes	yes	yes	yes	yes	yes	/
70	26268_1#22	CCBT0249	26268_1_22	1992-05-05	5	5	1992	this_study	ERS2493809	Argentina	/	Salta	Positive	Positive	Positive	Positive	/	/	/	/	NA	Salta Argentina	-24.8321	-65.5394	7PET	LAT1	Americas	2	6	99.9924	1327	1328	O1	Ogawa	yes	no	match	Clinical	yes	yes	yes	yes	yes	yes	yes	yes	yes	yes	/
71	26268_1#10	CCBT0235	26268_1_10	1992-04-01	1	4	1992	this_study	ERS2493797	Argentina	Tartagal	Salta	Positive	Positive	Positive	Positive	Positive	Positive	Positive	NR	NA	Tartagal Salta Argentina	-22.5206	-63.8013	7PET	LAT1	Americas	2	6	99.9946	1324	1326	O1	Ogawa	yes	no	match	Clinical	yes	yes	yes	yes	yes	yes	yes	yes	yes	yes	/
72	26268_1#325	CCBT0231	26268_1_325	1992-02-10	10	2	1992	this_study	ERS2494075	Argentina	/	Salta	Positive	Positive	Positive	Positive	/	/	/	/	NA	Salta Argentina	-24.8321	-65.5394	7PET	LAT1	Americas	2	6	99.9957	1319	1322	O1	Ogawa	yes	no	match	Clinical	yes	yes	yes	yes	yes	yes	yes	yes	yes	yes	/
73	4056_7#8	A200	4056_7_8	/	NA	NA	1992	Mutreja et al. Nature 2011	ERR018168	Argentina	/	/	/	/	/	/	/	/	/	/	NA	Argentina	NA	NA	7PET	LAT1	Americas	2	6	99.8479	1232	1242	O1	Ogawa	yes	no	match	No data	yes	yes	yes	yes	yes	yes_nunique	yes	yes	yes	yes	/
74	4056_7#11	A193	4056_7_11	/	NA	NA	1992	Mutreja et al. Nature 2011	ERR018160	Bolivia	/	/	/	/	/	/	/	/	/	/	NA	Bolivia	-16.2902	-63.5887	7PET	LAT1	Americas	2	6	99.8242	1232	1243	O1	Ogawa	yes	no	match	No data	yes	yes	yes_nunique	yes	yes	yes	yes	yes	yes	yes	/
75	26237_7#67	CCBT0256	26237_7_67	1992-02-24	24	2	1992	this_study	ERS2494009	Argentina	/	Formosa	Positive	Positive	Positive	Positive	/	/	/	/	NA	Formosa Argentina	-26.1779	-58.1885	7PET	LAT1	Americas	2	6	99.9948	1323	1325	O1	Ogawa	yes	no	match	Clinical	yes	yes	yes	yes	yes	yes	yes	yes	yes	yes	/
76	SRR227336	CP1044	SRR227336	/	NA	NA	1991	Hasan et al. PNAS 2012	SRR227336	Peru	/	/	/	/	/	/	/	/	/	/	NA	Peru	-9.18997	-75.0152	7PET	LAT1	Americas	2	6	99.9937	1310	1312	O1	Ogawa	yes	no	match	Clinical	yes	yes	yes	yes	yes	yes	yes	yes	yes	yes	/
77	26237_7#61	CCBT0184	26237_7_61	1992-05-05	5	5	1992	this_study	ERS2494003	Argentina	/	Salta	Positive	Positive	Positive	Positive	/	/	/	/	NA	Salta Argentina	-24.8321	-65.5394	7PET	LAT1	Americas	2	6	99.9935	1324	1326	O1	Ogawa	yes	no	match	Clinical	yes	yes	yes	yes	yes	yes	yes	yes	yes	yes	/
78	26268_1#161	CCBT0071	26268_1_161	1992-10-24	24	10	1992	this_study	ERS2493658	Argentina	/	Salta	/	/	/	Positive	/	/	/	/	NA	Salta Argentina	-24.8321	-65.5394	7PET	LAT1	Americas	2	6	99.9941	1320	1321	O1	/	no	no	no	Clinical	yes	yes	yes	yes	yes	yes	yes	yes	yes	yes	/
79	26268_1#8	CCBT0233	26268_1_8	1992-04-01	1	4	1992	this_study	ERS2493795	Argentina	Tartagal	Salta	Positive	Positive	Positive	Positive	Positive	Positive	Positive	NR	NA	Tartagal Salta Argentina	-22.5206	-63.8013	7PET	LAT1	Americas	2	6	99.9928	1326	1328	O1	Ogawa	yes	no	match	Clinical	yes	yes	yes	yes	yes	yes	yes	yes	yes	yes	/
80	26268_1#154	CCBT0064	26268_1_154	1992-09-01	1	9	1992	this_study	ERS2493651	Argentina	/	Salta	Positive	Positive	Positive	Positive	Positive	Positive	Positive	NR	NA	Salta Argentina	-24.8321	-65.5394	7PET	LAT1	Americas	2	6	99.9942	1311	1314	O1	Ogawa	yes	no	match	Clinical	yes	yes	yes	yes	yes	yes	yes	yes	yes	yes	/
81	26268_1#29	CCBT0257	26268_1_29	1992-04-01	1	4	1992	this_study	ERS2493816	Argentina	Tartagal	Salta	Positive	Positive	Positive	Positive	/	/	/	/	NA	Tartagal Salta Argentina	-22.5206	-63.8013	7PET	LAT1	Americas	2	6	99.9945	1321	1323	O1	Ogawa	yes	no	match	Clinical	yes	yes	yes	yes	yes	yes	yes	yes	yes	yes	/
82	26268_1#157	CCBT0067	26268_1_157	1992-10-19	19	10	1992	this_study	ERS2493654	Argentina	/	Salta	Positive	Positive	Positive	Positive	/	/	/	/	NA	Salta Argentina	-24.8321	-65.5394	7PET	LAT1	Americas	2	6	99.9943	1326	1328	O1	Ogawa	yes	no	match	Clinical	yes	yes	yes	yes	yes	yes	yes	yes	yes	yes	/
83	26268_1#152	CCBT0062	26268_1_152	1992-10-24	24	10	1992	this_study	ERS2493649	Argentina	/	Salta	Positive	Positive	Positive	Positive	/	/	/	/	NA	Salta Argentina	-24.8321	-65.5394	7PET	LAT1	Americas	2	6	99.9935	1322	1325	O1	Ogawa	yes	no	match	Clinical	yes	yes	yes	yes	yes	yes	yes	yes	yes	yes	/
84	26268_1#160	CCBT0070	26268_1_160	1992-10-19	19	10	1992	this_study	ERS2493657	Argentina	/	Salta	Positive	Positive	Positive	Positive	/	/	/	/	NA	Salta Argentina	-24.8321	-65.5394	7PET	LAT1	Americas	2	6	99.9943	1322	1325	O1	Inaba	no	yes	match	Clinical	yes	yes	yes	yes	yes	yes	yes	yes	yes	yes	I206K
85	26268_1#251	CCBT0183	26268_1_251	1992-05-05	5	5	1992	this_study	ERS2493750	Argentina	/	Salta	Positive	Positive	Positive	Positive	/	Positive	Positive	Positivo	NA	Salta Argentina	-24.8321	-65.5394	7PET	LAT1	Americas	2	6	99.9936	1328	1329	O1	Ogawa	yes	no	match	Clinical	yes	yes	yes	yes	yes	yes	yes	yes	yes	yes	/
86	26268_1#256	CCBT0189	26268_1_256	1992-05-05	5	5	1992	this_study	ERS2493755	Argentina	/	Salta	Positive	Positive	Positive	Positive	/	/	/	/	NA	Salta Argentina	-24.8321	-65.5394	7PET	LAT1	Americas	2	6	99.9919	1308	1310	O1	Ogawa	yes	no	match	Clinical	yes	yes	yes	yes	yes	yes	yes	yes	/	yes	/
87	26268_1#1	CCBT0224	26268_1_1	1993-01-16	16	1	1993	this_study	ERS2493788	Argentina	Tartagal	Salta	Positive	Positive	Positive	Positive	/	/	/	/	NA	Tartagal Salta Argentina	-22.5206	-63.8013	7PET	LAT1	Americas	2	6	99.9659	1325	1342	O1	Ogawa	yes	no	match	Clinical	yes	yes	yes	yes	yes	yes	yes	yes	yes	yes	/
88	26268_1#270	CCBT0203	26268_1_270	1993-03-26	26	3	1993	this_study	ERS2493769	Argentina	Oran	Salta	Positive	Positive	Positive	Positive	/	/	/	/	NA	Oran Salta Argentina	-23.1319	-64.3207	7PET	LAT1	Americas	2	6	99.9913	1309	1313	O1	Ogawa	yes	no	match	Clinical	yes	yes	yes	yes	yes	yes	yes	yes	partial	yes	/
89	26268_1#299	CCBT0461	26268_1_299	1993-01-27	27	1	1993	this_study	ERS2494049	Argentina	Tartagal	Salta	Positive	Positive	Positive	Positive	/	/	/	/	NA	Tartagal Salta Argentina	-22.5206	-63.8013	7PET	LAT1	Americas	2	6	99.9927	1321	1322	O1	Ogawa	yes	no	match	Clinical	yes	yes	yes	yes	yes	yes	yes	yes	yes	yes	/
90	26237_7#146	CCBT0390	26237_7_146	1993-01-27	27	1	1993	this_study	ERS2493933	Argentina	Tartagal	Salta	Positive	Positive	Positive	Positive	/	/	/	/	NA	Tartagal Salta Argentina	-22.5206	-63.8013	7PET	LAT1	Americas	2	6	99.9929	1306	1308	/	/	no	no	no	Clinical	no	yes	yes	yes	yes	yes	yes	yes	yes	yes	/
91	26268_1#236	CCBT0166	26268_1_236	1992-12-22	22	12	1992	this_study	ERS2493735	Argentina	Tartagal	Salta	/	/	/	Positive	/	/	/	/	NA	Tartagal Salta Argentina	-22.5206	-63.8013	7PET	LAT1	Americas	2	6	99.9924	1319	1322	O1	Ogawa	yes	no	match	Clinical	yes	yes	yes	/	/	/	partial	yes	yes	yes	/
92	26268_1#331	CCBT0488	26268_1_331	1993-01-20	20	1	1993	this_study	ERS2494081	Argentina	Oran	Salta	/	/	/	Positive	/	/	/	/	NA	Oran Salta Argentina	-23.1319	-64.3207	7PET	LAT1	Americas	2	6	99.9938	1324	1327	O1	Ogawa	yes	no	match	Environmental	yes	yes	yes	yes	yes	yes	yes	yes	yes	yes	/
93	26237_7#155	CCBT0400	26237_7_155	1993-01-22	22	1	1993	this_study	ERS2493942	Argentina	/	Jujuy	Positive	Positive	Positive	Positive	/	/	/	/	NA	Jujuy Argentina	-23.1192	-65.6143	7PET	LAT1	Americas	2	6	99.9916	1330	1330	O1	Ogawa	yes	no	match	Clinical	yes	yes	yes	yes	yes	yes	yes	yes	yes	yes	/
94	26268_1#308	CCBT0471	26268_1_308	1993-03-02	2	3	1993	this_study	ERS2494058	Argentina	/	Jujuy	Positive	Positive	Positive	Positive	/	/	/	/	NA	Jujuy Argentina	-23.1192	-65.6143	7PET	LAT1	Americas	2	6	99.9922	1308	1310	O1	Ogawa	yes	no	match	Clinical	yes	yes	yes	yes	yes	yes	yes	yes	/	yes	/
95	26237_7#96	CCBT0450	26237_7_96	1993-02-12	12	2	1993	this_study	ERS2494038	Argentina	Tartagal	Salta	Positive	Positive	Positive	Positive	/	/	/	/	NA	Tartagal Salta Argentina	-22.5206	-63.8013	7PET	LAT1	Americas	2	6	99.9945	1306	1308	O1	Ogawa	yes	no	match	Clinical	no	yes	yes	yes	yes	yes	yes	yes	yes	yes	/
96	26237_7#135	CCBT0379	26237_7_135	1993-01-27	27	1	1993	this_study	ERS2493922	Argentina	Tartagal	Salta	Positive	Positive	Positive	Positive	/	/	/	/	NA	Tartagal Salta Argentina	-22.5206	-63.8013	7PET	LAT1	Americas	2	6	99.9949	1326	1328	O1	Ogawa	yes	no	match	Clinical	yes	yes	yes	yes	yes	yes	yes	yes	yes	yes	/
97	26237_7#102	CCBT0345	26237_7_102	1993-02-12	12	2	1993	this_study	ERS2493889	Argentina	Tartagal	Salta	Positive	Positive	Positive	Positive	/	/	/	/	NA	Tartagal Salta Argentina	-22.5206	-63.8013	7PET	LAT1	Americas	2	6	99.9954	1324	1325	O1	Ogawa	yes	no	match	Clinical	yes	yes	yes	/	/	/	/	yes	yes	yes	/
98	26268_1#315	CCBT0478	26268_1_315	1993-03-02	2	3	1993	this_study	ERS2494065	Argentina	/	Jujuy	Positive	Positive	Positive	Positive	/	/	/	/	NA	Jujuy Argentina	-23.1192	-65.6143	7PET	LAT1	Americas	2	6	99.9966	1322	1324	O1	Ogawa	yes	no	match	Clinical	yes	yes	yes	/	/	/	/	yes	yes	yes	/
99	26268_1#72	CCBT0315	26268_1_72	1993-03-02	2	3	1993	this_study	ERS2493859	Argentina	/	Jujuy	Positive	Positive	Positive	Positive	/	/	/	/	NA	Jujuy Argentina	-23.1192	-65.6143	7PET	LAT1	Americas	2	6	99.9952	1325	1327	O1	Ogawa	yes	no	match	Clinical	yes	yes	yes	yes	yes	yes	yes	yes	yes	yes	/
100	26268_1#74	CCBT0317	26268_1_74	1993-01-20	20	1	1993	this_study	ERS2493861	Argentina	Pichanal	Salta	Positive	Positive	Positive	Positive	/	/	/	/	NA	Pichanal Salta Argentina	-23.3247	-64.2234	7PET	LAT1	Americas	2	6	99.9942	1324	1326	O1	Ogawa	yes	no	match	Clinical	yes	yes	yes	yes	yes	yes	yes	yes	yes	yes	/
101	26268_1#183	CCBT0097	26268_1_183	1993-01-06	6	1	1993	this_study	ERS2493682	Argentina	Tartagal	Salta	Positive	Positive	Positive	Positive	/	/	/	/	NA	Tartagal Salta Argentina	-22.5206	-63.8013	7PET	LAT1	Americas	2	6	99.9961	1324	1326	O1	Ogawa	yes	no	match	Clinical	yes	yes	yes	yes	yes	yes	yes	yes	yes	yes	/
102	26237_7#114	CCBT0357	26237_7_114	1993-03-02	2	3	1993	this_study	ERS2493901	Argentina	/	Jujuy	Positive	Positive	Positive	Positive	/	/	/	/	NA	Jujuy Argentina	-23.1192	-65.6143	7PET	LAT1	Americas	2	6	99.9949	1329	1331	O1	Ogawa	yes	no	match	Clinical	yes	yes	yes	yes	yes	yes	yes	yes	yes	yes	/
103	26268_1#317	CCBT0480	26268_1_317	1993-03-02	2	3	1993	this_study	ERS2494067	Argentina	/	Jujuy	Positive	Positive	Positive	Positive	/	/	/	/	NA	Jujuy Argentina	-23.1192	-65.6143	7PET	LAT1	Americas	2	6	99.9944	1322	1324	O1	Ogawa	yes	no	match	Clinical	yes	yes	yes	/	/	/	/	yes	yes	yes	/
104	26268_1#68	CCBT0299	26268_1_68	1993-01-22	22	1	1993	this_study	ERS2493855	Argentina	/	Jujuy	Positive	Positive	Positive	Positive	/	/	/	/	NA	Jujuy Argentina	-23.1192	-65.6143	7PET	LAT1	Americas	2	6	99.9802	1325	1334	O1	Ogawa	yes	no	match	Clinical	yes	yes	yes	yes	yes	yes	yes	yes	yes	yes	/
105	26268_1#316	CCBT0479	26268_1_316	1993-03-03	3	3	1993	this_study	ERS2494066	Argentina	/	Jujuy	Positive	Positive	Positive	Positive	Positive	Positive	Positive	El Tor	NA	Jujuy Argentina	-23.1192	-65.6143	7PET	LAT1	Americas	2	6	99.9936	1316	1319	O1	Ogawa	yes	no	match	Clinical	yes	yes	yes	/	/	/	/	yes	yes	yes	/
106	26268_1#314	CCBT0477	26268_1_314	1993-03-02	2	3	1993	this_study	ERS2494064	Argentina	/	Jujuy	Positive	Positive	Positive	Positive	/	/	/	/	NA	Jujuy Argentina	-23.1192	-65.6143	7PET	LAT1	Americas	2	6	99.9954	1323	1326	O1	Ogawa	yes	no	match	Clinical	yes	yes	yes	yes	yes	yes	yes	yes	yes	yes	/
107	26268_1#327	CCBT0295	26268_1_327	1993-01-22	22	1	1993	this_study	ERS2494077	Argentina	/	Jujuy	Positive	Positive	Positive	Positive	/	/	/	/	NA	Jujuy Argentina	-23.1192	-65.6143	7PET	LAT1	Americas	2	6	99.9949	1325	1326	O1	Ogawa	yes	no	match	Clinical	yes	yes	yes	yes	yes	yes	yes	yes	yes	yes	/
108	26237_7#97	CCBT0340	26237_7_97	1993-01-16	16	1	1993	this_study	ERS2493884	Argentina	Tartagal	Salta	Negative	Positive	Positive	Positive	/	/	/	/	NA	Tartagal Salta Argentina	-22.5206	-63.8013	7PET	LAT1	Americas	2	6	99.9953	1328	1329	O1	Ogawa	yes	no	match	Clinical	yes	yes	yes	yes	yes	yes	yes	yes	yes	yes	/
109	26268_1#83	CCBT0326	26268_1_83	1993-01-16	16	1	1993	this_study	ERS2493870	Argentina	Tartagal	Salta	Positive	Positive	Positive	Positive	/	/	/	/	NA	Tartagal Salta Argentina	-22.5206	-63.8013	7PET	LAT1	Americas	2	6	99.9947	1325	1328	O1	Ogawa	yes	no	match	Clinical	yes	yes	yes	yes	yes	yes	yes	yes	yes	yes	/
110	26237_7#149	CCBT0394	26237_7_149	1993-01-27	27	1	1993	this_study	ERS2493936	Argentina	Tartagal	Salta	Positive	Positive	Positive	Positive	/	/	/	/	NA	Tartagal Salta Argentina	-22.5206	-63.8013	7PET	LAT1	Americas	2	6	99.9925	1326	1327	O1	Ogawa	yes	no	match	Clinical	yes	yes	yes	yes	yes	yes	yes	yes	yes	yes	/
111	26237_7#110	CCBT0353	26237_7_110	1993-03-02	2	3	1993	this_study	ERS2493897	Argentina	/	Jujuy	Positive	Positive	Positive	Positive	/	/	/	/	NA	Jujuy Argentina	-23.1192	-65.6143	7PET	LAT1	Americas	2	6	99.9921	1327	1327	O1	Ogawa	yes	no	match	Clinical	yes	yes	yes	yes	yes	yes	yes	yes	yes	yes	/
112	26237_7#169	CCBT0414	26237_7_169	1993-01-27	27	1	1993	this_study	ERS2493956	Argentina	Tartagal	Salta	Positive	Positive	Positive	Positive	/	/	/	/	NA	Tartagal Salta Argentina	-22.5206	-63.8013	7PET	LAT1	Americas	2	6	99.9933	1326	1327	/	/	no	no	no	Clinical	yes	yes	yes	yes	yes	yes	yes	yes	yes	yes	/
113	26268_1#184	CCBT0098	26268_1_184	1993-01-06	6	1	1993	this_study	ERS2493683	Argentina	Tartagal	Salta	Positive	Positive	Positive	Positive	/	/	/	/	NA	Tartagal Salta Argentina	-22.5206	-63.8013	7PET	LAT1	Americas	2	6	99.9947	1319	1322	O1	Ogawa	yes	no	match	Clinical	yes	yes	yes	yes	yes	yes	yes	yes	yes	yes	/
114	26237_7#56	CCBT0144	26237_7_56	1993-01-06	6	1	1993	this_study	ERS2493988	Argentina	Tartagal	Salta	Positive	Positive	Positive	Positive	/	/	/	/	NA	Tartagal Salta Argentina	-22.5206	-63.8013	7PET	LAT1	Americas	2	6	99.9959	1323	1326	O1	Ogawa	yes	no	match	Clinical	yes	yes	yes	yes	yes	yes	yes	yes	yes	yes	/
115	26268_1#297	CCBT0459	26268_1_297	1993-03-08	8	3	1993	this_study	ERS2494047	Argentina	/	Tucumán	Positive	Positive	Positive	Positive	/	/	/	/	NA	Tucumán Argentina	-27.0134	-65.2364	7PET	LAT1	Americas	2	6	99.9941	1323	1325	O1	Ogawa	yes	no	match	Clinical	yes	yes	yes	yes	yes	yes	yes	yes	yes	yes	/
116	26237_7#75	CCBT0308	26237_7_75	1993-01-16	16	1	1993	this_study	ERS2494017	Argentina	Tartagal	Salta	Positive	Positive	Positive	Positive	/	/	/	/	NA	Tartagal Salta Argentina	-22.5206	-63.8013	7PET	LAT1	Americas	2	6	99.9934	1328	1329	O1	Ogawa	yes	no	match	Clinical	yes	yes	yes	yes	yes	yes	yes	yes	yes	yes	/
117	26268_1#84	CCBT0327	26268_1_84	1993-01-16	16	1	1993	this_study	ERS2493871	Argentina	Tartagal	Salta	/	/	/	Positive	/	/	/	/	NA	Tartagal Salta Argentina	-22.5206	-63.8013	7PET	LAT1	Americas	2	6	99.9944	1325	1326	O1	Ogawa	yes	no	match	Clinical	yes	yes	yes	yes	yes	yes	yes	yes	yes	yes	/
118	26237_7#93	CCBT0446	26237_7_93	1993-02-05	5	2	1993	this_study	ERS2494035	Argentina	Tartagal	Salta	Positive	Positive	Positive	Negative	/	/	/	/	NA	Tartagal Salta Argentina	-22.5206	-63.8013	7PET	LAT1	Americas	2	6	99.9956	1323	1325	O1	Ogawa	yes	no	match	Clinical	yes	yes	yes	yes	yes	yes	yes	yes	yes	yes	/
119	26268_1#32	CCBT0261	26268_1_32	1993-03-02	2	3	1993	this_study	ERS2493819	Argentina	Tartagal	Salta	Positive	Positive	Positive	Positive	/	/	/	/	NA	Tartagal Salta Argentina	-22.5206	-63.8013	7PET	LAT1	Americas	2	6	99.9927	1320	1324	O1	Ogawa	yes	no	match	Clinical	yes	yes	yes	yes	yes	yes	yes	yes	yes	yes	/
120	26268_1#94	CCBT0337	26268_1_94	1993-01-27	27	1	1993	this_study	ERS2493881	Argentina	Tartagal	Salta	Positive	Positive	Positive	Positive	/	/	/	/	NA	Tartagal Salta Argentina	-22.5206	-63.8013	7PET	LAT1	Americas	2	6	99.994	1311	1316	O1	Ogawa	yes	no	match	Clinical	yes	yes	yes	yes	yes	yes	yes	yes	yes	yes	/
121	26268_1#202	CCBT0116	26268_1_202	1993-01-06	6	1	1993	this_study	ERS2493701	Argentina	Tartagal	Salta	Positive	Positive	Positive	Positive	/	/	/	/	NA	Tartagal Salta Argentina	-22.5206	-63.8013	7PET	LAT1	Americas	2	6	99.994	1322	1323	O1	Ogawa	yes	no	match	Clinical	yes	yes	yes	yes	yes	yes	yes	yes	yes	yes	/
122	26268_1#55	CCBT0285	26268_1_55	1993-01-22	22	1	1993	this_study	ERS2493842	Argentina	/	Jujuy	Positive	Positive	Positive	Positive	/	/	/	/	NA	Jujuy Argentina	-23.1192	-65.6143	7PET	LAT1	Americas	2	6	99.9776	1324	1340	O1	/	no	no	no	Clinical	yes	yes	yes	yes	yes	yes	yes	yes	yes	yes	/
123	26268_1#78	CCBT0321	26268_1_78	1993-01-20	20	1	1993	this_study	ERS2493865	Argentina	Santa Rosa	Salta	Positive	Positive	Positive	Positive	/	/	/	/	NA	Santa Rosa Salta Argentina	-24.2688	-62.733	7PET	LAT1	Americas	2	6	99.9942	1322	1325	O1	Ogawa	yes	no	match	Clinical	yes	yes	yes	yes	yes	yes	yes	yes	yes	yes	/
124	26237_7#89	CCBT0442	26237_7_89	1993-03-08	8	3	1993	this_study	ERS2494031	Argentina	/	Tucumán	Positive	Positive	Positive	Positive	/	/	/	/	NA	Tucumán Argentina	-27.0134	-65.2364	7PET	LAT1	Americas	2	6	99.9943	1321	1324	O1	Ogawa	yes	no	match	Clinical	yes	yes	yes	/	/	/	/	yes	yes	yes	/
125	26237_7#173	CCBT0418	26237_7_173	1993-02-10	10	2	1993	this_study	ERS2493960	Argentina	Tartagal	Salta	Positive	Positive	Positive	Positive	/	/	/	/	NA	Tartagal Salta Argentina	-22.5206	-63.8013	7PET	LAT1	Americas	2	6	99.9927	1327	1328	O1	Ogawa	yes	no	match	Clinical	yes	yes	yes	yes	yes	yes	yes	yes	yes	yes	/
126	26268_1#46	CCBT0276	26268_1_46	1993-03-08	8	3	1993	this_study	ERS2493833	Argentina	/	Tucumán	Positive	Positive	Positive	Positive	/	/	/	/	NA	Tucumán Argentina	-27.0134	-65.2364	7PET	LAT1	Americas	2	6	99.9927	1325	1328	O1	Ogawa	yes	no	match	Clinical	yes	yes	yes	yes	yes	yes	yes	yes	yes	yes	/
127	26237_7#86	CCBT0439	26237_7_86	1993-01-27	27	1	1993	this_study	ERS2494028	Argentina	Tartagal	Salta	/	/	/	Positive	/	/	/	/	NA	Tartagal Salta Argentina	-22.5206	-63.8013	7PET	LAT1	Americas	2	6	99.9949	1325	1327	O1	Ogawa	yes	no	match	Clinical	yes	yes	yes	yes	yes	yes	yes	yes	yes	yes	/
128	26237_7#144	CCBT0388	26237_7_144	1993-01-27	27	1	1993	this_study	ERS2493931	Argentina	Tartagal	Salta	Positive	Positive	Positive	Positive	/	/	/	/	NA	Tartagal Salta Argentina	-22.5206	-63.8013	7PET	LAT1	Americas	2	6	99.9932	1328	1329	O1	Ogawa	yes	no	match	Clinical	yes	yes	yes	yes	yes	yes	yes	yes	yes	yes	/
129	26268_1#269	CCBT0202	26268_1_269	1993-03-15	15	3	1993	this_study	ERS2493768	Argentina	Tartagal	Salta	Positive	Positive	Positive	Positive	/	/	/	/	NA	Tartagal Salta Argentina	-22.5206	-63.8013	7PET	LAT1	Americas	2	6	99.9942	1320	1322	O1	Ogawa	yes	no	match	Clinical	yes	yes	yes	yes	yes	yes	yes	yes	yes	yes	/
130	26237_7#151	CCBT0396	26237_7_151	1993-02-15	15	2	1993	this_study	ERS2493938	Argentina	/	/	Positive	Positive	Positive	Positive	/	/	/	/	NA	Argentina	NA	NA	7PET	LAT1	Americas	2	6	99.9948	1327	1328	O1	Ogawa	yes	no	match	Clinical	yes	yes	yes	yes	yes	yes	yes	yes	yes	yes	/
131	26268_1#304	CCBT0466	26268_1_304	1993-01-27	27	1	1993	this_study	ERS2494054	Argentina	/	Santa Fe	/	/	/	Positive	/	/	/	/	NA	Santa Fe Argentina	-30.2781	-60.8445	7PET	LAT1	Americas	2	6	99.9939	1327	1328	O1	Ogawa	yes	no	match	Clinical	yes	yes	yes	yes	yes	yes	yes	yes	yes	yes	/
132	26268_1#61	CCBT0291	26268_1_61	1993-01-16	16	1	1993	this_study	ERS2493848	Argentina	Tartagal	Salta	Positive	Positive	Positive	Positive	/	/	/	/	NA	Tartagal Salta Argentina	-22.5206	-63.8013	7PET	LAT1	Americas	2	6	99.9925	1323	1326	O1	Ogawa	yes	no	match	Clinical	yes	yes	yes	yes	yes	yes	yes	yes	yes	yes	/
133	26237_7#137	CCBT0381	26237_7_137	1993-01-27	27	1	1993	this_study	ERS2493924	Argentina	Tartagal	Salta	Positive	Positive	Positive	Positive	/	/	/	/	NA	Tartagal Salta Argentina	-22.5206	-63.8013	7PET	LAT1	Americas	2	6	99.9962	1325	1329	O1	Ogawa	yes	no	match	Clinical	yes	yes	yes	yes	yes	yes	yes	yes	yes	yes	/
134	26268_1#310	CCBT0473	26268_1_310	1993-03-02	2	3	1993	this_study	ERS2494060	Argentina	/	Jujuy	Positive	Positive	Positive	Positive	/	/	/	/	NA	Jujuy Argentina	-23.1192	-65.6143	7PET	LAT1	Americas	2	6	99.9935	1322	1324	O1	Ogawa	yes	no	match	Clinical	yes	yes	yes	yes	yes	yes	yes	yes	yes	yes	/
135	26237_7#179	CCBT0424	26237_7_179	1993-03-02	2	3	1993	this_study	ERS2493966	Argentina	/	Jujuy	Positive	Positive	Positive	Positive	/	/	/	/	NA	Jujuy Argentina	-23.1192	-65.6143	7PET	LAT1	Americas	2	6	99.9941	1324	1327	O1	Ogawa	yes	no	match	Clinical	yes	yes	yes	/	/	/	partial	yes	yes	yes	/
136	26237_7#178	CCBT0423	26237_7_178	1993-03-02	2	3	1993	this_study	ERS2493965	Argentina	/	Jujuy	Positive	Positive	Positive	Positive	/	/	/	/	NA	Jujuy Argentina	-23.1192	-65.6143	7PET	LAT1	Americas	2	6	99.9946	1322	1323	O1	Ogawa	yes	no	match	Clinical	yes	yes	yes	/	/	/	/	yes	yes	yes	/
137	26237_7#183	CCBT0428	26237_7_183	1993-03-02	2	3	1993	this_study	ERS2493970	Argentina	/	Jujuy	Positive	Positive	Positive	Positive	/	/	/	/	NA	Jujuy Argentina	-23.1192	-65.6143	7PET	LAT1	Americas	2	6	99.9966	1323	1326	O1	Ogawa	yes	no	match	Clinical	yes	yes	yes	/	/	/	/	yes	yes	yes	/
138	26237_7#83	CCBT0436	26237_7_83	1993-03-02	2	3	1993	this_study	ERS2494025	Argentina	/	Jujuy	Positive	Positive	Positive	Positive	/	/	/	/	NA	Jujuy Argentina	-23.1192	-65.6143	7PET	LAT1	Americas	2	6	99.9944	1327	1328	O1	Ogawa	yes	no	match	Clinical	yes	yes	yes	yes	yes	yes	yes	yes	yes	yes	/
139	26237_7#168	CCBT0413	26237_7_168	1993-01-27	27	1	1993	this_study	ERS2493955	Argentina	Tartagal	Salta	Positive	Positive	Positive	Positive	/	/	/	/	NA	Tartagal Salta Argentina	-22.5206	-63.8013	7PET	LAT1	Americas	2	6	99.9931	1330	1331	/	/	no	no	no	Clinical	yes	yes	yes	yes	yes	yes	yes	yes	yes	yes	/
140	26268_1#279	CCBT0213	26268_1_279	1993-03-30	30	3	1993	this_study	ERS2493778	Argentina	Tartagal	Salta	Positive	Positive	Positive	Positive	/	/	/	/	NA	Tartagal Salta Argentina	-22.5206	-63.8013	7PET	LAT1	Americas	2	6	99.9921	1322	1380	O1	Ogawa	yes	no	match	Clinical	yes	yes	yes	yes	yes	yes	yes	yes	yes	yes	/
141	26237_7#113	CCBT0356	26237_7_113	1993-03-02	2	3	1993	this_study	ERS2493900	Argentina	/	Jujuy	Positive	Positive	Positive	Positive	/	/	/	/	NA	Jujuy Argentina	-23.1192	-65.6143	7PET	LAT1	Americas	2	6	99.9902	1331	1331	O1	Ogawa	yes	no	match	Clinical	yes	yes	yes	yes	yes	yes	yes	yes	yes	yes	/
142	26268_1#96	CCBT0339	26268_1_96	1993-01-16	16	1	1993	this_study	ERS2493883	Argentina	Tartagal	Salta	Negative	Positive	Positive	Positive	/	/	/	/	NA	Tartagal Salta Argentina	-22.5206	-63.8013	7PET	LAT1	Americas	2	6	99.9948	1322	1323	O1	Ogawa	yes	no	match	Clinical	yes	yes	yes	yes	yes	yes	yes	yes	yes	yes	/
143	26237_7#108	CCBT0351	26237_7_108	1993-02-05	5	2	1993	this_study	ERS2493895	Argentina	Tartagal	Salta	Positive	Positive	Positive	Positive	/	/	/	/	NA	Tartagal Salta Argentina	-22.5206	-63.8013	7PET	LAT1	Americas	2	6	99.9937	1324	1326	O1	Ogawa	yes	no	match	Clinical	yes	yes	yes	yes	yes	yes	yes	yes	yes	yes	/
144	26237_7#109	CCBT0352	26237_7_109	1993-03-08	8	3	1993	this_study	ERS2493896	Argentina	/	Tucumán	Positive	Positive	Positive	Positive	/	/	/	/	NA	Tucumán Argentina	-27.0134	-65.2364	7PET	LAT1	Americas	2	6	99.9929	1327	1330	O1	Ogawa	yes	no	match	Clinical	yes	yes	yes	yes	yes	yes	yes	yes	yes	yes	/
145	26237_7#98	CCBT0341	26237_7_98	1993-01-20	20	1	1993	this_study	ERS2493885	Argentina	Santa Rosa	Salta	/	/	/	Positive	/	/	/	/	NA	Santa Rosa Salta Argentina	-24.2688	-62.733	7PET	LAT1	Americas	2	6	99.9939	1317	1317	O1	Ogawa	yes	no	match	Clinical	yes	yes	yes	yes	yes	yes	yes	yes	/	yes	/
146	26268_1#206	CCBT0122	26268_1_206	1993-01-13	13	1	1993	this_study	ERS2493705	Argentina	Guemes	Salta	Positive	Positive	Positive	Positive	/	/	/	/	NA	Guemes Salta Argentina	-24.6694	-65.0504	7PET	LAT1	Americas	2	6	99.9933	1320	1321	O1	Ogawa	yes	no	match	Clinical	yes	yes	yes	/	/	/	/	yes	yes	yes	/
147	26268_1#207	CCBT0123	26268_1_207	1993-01-06	6	1	1993	this_study	ERS2493706	Argentina	Oran	Salta	Positive	Positive	Positive	Positive	/	/	/	/	NA	Oran Salta Argentina	-23.1319	-64.3207	7PET	LAT1	Americas	2	6	99.9965	1322	1324	O1	Ogawa	yes	no	match	Clinical	yes	yes	yes	partial	/	/	/	yes	yes	yes	/
148	26268_1#75	CCBT0318	26268_1_75	1993-01-16	16	1	1993	this_study	ERS2493862	Argentina	Tartagal	Salta	Positive	Positive	Positive	Positive	/	/	/	/	NA	Tartagal Salta Argentina	-22.5206	-63.8013	7PET	LAT1	Americas	2	6	99.9923	1324	1324	O1	Ogawa	yes	no	match	Clinical	yes	yes	yes	yes	yes	yes	yes	yes	yes	yes	/
149	26268_1#215	CCBT0132	26268_1_215	1993-01-06	6	1	1993	this_study	ERS2493720	Argentina	Tartagal	Salta	Positive	Positive	Positive	Positive	/	/	/	/	NA	Tartagal Salta Argentina	-22.5206	-63.8013	7PET	LAT1	Americas	2	6	99.9957	1322	1327	O1	Ogawa	yes	no	match	Clinical	yes	yes	yes	yes	yes	yes	yes	yes	yes	yes	/
150	26237_7#180	CCBT0425	26237_7_180	1993-02-05	5	2	1993	this_study	ERS2493967	Argentina	Tartagal	Salta	Positive	Positive	Positive	Positive	/	/	/	/	NA	Tartagal Salta Argentina	-22.5206	-63.8013	7PET	LAT1	Americas	2	6	99.9964	1328	1329	O1	Inaba	no	yes	match	Clinical	yes	yes	yes	yes	yes	yes	yes	yes	yes	yes	S158P
151	26268_1#318	CCBT0481	26268_1_318	1993-02-05	5	2	1993	this_study	ERS2494068	Argentina	Tartagal	Salta	Positive	Positive	Positive	Positive	/	/	/	/	NA	Tartagal Salta Argentina	-22.5206	-63.8013	7PET	LAT1	Americas	2	6	99.9939	1323	1325	O1	Inaba	no	yes	match	Clinical	yes	yes	yes	yes	yes	yes	yes	yes	yes	yes	S158P
152	26237_7#46	CCBT0120	26237_7_46	1993-01-06	6	1	1993	this_study	ERS2493977	Argentina	Tartagal	Salta	Positive	Positive	Positive	Positive	/	/	/	/	NA	Tartagal Salta Argentina	-22.5206	-63.8013	7PET	LAT1	Americas	2	6	99.9901	1316	1322	O1	Ogawa	yes	no	match	Clinical	yes	yes	yes	interrupted	yes	yes	yes	yes	yes	yes	/
153	26268_1#62	CCBT0292	26268_1_62	1993-01-16	16	1	1993	this_study	ERS2493849	Argentina	Tartagal	Salta	Positive	Positive	Positive	Positive	/	/	/	/	NA	Tartagal Salta Argentina	-22.5206	-63.8013	7PET	LAT1	Americas	2	6	99.9945	1305	1307	O1	Ogawa	yes	no	match	Clinical	no	yes	yes	/	/	/	partial	yes	yes	yes	/
154	26237_7#60	CCBT0175	26237_7_60	1993-03-30	30	3	1993	this_study	ERS2494002	Argentina	Tartagal	Salta	Positive	Positive	Positive	Positive	/	/	/	/	NA	Tartagal Salta Argentina	-22.5206	-63.8013	7PET	LAT1	Americas	2	6	99.992	1321	1376	O1	Ogawa	yes	no	match	Clinical	yes	yes	yes	/	/	/	/	yes	yes	yes	/
155	26237_7#185	CCBT0430	26237_7_185	1993-02-05	5	2	1993	this_study	ERS2493972	Argentina	Tartagal	Salta	Positive	Positive	Positive	Negative	/	/	/	/	NA	Tartagal Salta Argentina	-22.5206	-63.8013	7PET	LAT1	Americas	2	6	99.9947	1325	1328	O1	Ogawa	yes	no	match	Clinical	yes	yes	yes	/	/	/	/	yes	yes	yes	/
156	26237_7#148	CCBT0393	26237_7_148	1993-10-25	25	10	1993	this_study	ERS2493935	Argentina	Oran	Salta	Positive	Positive	Positive	Positive	/	/	/	/	NA	Oran Salta Argentina	-23.1319	-64.3207	7PET	LAT1	Americas	2	6	99.9934	1328	1329	O1	Ogawa	yes	no	match	Clinical	yes	yes	yes	yes	yes	yes	yes	yes	yes	yes	/
157	26268_1#79	CCBT0322	26268_1_79	1993-01-20	20	1	1993	this_study	ERS2493866	Argentina	Pichanal	Salta	Positive	Positive	Positive	Positive	/	/	/	/	NA	Pichanal Salta Argentina	-23.3247	-64.2234	7PET	LAT1	Americas	2	6	99.9945	1322	1323	O1	Ogawa	yes	no	match	Clinical	yes	yes	yes	yes	yes	yes	yes	yes	yes	yes	/
158	26237_7#64	CCBT0226	26237_7_64	1993-02-18	18	2	1993	this_study	ERS2494006	Argentina	Oran	Salta	/	/	/	Positive	/	/	/	/	NA	Oran Salta Argentina	-23.1319	-64.3207	7PET	LAT1	Americas	2	6	99.996	1328	1330	O1	Ogawa	yes	no	match	Clinical	yes	yes	yes	yes	yes	yes	yes	yes	yes	yes	/
159	26268_1#333	CCBT0490	26268_1_333	1993-01-20	20	1	1993	this_study	ERS2494083	Argentina	Pichanal	Salta	Positive	Positive	Positive	Positive	/	/	/	/	NA	Pichanal Salta Argentina	-23.3247	-64.2234	7PET	LAT1	Americas	2	6	99.9965	1323	1326	O1	Ogawa	yes	no	match	Clinical	yes	yes	yes	yes	yes	yes	yes	yes	yes	yes	/
160	26268_1#64	CCBT0294	26268_1_64	1993-01-20	20	1	1993	this_study	ERS2493851	Argentina	Pichanal	Salta	Positive	Positive	Positive	Positive	/	/	/	/	NA	Pichanal Salta Argentina	-23.3247	-64.2234	7PET	LAT1	Americas	2	6	99.9805	1330	1334	O1	Ogawa	yes	no	match	Clinical	yes	yes	yes	yes	yes	yes	yes	yes	yes	yes	/
161	26268_1#37	CCBT0266	26268_1_37	1993-01-20	20	1	1993	this_study	ERS2493824	Argentina	Pichanal	Salta	Positive	Positive	Positive	Positive	/	/	/	/	NA	Pichanal Salta Argentina	-23.3247	-64.2234	7PET	LAT1	Americas	2	6	99.9928	1323	1325	O1	Ogawa	yes	no	match	Clinical	yes	yes	yes	yes	yes	yes	yes	yes	yes	yes	/
162	26268_1#80	CCBT0323	26268_1_80	1993-01-20	20	1	1993	this_study	ERS2493867	Argentina	Pichanal	Salta	Positive	Positive	Positive	Positive	/	/	/	/	NA	Pichanal Salta Argentina	-23.3247	-64.2234	7PET	LAT1	Americas	2	6	99.9959	1323	1326	O1	Ogawa	yes	no	match	Clinical	yes	yes	yes	yes	yes	yes	yes	yes	yes	yes	/
163	ERR580006	X190_CDC	ERR580006	/	NA	NA	1991	Didelot et al. PLoS Genetics 2015; Liang et al 2013 BMC Microbiol	ERR580006	Peru	/	/	/	/	/	/	/	/	/	/	NA	Peru	-9.18997	-75.0152	7PET	LAT1	Americas	4	6	99.9893	1307	1307	O1	Inaba	no	yes	match	Clinical	yes	yes	yes	yes	yes	yes	yes	yes	yes	interrupted	N165fs
164	4056_7#7	A201	4056_7_7	/	NA	NA	1992	Mutreja et al. Nature 2011	ERR018167	Argentina	/	/	/	/	/	/	/	/	/	/	NA	Argentina	NA	NA	7PET	LAT1	Americas	4	6	99.833	1235	1248	O1	Inaba	no	yes	match	No data	yes	yes	yes	yes	yes	yes_nunique	yes	yes	yes	interrupted	N165fs
165	26268_1#243	CCBT0173	26268_1_243	1992-02-17	17	2	1992	this_study	ERS2493742	Argentina	/	Buenos Aires	Negative	Positive	Positive	Positive	/	/	/	/	NA	Buenos Aires Argentina	-34.5995	-58.3426	7PET	LAT1	Americas	4	6	99.9921	1313	1318	O1	Inaba	no	yes	match	Clinical	yes	yes	yes	yes	yes	yes	yes	yes	yes	interrupted	N165fs
166	SRR491161	116059	SRR491161	/	NA	NA	1992	N/A (appear in Eppinger et al. mBio 2014)	SRR491161	Brazil	/	/	/	/	/	/	/	/	/	/	NA	Brazil	-14.235	-51.9253	7PET	LAT1	Americas	4	6	99.9906	1317	1320	O1	Unknown	no	no	no	Clinical	yes	yes	yes	yes	yes	yes	yes	yes	yes	yes	/
167	CNRVC030141_GTAGAG	93/45551	CNRVC030141_GTAGAG	/	NA	NA	1993	Domman et al., Science 2017	ERR2008390	Mexico	/	/	/	/	/	/	/	/	/	/	NA	Mexico	23.6345	-102.553	7PET	LAT1	Americas	4	6	99.9897	1306	1306	O1	Ogawa	yes	no	match	Clinical	yes	yes	yes	yes	yes	yes	yes	yes	yes	yes	/
168	6437_7#11	87409	6437_7_11	/	NA	NA	1995	Domman et al., Science 2017	ERR044788	Mexico	/	/	/	/	/	/	/	/	/	/	NA	Mexico	23.6345	-102.553	7PET	LAT1	Americas	4	6	99.9854	1312	1314	O1	Inaba	no	yes	match	Clinical	yes	yes	yes	yes	yes	yes	yes	yes	yes	interrupted	N165fs
169	8014_8#1	7929	8014_8_1	/	NA	NA	1991	Domman et al., Science 2017	ERR163233	Mexico	/	/	/	/	/	/	/	/	/	/	NA	Mexico	23.6345	-102.553	7PET	LAT1	Americas	4	6	99.9961	1306	1334	O1	Inaba	no	yes	match	Clinical	yes	yes	yes	yes	yes	yes	yes	yes	yes	interrupted	N165fs
170	CNRVC940183_AGTTCC_L002	CNRVC940183	CNRVC940183_AGTTCC_L002	/	NA	NA	1994	Domman et al., Science 2017	ERR1879578	French Guiana	/	/	/	/	/	/	/	/	/	/	NA	French Guiana	3.93389	-53.1258	7PET	LAT1	Americas	4	6	99.9948	1316	1316	O1	Ogawa	no	no	no	Clinical	yes	yes	yes	yes	yes	yes	yes	yes	yes	yes	Q163S
171	16244_7#42	CNRVC140122	16244_7_42	/	NA	NA	1992	Domman et al., Science 2017	ERR976493	Brazil	/	/	/	/	/	/	/	/	/	/	NA	Brazil	-14.235	-51.9253	7PET	LAT1	Americas	4	6	99.9925	1322	1323	O1	Inaba	no	yes	match	Clinical	yes	yes	yes	yes	yes	yes	yes	yes	yes	interrupted	N165fs
172	CNRVC160170_GCCAAT	3221	CNRVC160170_GCCAAT	/	NA	NA	1991	Domman et al., Science 2017	ERR2008757	Brazil	/	/	/	/	/	/	/	/	/	/	NA	Brazil	-14.235	-51.9253	7PET	LAT1	Americas	4	6	99.9943	1323	1323	O1	Ogawa	no	no	no	Clinical	yes	yes	yes	yes	yes	yes	yes	yes	yes	interrupted	N165fs
173	CNRVC930025_TCCCGA_L001	CNRVC930025	CNRVC930025_TCCCGA_L001	/	NA	NA	1993	Domman et al., Science 2017	ERR1879554	French Guiana	/	/	/	/	/	/	/	/	/	/	NA	French Guiana	3.93389	-53.1258	7PET	LAT1	Americas	4	6	99.9938	1317	1319	O1	Inaba	no	yes	match	Clinical	yes	yes	yes	yes	yes	yes	yes	yes	yes	interrupted	N165fs
174	26237_7#73	CCBT0306	26237_7_73	1993-02-02	2	2	1993	this_study	ERS2494015	Argentina	Rosario	Santa Fe	Positive	Positive	Positive	Positive	/	/	/	/	NA	Rosario Santa Fe Argentina	-32.9522	-60.6894	7PET	LAT1	Americas	4	6	99.9936	1328	1344	O1	Inaba	no	yes	match	Clinical	yes	yes	yes	yes	yes	yes	yes	yes	yes	interrupted	N165fs
175	26268_1#328	CCBT0447	26268_1_328	1996-02-20	20	2	1996	this_study	ERS2494078	Argentina	/	Santa Fe	Positive	Positive	Positive	Positive	Positive	Positive	Positive	El Tor	NA	Santa Fe Argentina	-30.2781	-60.8445	7PET	LAT1	Americas	4	6	99.9953	1322	1326	O1	Inaba	no	yes	match	Clinical	yes	yes	yes	yes	yes	yes	yes	yes	yes	interrupted	N165fs
176	CNRVC030127_TAGCTT	92/18282	CNRVC030127_TAGCTT	/	NA	NA	1992	Domman et al., Science 2017	ERR2008361	Mexico	/	/	/	/	/	/	/	/	/	/	NA	Mexico	23.6345	-102.553	7PET	LAT1	Americas	4	6	99.994	1322	1323	O1	Inaba	no	yes	match	Clinical	yes	yes	yes	yes	yes	yes	yes	yes	yes	interrupted	N165fs
177	CNRVC030098_ACAGTG	91/2526	CNRVC030098_ACAGTG	/	NA	NA	1991	Domman et al., Science 2017	ERR2008343	Mexico	/	/	/	/	/	/	/	/	/	/	NA	Mexico	23.6345	-102.553	7PET	LAT1	Americas	4	6	99.9904	1313	1314	O1	Inaba	no	yes	match	Clinical	yes	yes	yes	yes	yes	yes	yes	yes	yes	interrupted	N165fs
178	CNRVC030125_CATGGC	92/18238	CNRVC030125_CATGGC	/	NA	NA	1992	Domman et al., Science 2017	ERR2008359	Mexico	/	/	/	/	/	/	/	/	/	/	NA	Mexico	23.6345	-102.553	7PET	LAT1	Americas	4	6	99.9973	1318	1320	O1	Inaba	no	yes	match	Clinical	yes	yes	yes	yes	yes	yes	yes	yes	yes	interrupted	N165fs
179	CNRVC030089_TGACCA	91/02	CNRVC030089_TGACCA	/	NA	NA	1991	Domman et al., Science 2017	ERR2008340	Mexico	/	/	/	/	/	/	/	/	/	/	NA	Mexico	23.6345	-102.553	7PET	LAT1	Americas	4	6	99.9965	1319	1320	O1	Inaba	no	yes	match	Clinical	yes	yes	yes	yes	yes	yes	yes	yes	yes	interrupted	N165fs
180	CNRVC030109_ATGTCA	92/14800	CNRVC030109_ATGTCA	/	NA	NA	1992	Domman et al., Science 2017	ERR2008349	Mexico	/	/	/	/	/	/	/	/	/	/	NA	Mexico	23.6345	-102.553	7PET	LAT1	Americas	4	6	99.989	1321	1323	O1	Inaba	no	yes	match	Clinical	yes	yes	yes	yes	yes	yes_nunique	yes	yes	yes	interrupted	N165fs
181	8014_8#5	8338	8014_8_5	/	NA	NA	1991	Domman et al., Science 2017	ERR163237	Mexico	/	/	/	/	/	/	/	/	/	/	NA	Mexico	23.6345	-102.553	7PET	LAT1	Americas	4	6	99.9979	1304	1306	O1	Inaba	no	yes	match	Clinical	yes	yes	yes	partial	yes	yes	yes	yes	yes	interrupted	N165fs
182	Indre91_1	Indre91_1	Indre91_1	/	NA	NA	1991	Los Alamos National Laboratory	GCA_000176435.1	Mexico	/	/	/	/	/	/	/	/	/	/	NA	Mexico	23.6345	-102.553	7PET	LAT1	Americas	4	6	99.9598	1247	1251	O1	Inaba	no	yes	match	Clinical	yes	yes	yes	yes	yes	yes	yes	yes	yes	interrupted	N165fs
183	CNRVC030134_CTAGCT	93/34569	CNRVC030134_CTAGCT	/	NA	NA	1993	Domman et al., Science 2017	ERR2008386	Mexico	/	/	/	/	/	/	/	/	/	/	NA	Mexico	23.6345	-102.553	7PET	LAT1	Americas	4	6	99.9923	1318	1318	O1	Inaba	no	yes	match	Clinical	yes	yes	yes	yes	yes	yes	yes	yes	yes	interrupted	N165fs
184	CNRVC030099_ATCACG	91/2589	CNRVC030099_ATCACG	/	NA	NA	1991	Domman et al., Science 2017	ERR2008344	Mexico	/	/	/	/	/	/	/	/	/	/	NA	Mexico	23.6345	-102.553	7PET	LAT1	Americas	4	6	99.9911	1313	1313	O1	Inaba	no	yes	match	Clinical	yes	yes	yes	yes	yes	yes	yes	yes	yes	interrupted	N165fs
185	CNRVC030106_TTAGGC	91/21811	CNRVC030106_TTAGGC	/	NA	NA	1991	Domman et al., Science 2017	ERR2008347	Mexico	/	/	/	/	/	/	/	/	/	/	NA	Mexico	23.6345	-102.553	7PET	LAT1	Americas	4	6	99.9939	1323	1324	O1	Inaba	no	yes	match	Clinical	yes	yes	yes	yes	yes	yes	yes	yes	yes	interrupted	N165fs
186	4056_7#10	A232	4056_7_10	/	NA	NA	1991	Mutreja et al. Nature 2011	ERR018159	Mexico	/	/	/	/	/	/	/	/	/	/	NA	Mexico	23.6345	-102.553	7PET	LAT1	Americas	4	6	99.7768	1244	1253	O1	Inaba	no	yes	match	No data	yes	yes	fragmented	yes	yes	yes	yes	yes	yes	interrupted	N165fs
187	4056_7#12	A231	4056_7_12	/	NA	NA	1991	Mutreja et al. Nature 2011	ERR018161	Mexico	/	/	/	/	/	/	/	/	/	/	NA	Mexico	23.6345	-102.553	7PET	LAT1	Americas	4	6	99.836	1244	1255	O1	Inaba	no	yes	match	No data	yes	yes	yes	yes	yes	yes	yes	yes	yes	interrupted	N165fs
188	CNRVC030124_ACTTGA	92/17909	CNRVC030124_ACTTGA	/	NA	NA	1992	Domman et al., Science 2017	ERR2008358	Mexico	/	/	/	/	/	/	/	/	/	/	NA	Mexico	23.6345	-102.553	7PET	LAT1	Americas	4	6	99.9961	1318	1318	O1	Inaba	no	yes	match	Clinical	yes	yes	yes	yes	yes	yes	yes	yes	yes	interrupted	N165fs
189	CNRVC030140_GTTTCG	93/45433	CNRVC030140_GTTTCG	/	NA	NA	1993	Domman et al., Science 2017	ERR2008389	Mexico	/	/	/	/	/	/	/	/	/	/	NA	Mexico	23.6345	-102.553	7PET	LAT1	Americas	4	6	99.9924	1315	1317	O1	Inaba	no	yes	match	Clinical	yes	yes	yes	yes	yes	yes	yes	yes	yes	interrupted	N165fs
190	CDCC8799_rep	C8799	CDCC8799_rep	/	NA	NA	1992	Weill et al., Science 2017	ERR1877636	Uganda	/	/	/	/	/	/	/	/	/	/	NA	Uganda	1.37333	32.2903	7PET	LAT1	Africa	4	6	99.9579	1316	1328	O1	Ogawa	yes	no	match	Clinical	yes	yes	yes	yes	yes	yes	yes	yes	yes	yes	/
191	CDCC8798_rep	C8798	CDCC8798_rep	/	NA	NA	1992	Weill et al., Science 2017	ERR1877619	Uganda	/	/	/	/	/	/	/	/	/	/	NA	Uganda	1.37333	32.2903	7PET	LAT1	Africa	4	6	99.9948	1304	1318	O1	Ogawa	yes	no	match	Clinical	yes	yes	yes	yes	yes	yes	yes	yes	yes	yes	/
192	CDCF4170	F4170	CDCF4170	/	NA	NA	1997	Weill et al., Science 2017	ERR1879657	Nigeria	/	/	/	/	/	/	/	/	/	/	NA	Nigeria	9.082	8.67528	7PET	LAT1	Africa	4	6	99.9947	1301	1315	O1	Ogawa	yes	no	match	Clinical	yes	yes	yes	interrupted	yes	yes	yes	yes	yes	yes	/
193	6437_7#3	87258	6437_7_3	/	NA	NA	1991	Domman et al., Science 2017	ERR044780	Mexico	/	/	/	/	/	/	/	/	/	/	NA	Mexico	23.6345	-102.553	7PET	LAT1	Americas	4	6	99.9925	1304	1306	O1	Inaba	no	yes	match	Clinical	yes	yes	yes	yes	yes	yes	yes	yes	yes	interrupted	N165fs
194	CNRVC030128_CATTTT	92/20547	CNRVC030128_CATTTT	/	NA	NA	1992	Domman et al., Science 2017	ERR2008362	Mexico	/	/	/	/	/	/	/	/	/	/	NA	Mexico	23.6345	-102.553	7PET	LAT1	Americas	4	6	99.9933	1323	1323	O1	Inaba	no	yes	match	Clinical	yes	yes	yes	yes	yes	yes	yes	yes	yes	interrupted	N165fs
195	6437_7#10	87406	6437_7_10	/	NA	NA	1994	Domman et al., Science 2017	ERR044787	Mexico	/	/	/	/	/	/	/	/	/	/	NA	Mexico	23.6345	-102.553	7PET	LAT1	Americas	4	6	99.9866	1234	1235	O1	Inaba	no	yes	match	Clinical	yes	yes	yes	yes	yes	yes	yes	yes	yes	interrupted	N165fs
196	CNRVC030107_CACGAT	92/14370	CNRVC030107_CACGAT	/	NA	NA	1992	Domman et al., Science 2017	ERR2008348	Mexico	/	/	/	/	/	/	/	/	/	/	NA	Mexico	23.6345	-102.553	7PET	LAT1	Americas	4	6	99.9926	1326	1327	O1	Inaba	no	yes	match	Clinical	yes	yes	yes	yes	yes	yes	yes	yes	yes	interrupted	N165fs
197	CNRVC030126_GGCTAC	92/18257	CNRVC030126_GGCTAC	/	NA	NA	1992	Domman et al., Science 2017	ERR2008360	Mexico	/	/	/	/	/	/	/	/	/	/	NA	Mexico	23.6345	-102.553	7PET	LAT1	Americas	4	6	99.9869	1315	1361	O1	Inaba	no	yes	match	Clinical	yes	yes	yes	yes	yes	yes	yes	yes	yes	interrupted	N165fs
198	6437_7#5	87151	6437_7_5	/	NA	NA	1992	Domman et al., Science 2017	ERR044782	Mexico	/	/	/	/	/	/	/	/	/	/	NA	Mexico	23.6345	-102.553	7PET	LAT1	Americas	4	6	99.9912	1312	1313	O1	Inaba	no	yes	match	Clinical	yes	yes	yes	yes	yes	yes	yes	yes	yes	interrupted	N165fs
199	8014_8#4	8204	8014_8_4	/	NA	NA	1991	Domman et al., Science 2017	ERR163236	Mexico	/	/	/	/	/	/	/	/	/	/	NA	Mexico	23.6345	-102.553	7PET	LAT1	Americas	4	6	99.9963	1307	1308	O1	Inaba	no	yes	match	Clinical	yes	yes	yes	yes	yes	yes	yes	yes	yes	interrupted	N165fs
200	6437_7#7	87397	6437_7_7	/	NA	NA	1993	Domman et al., Science 2017	ERR044784	Mexico	/	/	/	/	/	/	/	/	/	/	NA	Mexico	23.6345	-102.553	7PET	LAT1	Americas	4	6	99.9941	1304	1306	O1	Inaba	no	yes	match	Clinical	yes	yes	yes	yes	yes	yes	yes	yes	yes	interrupted	N165fs
201	8014_8#2	8012	8014_8_2	/	NA	NA	1991	Domman et al., Science 2017	ERR163234	Mexico	/	/	/	/	/	/	/	/	/	/	NA	Mexico	23.6345	-102.553	7PET	LAT1	Americas	4	6	99.9892	1307	1309	O1	Inaba	no	yes	match	Clinical	yes	yes	yes	yes	yes	yes	yes	yes	yes	interrupted	N165fs
202	8014_8#3	8022	8014_8_3	/	NA	NA	1991	Domman et al., Science 2017	ERR163235	Mexico	/	/	/	/	/	/	/	/	/	/	NA	Mexico	23.6345	-102.553	7PET	LAT1	Americas	4	6	99.9887	1311	1312	O1	Inaba	no	yes	match	Clinical	yes	yes	yes	yes	yes	yes	yes	yes	yes	interrupted	N165fs
203	CNRVC030100_CGATGT	91/5545	CNRVC030100_CGATGT	/	NA	NA	1991	Domman et al., Science 2017	ERR2008345	Mexico	/	/	/	/	/	/	/	/	/	/	NA	Mexico	23.6345	-102.553	7PET	LAT1	Americas	4	6	99.976	1314	1317	O1	Inaba	no	yes	match	Clinical	yes	yes	yes	yes	yes	yes	yes	yes	yes	interrupted	N165fs
204	CNRVC030104_CTTGTA	91/12123	CNRVC030104_CTTGTA	/	NA	NA	1991	Domman et al., Science 2017	ERR2008346	Mexico	/	/	/	/	/	/	/	/	/	/	NA	Mexico	23.6345	-102.553	7PET	LAT1	Americas	4	6	99.9943	1321	1321	O1	Inaba	no	yes	match	Clinical	yes	yes	yes	yes	yes	yes	yes	yes	yes	interrupted	N165fs
205	8014_8#7	19294	8014_8_7	/	NA	NA	1992	Domman et al., Science 2017	ERR163239	Mexico	/	/	/	/	/	/	/	/	/	/	NA	Mexico	23.6345	-102.553	7PET	LAT1	Americas	4	6	99.9895	1304	1305	O1	Ogawa	yes	no	match	Clinical	yes	yes	yes	yes	yes	yes	yes	yes	yes	yes	/
206	8014_8#6	16974	8014_8_6	/	NA	NA	1992	Domman et al., Science 2017	ERR163238	Mexico	/	/	/	/	/	/	/	/	/	/	NA	Mexico	23.6345	-102.553	7PET	LAT1	Americas	4	6	99.9928	1309	1311	O1	Ogawa	yes	no	match	Clinical	yes	yes	yes	yes	yes	yes	yes	yes	yes	yes	/
207	CNRVC030110_AGTCAA	92/15268	CNRVC030110_AGTCAA	/	NA	NA	1992	Domman et al., Science 2017	ERR2008350	Mexico	/	/	/	/	/	/	/	/	/	/	NA	Mexico	23.6345	-102.553	7PET	LAT1	Americas	4	6	99.9918	1322	1323	O1	Inaba	no	yes	match	Clinical	yes	yes	yes	yes	yes	yes	yes	yes	yes	interrupted	N165fs
208	26268_1#301	CCBT0463	26268_1_301	1993-02-18	18	2	1993	this_study	ERS2494051	Argentina	Oran	Salta	/	/	/	Positive	/	/	/	/	NA	Oran Salta Argentina	-23.1319	-64.3207	7PET	LAT1	Americas	4	6	99.9899	1319	1321	O1	Ogawa	yes	no	match	Clinical	yes	yes	yes	yes	yes	yes	yes	yes	yes	yes	/
209	26237_7#170	CCBT0415	26237_7_170	1993-02-22	22	2	1993	this_study	ERS2493957	Argentina	Metan	Salta	Positive	Positive	Positive	Positive	/	/	/	/	NA	Metan Salta Argentina	-25.4961	-64.9719	7PET	LAT1	Americas	4	6	99.99	1323	1326	O1	Ogawa	yes	no	match	Clinical	yes	yes	yes	yes	yes	yes	yes	yes	yes	yes	/
210	26268_1#320	CCBT0483	26268_1_320	1993-03-02	2	3	1993	this_study	ERS2494070	Argentina	Tartagal	Salta	Positive	Positive	Positive	Positive	/	/	/	/	NA	Tartagal Salta Argentina	-22.5206	-63.8013	7PET	LAT1	Americas	4	6	99.9928	1324	1327	O1	Ogawa	yes	no	match	Clinical	yes	yes	yes	yes	yes	yes	yes	yes	yes	yes	/
211	26237_7#104	CCBT0347	26237_7_104	1993-01-27	27	1	1993	this_study	ERS2493891	Argentina	Tartagal	Salta	Positive	Positive	Positive	Positive	/	/	/	/	NA	Tartagal Salta Argentina	-22.5206	-63.8013	7PET	LAT1	Americas	4	6	99.9979	1322	1325	O1	Ogawa	yes	no	match	Clinical	yes	yes	yes	yes	yes	yes	yes	yes	yes	yes	/
212	26268_1#266	CCBT0199	26268_1_266	1992-04-21	21	4	1992	this_study	ERS2493765	Argentina	/	Salta	Positive	Positive	Positive	Positive	/	/	/	/	NA	Salta Argentina	-24.8321	-65.5394	7PET	LAT1	Americas	4	6	99.9943	1323	1325	O1	Ogawa	yes	no	match	Clinical	yes	yes	yes	yes	yes	yes	yes	yes	yes	yes	/
213	CNRVC160174_TTAGGC	368	CNRVC160174_TTAGGC	/	NA	NA	1992	Domman et al., Science 2017	ERR2008761	Colombia	/	/	/	/	/	/	/	/	/	/	NA	Colombia	4.57087	-74.2973	7PET	LAT1	Americas	4	6	99.9975	1317	1319	O1	Ogawa	yes	no	match	Environmental	yes	yes	yes	yes	yes	yes	yes	yes	yes	yes	/
214	26268_1#200	CCBT0114	26268_1_200	1992-11-25	25	11	1992	this_study	ERS2493699	Argentina	Tartagal	Salta	Positive	Positive	Positive	Positive	/	/	/	/	NA	Tartagal Salta Argentina	-22.5206	-63.8013	7PET	LAT1	Americas	4	6	99.9946	1315	1319	O1	Ogawa	yes	no	match	Clinical	yes	yes	yes	yes	yes	yes	yes	yes	yes	yes	/
215	26268_1#186	CCBT0100	26268_1_186	1992-11-13	13	11	1992	this_study	ERS2493685	Argentina	Tartagal	Salta	Positive	Positive	Positive	Positive	Negative	Negative	Negative	Negativo	NA	Tartagal Salta Argentina	-22.5206	-63.8013	7PET	LAT1	Americas	4	6	99.9907	1324	1325	O1	Ogawa	yes	no	match	Clinical	yes	yes	yes	yes	yes	yes	yes	yes	yes	yes	/
216	26268_1#189	CCBT0103	26268_1_189	1992-11-25	25	11	1992	this_study	ERS2493688	Argentina	Tartagal	Salta	Positive	Positive	Positive	Positive	/	/	/	/	NA	Tartagal Salta Argentina	-22.5206	-63.8013	7PET	LAT1	Americas	4	6	99.9958	1321	1322	O1	Ogawa	yes	no	match	Clinical	yes	yes	yes	/	/	/	/	yes	yes	yes	/
217	26268_1#190	CCBT0104	26268_1_190	1992-11-25	25	11	1992	this_study	ERS2493689	Argentina	Tartagal	Salta	Positive	Positive	Positive	Positive	/	/	/	/	NA	Tartagal Salta Argentina	-22.5206	-63.8013	7PET	LAT1	Americas	4	6	99.9921	1321	1322	O1	Ogawa	yes	no	match	Clinical	yes	yes	yes	yes	yes	yes	yes	yes	yes	yes	/
218	26268_1#197	CCBT0111	26268_1_197	1992-11-25	25	11	1992	this_study	ERS2493696	Argentina	Tartagal	Salta	Positive	Positive	Positive	Positive	/	/	/	/	NA	Tartagal Salta Argentina	-22.5206	-63.8013	7PET	LAT1	Americas	4	6	99.9924	1323	1324	O1	Ogawa	yes	no	match	Clinical	yes	yes	yes	yes	yes	yes	yes	yes	yes	yes	/
219	26268_1#230	CCBT0159	26268_1_230	1992-12-28	28	12	1992	this_study	ERS2493713	Argentina	Oran	Salta	/	/	/	Positive	/	/	/	/	NA	Oran Salta Argentina	-23.1319	-64.3207	7PET	LAT1	Americas	4	6	99.9938	1323	1328	O1	Ogawa	yes	no	match	Clinical	yes	yes	yes	yes	yes	yes	yes	yes	yes	yes	/
220	16244_7#43	CNRVC140123	16244_7_43	/	NA	NA	1992	Domman et al., Science 2017	ERR976494	Bolivia	/	/	/	/	/	/	/	/	/	/	NA	Bolivia	-16.2902	-63.5887	7PET	LAT1	Americas	4	6	99.9968	1322	1328	O1	Ogawa	yes	no	match	Clinical	yes	yes	yes	yes	yes	yes	yes	yes	yes	yes	/
221	26237_7#72	CCBT0305	26237_7_72	1993-01-20	20	1	1993	this_study	ERS2494014	Argentina	Santa Rosa	Salta	Positive	Positive	Positive	Positive	Positive	Positive	Positive	El Tor	NA	Santa Rosa Salta Argentina	-24.2688	-62.733	7PET	LAT1	Americas	4	6	99.9939	1327	1329	O1	Ogawa	yes	no	match	Clinical	yes	yes	yes	yes	yes	yes	yes	yes	yes	yes	/
222	26237_7#59	CCBT0160	26237_7_59	1992-12-28	28	12	1992	this_study	ERS2494001	Argentina	Oran	Salta	/	/	/	Positive	/	/	/	/	NA	Oran Salta Argentina	-23.1319	-64.3207	7PET	LAT1	Americas	4	6	99.9951	1329	1330	O1	Ogawa	yes	no	match	Clinical	yes	yes	yes	yes	yes	yes	yes	yes	yes	yes	/
223	26268_1#235	CCBT0165	26268_1_235	1992-12-22	22	12	1992	this_study	ERS2493734	Argentina	Tartagal	Salta	/	/	/	Positive	/	/	/	/	NA	Tartagal Salta Argentina	-22.5206	-63.8013	7PET	LAT1	Americas	4	6	99.9939	1325	1327	O1	Ogawa	yes	no	match	Clinical	yes	yes	yes	yes	yes	yes	yes	yes	yes	yes	/
224	26237_7#140	CCBT0384	26237_7_140	1993-02-12	12	2	1993	this_study	ERS2493927	Argentina	Guemes	Salta	Positive	Positive	Positive	Positive	/	/	/	/	NA	Guemes Salta Argentina	-24.6694	-65.0504	7PET	LAT1	Americas	4	6	99.9948	1326	1327	O1	Ogawa	yes	no	match	Clinical	yes	yes	yes	yes	yes	yes	yes	yes	yes	yes	/
225	26237_7#163	CCBT0408	26237_7_163	1993-02-22	22	2	1993	this_study	ERS2493950	Argentina	Metan	Salta	Positive	Positive	Positive	Positive	/	/	/	/	NA	Metan Salta Argentina	-25.4961	-64.9719	7PET	LAT1	Americas	4	6	99.9935	1319	1321	O1	Ogawa	yes	no	match	Clinical	yes	yes	yes	yes	yes	yes	yes	yes	yes	yes	/
226	26268_1#221	CCBT0150	26268_1_221	1992-12-29	29	12	1992	this_study	ERS2493726	Argentina	Rio Bermejo	Salta	Positive	Positive	Positive	Negative	/	/	/	/	NA	Rio Bermejo Salta Argentina	-24.8321	-65.5394	7PET	LAT1	Americas	4	6	99.9957	1321	1324	non-O1	/	no	no	no	Environmental	yes	yes	yes	yes	yes	yes	yes	yes	yes	yes	/
227	26268_1#194	CCBT0108	26268_1_194	1992-11-25	25	11	1992	this_study	ERS2493693	Argentina	Tartagal	Salta	Positive	Positive	Positive	Positive	/	/	/	/	NA	Tartagal Salta Argentina	-22.5206	-63.8013	7PET	LAT1	Americas	4	6	99.9927	1321	1325	O1	Ogawa	yes	no	match	Clinical	yes	yes	yes	yes	yes	yes	yes	yes	yes	yes	/
228	26268_1#196	CCBT0110	26268_1_196	1992-12-01	1	12	1992	this_study	ERS2493695	Argentina	/	Formosa	Positive	Positive	Positive	Positive	/	/	/	/	NA	Formosa Argentina	-26.1779	-58.1885	7PET	LAT1	Americas	4	6	99.996	1306	1310	O1	Ogawa	yes	no	match	Clinical	yes	yes	yes	yes	yes	yes	yes	yes	/	yes	/
229	26237_7#187	CCBT0432	26237_7_187	1993-02-05	5	2	1993	this_study	ERS2493992	Argentina	Tartagal	Salta	Positive	Positive	Positive	Positive	/	/	/	/	NA	Tartagal Salta Argentina	-22.5206	-63.8013	7PET	LAT1	Americas	4	6	99.9954	1327	1329	O1	Ogawa	yes	no	match	Clinical	yes	yes	yes	yes	yes	yes	yes	yes	yes	yes	/
230	26268_1#90	CCBT0333	26268_1_90	1993-02-12	12	2	1993	this_study	ERS2493877	Argentina	Tartagal	Salta	Positive	Positive	Positive	Positive	/	/	/	/	NA	Tartagal Salta Argentina	-22.5206	-63.8013	7PET	LAT1	Americas	4	6	99.9954	1322	1323	O1	Ogawa	yes	no	match	Clinical	yes	yes	yes	yes	yes	yes	yes	yes	yes	yes	/
231	26268_1#191	CCBT0105	26268_1_191	1992-12-28	28	12	1992	this_study	ERS2493690	Argentina	/	Formosa	Positive	Positive	Positive	Positive	Positive	Positive	Positive	NR	NA	Formosa Argentina	-26.1779	-58.1885	7PET	LAT1	Americas	4	6	99.9937	1323	1324	O1	Ogawa	yes	no	match	Clinical	yes	yes	yes	/	/	/	/	yes	yes	yes	/
232	26268_1#233	CCBT0163	26268_1_233	1992-12-28	28	12	1992	this_study	ERS2493716	Argentina	/	Formosa	/	/	/	Positive	Positive	Positive	Positive	El Tor	NA	Formosa Argentina	-26.1779	-58.1885	7PET	LAT1	Americas	4	6	99.9939	1320	1323	O1	Ogawa	yes	no	match	Clinical	yes	yes	yes	yes	yes	yes	yes	yes	yes	yes	/
233	26268_1#303	CCBT0465	26268_1_303	1993-02-12	12	2	1993	this_study	ERS2494053	Argentina	Guemes	Salta	/	/	/	Positive	/	/	/	/	NA	Guemes Salta Argentina	-24.6694	-65.0504	7PET	LAT1	Americas	4	6	99.9939	1314	1315	O1	Ogawa	yes	no	match	Clinical	yes	yes	yes	yes	yes	yes	yes	yes	yes	yes	/
234	26268_1#87	CCBT0330	26268_1_87	1993-01-22	22	1	1993	this_study	ERS2493874	Argentina	/	Jujuy	Positive	Positive	Positive	Positive	/	/	/	/	NA	Jujuy Argentina	-23.1192	-65.6143	7PET	LAT1	Americas	4	6	99.9963	1322	1325	O1	Ogawa	yes	no	match	Clinical	yes	yes	yes	yes	yes	yes	yes	yes	yes	yes	/
235	26268_1#225	CCBT0154	26268_1_225	1993-01-13	13	1	1993	this_study	ERS2493730	Argentina	Guemes	Salta	Positive	Positive	Positive	Positive	/	/	/	/	NA	Guemes Salta Argentina	-24.6694	-65.0504	7PET	LAT1	Americas	4	6	99.9932	1325	1337	O1	Ogawa	yes	no	match	Clinical	yes	yes	yes	yes	yes	yes	yes	yes	yes	yes	/
236	26268_1#48	CCBT0278	26268_1_48	1993-01-22	22	1	1993	this_study	ERS2493835	Argentina	/	Jujuy	Positive	Positive	Positive	Positive	/	/	/	/	NA	Jujuy Argentina	-23.1192	-65.6143	7PET	LAT1	Americas	4	6	99.9948	1321	1324	O1	Ogawa	yes	no	match	Clinical	yes	yes	yes	yes	yes	yes	yes	yes	yes	yes	/
237	26268_1#294	CCBT0456	26268_1_294	1993-03-02	2	3	1993	this_study	ERS2494044	Argentina	/	Jujuy	Positive	Positive	Positive	Positive	/	/	/	/	NA	Jujuy Argentina	-23.1192	-65.6143	7PET	LAT1	Americas	4	6	99.9932	1320	1322	O1	Ogawa	yes	no	match	Clinical	yes	yes	yes	yes	yes	yes	yes	yes	yes	yes	/
238	26237_7#80	CCBT0313	26237_7_80	1993-01-22	22	1	1993	this_study	ERS2494022	Argentina	/	Jujuy	Positive	Positive	Positive	Positive	/	/	/	/	NA	Jujuy Argentina	-23.1192	-65.6143	7PET	LAT1	Americas	4	6	99.9968	1326	1328	O1	Ogawa	yes	no	match	Clinical	yes	yes	yes	yes	yes	yes	yes	yes	yes	yes	/
239	26237_7#132	CCBT0376	26237_7_132	1993-02-12	12	2	1993	this_study	ERS2493919	Argentina	Guemes	Salta	Positive	Positive	Positive	Positive	/	/	/	/	NA	Guemes Salta Argentina	-24.6694	-65.0504	7PET	LAT1	Americas	4	6	99.9814	1325	1328	O1	Ogawa	yes	no	match	Clinical	yes	yes	yes	yes	yes	yes	yes	yes	yes	yes	/
240	26237_7#51	CCBT0138	26237_7_51	1993-01-13	13	1	1993	this_study	ERS2493982	Argentina	Guemes	Salta	Positive	Positive	Positive	Positive	/	/	/	/	NA	Guemes Salta Argentina	-24.6694	-65.0504	7PET	LAT1	Americas	4	6	99.9947	1324	1327	O1	Ogawa	yes	no	match	Clinical	yes	yes	yes	yes	yes	yes	yes	yes	yes	yes	/
241	26268_1#295	CCBT0457	26268_1_295	1993-03-02	2	3	1993	this_study	ERS2494045	Argentina	/	Jujuy	Positive	Positive	Positive	Positive	/	/	/	/	NA	Jujuy Argentina	-23.1192	-65.6143	7PET	LAT1	Americas	4	6	99.9954	1313	1314	O1	Ogawa	yes	no	match	Clinical	yes	yes	yes	yes	yes	yes	yes	yes	yes	yes	/
242	26268_1#11	CCBT0236	26268_1_11	1993-01-13	13	1	1993	this_study	ERS2493798	Argentina	Guemes	Salta	Positive	Positive	Negative	Positive	/	/	/	/	NA	Guemes Salta Argentina	-24.6694	-65.0504	7PET	LAT1	Americas	4	6	99.9957	1322	1325	O1	Ogawa	yes	no	match	Clinical	yes	yes	yes	/	/	/	/	yes	yes	yes	/
243	26268_1#219	CCBT0148	26268_1_219	1993-01-13	13	1	1993	this_study	ERS2493724	Argentina	Guemes	Salta	Positive	Positive	Positive	Positive	/	/	/	/	NA	Guemes Salta Argentina	-24.6694	-65.0504	7PET	LAT1	Americas	4	6	99.9937	1320	1324	O1	Ogawa	yes	no	match	Clinical	yes	yes	yes	yes	yes	yes	yes	yes	yes	yes	/
244	26237_7#181	CCBT0426	26237_7_181	1993-03-02	2	3	1993	this_study	ERS2493968	Argentina	/	Jujuy	Positive	Positive	Positive	Positive	/	/	/	/	NA	Jujuy Argentina	-23.1192	-65.6143	7PET	LAT1	Americas	4	6	99.9962	1322	1323	O1	Ogawa	yes	no	match	Clinical	yes	yes	yes	yes	yes	yes	yes	yes	yes	yes	/
245	26268_1#195	CCBT0109	26268_1_195	1992-12-22	22	12	1992	this_study	ERS2493694	Argentina	Tartagal	Salta	Positive	Positive	Positive	Positive	Positive	Positive	Positive	El Tor	NA	Tartagal Salta Argentina	-22.5206	-63.8013	7PET	LAT1	Americas	4	6	99.9921	1322	1324	O1	Ogawa	yes	no	match	Clinical	yes	yes	yes	yes	yes	yes	yes	yes	yes	yes	/
246	26268_1#332	CCBT0489	26268_1_332	1994-01-17	17	1	1994	this_study	ERS2494082	Argentina	/	Jujuy	/	/	/	Positive	/	/	/	/	NA	Jujuy Argentina	-23.1192	-65.6143	7PET	LAT1	Americas	4	6	99.9946	1325	1355	O1	Ogawa	yes	no	match	Environmental	yes	yes	yes	yes	yes	yes	yes	yes	yes	yes	/
247	26237_7#79	CCBT0312	26237_7_79	1993-01-28	28	1	1993	this_study	ERS2494021	Argentina	/	Mendoza	Positive	Positive	Positive	Positive	/	/	/	/	NA	Mendoza Argentina	-32.9723	-68.6944	7PET	LAT1	Americas	4	6	99.9956	1324	1326	/	/	no	no	no	Clinical	yes	yes	yes	yes	yes	yes	yes	yes	yes	yes	/
248	26237_7#139	CCBT0383	26237_7_139	1993-02-18	18	2	1993	this_study	ERS2493926	Argentina	Oran	Salta	Positive	Positive	Positive	Positive	/	/	/	/	NA	Oran Salta Argentina	-23.1319	-64.3207	7PET	LAT1	Americas	4	6	99.992	1310	1339	O1	Ogawa	yes	no	match	Clinical	yes	yes	yes	yes	yes	yes	yes	yes	/	yes	/
249	26268_1#307	CCBT0470	26268_1_307	1993-03-02	2	3	1993	this_study	ERS2494057	Argentina	Tartagal	Salta	Positive	Positive	Positive	Positive	/	/	/	/	NA	Tartagal Salta Argentina	-22.5206	-63.8013	7PET	LAT1	Americas	4	6	99.9968	1316	1318	O1	Ogawa	yes	no	match	Clinical	yes	yes	yes	yes	yes	yes	yes	yes	yes	yes	/
250	26237_7#145	CCBT0389	26237_7_145	1993-02-12	12	2	1993	this_study	ERS2493932	Argentina	Tartagal	Salta	Positive	Positive	Positive	Positive	/	/	/	/	NA	Tartagal Salta Argentina	-22.5206	-63.8013	7PET	LAT1	Americas	4	6	99.9951	1324	1325	O1	Ogawa	yes	no	match	Clinical	yes	yes	yes	yes	yes	yes	yes	yes	yes	yes	/
251	26268_1#42	CCBT0272	26268_1_42	1993-01-20	20	1	1993	this_study	ERS2493829	Argentina	Oran	Salta	Positive	Positive	Positive	Positive	/	/	/	/	NA	Oran Salta Argentina	-23.1319	-64.3207	7PET	LAT1	Americas	4	6	99.9921	1326	1329	O1	Ogawa	yes	no	match	Clinical	yes	yes	yes	yes	yes	yes	yes	yes	yes	yes	/
252	26237_7#62	CCBT0209	26237_7_62	1993-03-30	30	3	1993	this_study	ERS2494004	Argentina	Tartagal	Salta	Positive	Positive	Positive	Positive	/	/	/	/	NA	Tartagal Salta Argentina	-22.5206	-63.8013	7PET	LAT1	Americas	4	6	99.9927	1314	1315	O1	Ogawa	yes	no	match	Clinical	yes	yes	yes	yes	yes	yes	yes	yes	partial	yes	/
253	26268_1#171	CCBT0085	26268_1_171	1996-04-09	9	4	1996	this_study	ERS2493670	Argentina	/	CABA	Positive	Positive	Positive	Positive	/	/	/	/	NA	CABA Argentina	-34.5995	-58.3426	7PET	LAT1	Americas	4	6	99.9946	1324	1327	O1	Inaba	no	yes	match	Clinical	yes	yes	yes	yes	yes	yes	yes	yes	yes	interrupted	Q274trunc
254	26268_1#181	CCBT0095	26268_1_181	1996-06-03	3	6	1996	this_study	ERS2493680	Argentina	/	Jujuy	Positive	Positive	Positive	Positive	/	/	/	/	NA	Jujuy Argentina	-23.1192	-65.6143	7PET	LAT1	Americas	4	6	99.9939	1319	1323	O1	Inaba	no	yes	match	Clinical	yes	yes	yes	yes	yes	yes	yes	yes	yes	interrupted	Q274trunc
255	26268_1#145	CCBT0052	26268_1_145	1996-06-03	3	6	1996	this_study	ERS2493642	Argentina	/	Jujuy	Positive	Positive	Positive	Positive	/	/	/	/	NA	Jujuy Argentina	-23.1192	-65.6143	7PET	LAT1	Americas	4	6	99.9944	1322	1327	O1	Inaba	no	yes	match	Clinical	yes	yes	yes	yes	yes	yes	yes	yes	yes	interrupted	Q274trunc
256	26268_1#174	CCBT0088	26268_1_174	1996-05-30	30	5	1996	this_study	ERS2493673	Argentina	/	Santa Fe	Positive	Positive	Positive	Positive	/	/	/	/	NA	Santa Fe Argentina	-30.2781	-60.8445	7PET	LAT1	Americas	4	6	99.9943	1325	1326	O1	Inaba	no	yes	match	Clinical	yes	yes	yes	yes	yes	yes	yes	yes	yes	interrupted	Q274trunc
257	8014_8#36	2496	8014_8_36	/	NA	NA	2010	Domman et al., Science 2017	ERR163268	Mexico	/	/	/	/	/	/	/	/	/	/	NA	Mexico	23.6345	-102.553	7PET	LAT1	Americas	4	6	99.9977	1306	1308	O1	Inaba	no	yes	match	Clinical	yes	yes	yes	yes	yes	yes	yes	yes	yes	interrupted	Q274trunc
258	26268_1#148	CCBT0057	26268_1_148	1996-06-06	6	6	1996	this_study	ERS2493645	Argentina	Oran	Salta	Positive	Positive	Positive	Positive	/	/	/	/	NA	Oran Salta Argentina	-23.1319	-64.3207	7PET	LAT1	Americas	4	6	99.9926	1324	1327	O1	Inaba	no	yes	match	Clinical	yes	yes	yes	yes	yes	yes	yes	yes	yes	interrupted	Q274trunc
259	26268_1#141	CCBT0047	26268_1_141	1996-06-06	6	6	1996	this_study	ERS2493638	Argentina	Oran	Salta	/	Positive	Positive	Positive	Positive	Positive	Positive	El Tor	NA	Oran Salta Argentina	-23.1319	-64.3207	7PET	LAT1	Americas	4	6	99.9925	1310	1313	O1	Inaba	no	yes	match	Clinical	yes	yes	yes	yes	yes	yes	yes	yes	yes	interrupted	Q274trunc
260	26268_1#169	CCBT0083	26268_1_169	1996-06-06	6	6	1996	this_study	ERS2493668	Argentina	Oran	Salta	Positive	Positive	Positive	Positive	/	/	/	/	NA	Oran Salta Argentina	-23.1319	-64.3207	7PET	LAT1	Americas	4	6	99.9937	1326	1326	O1	Inaba	no	yes	match	Clinical	yes	yes	yes	yes	yes	yes	yes	yes	yes	interrupted	Q274trunc
261	26268_1#143	CCBT0050	26268_1_143	1996-04-24	24	4	1996	this_study	ERS2493640	Argentina	/	CABA	Positive	Positive	Positive	Positive	/	/	/	/	NA	CABA Argentina	-34.5995	-58.3426	7PET	LAT1	Americas	4	6	99.9922	1324	1325	O1	Inaba	no	yes	match	Clinical	yes	yes	yes	yes	yes	yes	yes	yes	yes	interrupted	Q274trunc
262	26268_1#175	CCBT0089	26268_1_175	1996-06-03	3	6	1996	this_study	ERS2493674	Argentina	/	Jujuy	Positive	Positive	Positive	Positive	/	/	/	/	NA	Jujuy Argentina	-23.1192	-65.6143	7PET	LAT1	Americas	4	6	99.9934	1325	1327	O1	Inaba	no	yes	match	Clinical	yes	yes	yes	yes	yes	yes	yes	yes	yes	interrupted	Q274trunc
263	26237_7#40	CCBT0055	26237_7_40	1996-06-03	3	6	1996	this_study	ERS2493999	Argentina	/	Jujuy	Positive	Positive	Positive	Positive	/	/	/	/	NA	Jujuy Argentina	-23.1192	-65.6143	7PET	LAT1	Americas	4	6	99.9942	1322	1323	O1	Inaba	no	yes	match	Clinical	yes	yes	yes	yes	yes	yes	yes	yes	yes	interrupted	Q274trunc
264	26268_1#142	CCBT0048	26268_1_142	1996-05-28	28	5	1996	this_study	ERS2493639	Argentina	/	Tucumán	Positive	Positive	Positive	Positive	/	/	/	/	NA	Tucumán Argentina	-27.0134	-65.2364	7PET	LAT1	Americas	4	6	99.9932	1319	1322	O1	Inaba	no	yes	match	Clinical	yes	yes	yes	yes	yes	yes	yes	yes	yes	interrupted	Q274trunc
265	26268_1#164	CCBT0075	26268_1_164	1996-06-03	3	6	1996	this_study	ERS2493662	Argentina	/	Jujuy	Positive	Positive	Positive	Positive	/	/	/	/	NA	Jujuy Argentina	-23.1192	-65.6143	7PET	LAT1	Americas	4	6	99.991	1328	1329	O1	Inaba	no	yes	match	Clinical	yes	yes	yes	yes	yes	yes	yes	yes	yes	interrupted	Q274trunc
266	26268_1#135	CCBT0041	26268_1_135	1996-06-03	3	6	1996	this_study	ERS2493632	Argentina	/	Jujuy	Positive	Positive	Positive	Positive	/	/	/	/	NA	Jujuy Argentina	-23.1192	-65.6143	7PET	LAT1	Americas	4	6	99.995	1320	1323	O1	Inaba	no	yes	match	Clinical	yes	yes	yes	yes	yes	yes	yes	yes	yes	interrupted	Q274trunc
267	26268_1#144	CCBT0051	26268_1_144	1996-05-28	28	5	1996	this_study	ERS2493641	Argentina	/	Tucumán	Positive	Positive	Positive	Positive	/	/	/	/	NA	Tucumán Argentina	-27.0134	-65.2364	7PET	LAT1	Americas	4	6	99.9952	1322	1324	O1	Inaba	no	yes	match	Clinical	yes	yes	yes	yes	yes	yes	yes	yes	yes	interrupted	Q274trunc
268	26268_1#140	CCBT0046	26268_1_140	1996-06-03	3	6	1996	this_study	ERS2493637	Argentina	/	Jujuy	Positive	Positive	Positive	Positive	/	/	/	/	NA	Jujuy Argentina	-23.1192	-65.6143	7PET	LAT1	Americas	4	6	99.9931	1324	1327	O1	Inaba	no	yes	match	Clinical	yes	yes	yes	yes	yes	yes	yes	yes	yes	interrupted	Q274trunc
269	26268_1#149	CCBT0059	26268_1_149	1996-02-28	28	2	1996	this_study	ERS2493646	Argentina	/	Tucumán	Positive	Positive	Positive	Positive	/	/	/	/	NA	Tucumán Argentina	-27.0134	-65.2364	7PET	LAT1	Americas	4	6	99.9964	1319	1322	O1	Inaba	no	yes	match	Clinical	yes	yes	yes	/	/	/	/	yes	yes	interrupted	Q274trunc
270	26268_1#330	CCBT0486	26268_1_330	1994-02-15	15	2	1994	this_study	ERS2494080	Argentina	/	Chaco	/	/	/	Positive	/	/	/	/	NA	Chaco Argentina	-26.489	-60.567	7PET	LAT1	Americas	4	6	99.9963	1320	1322	O1	Ogawa	yes	no	match	Clinical	yes	yes	yes	yes	yes	yes	yes	yes	yes	yes	/
271	26268_1#323	CCBT0487	26268_1_323	1994-02-17	17	2	1994	this_study	ERS2494073	Argentina	Oran	Salta	/	/	/	Positive	/	/	/	/	NA	Oran Salta Argentina	-23.1319	-64.3207	7PET	LAT1	Americas	4	6	99.9937	1309	1312	O1	Ogawa	yes	no	match	Environmental	yes	yes	yes	yes	yes	yes	yes	yes	/	yes	/
272	26268_1#99	CCBT0003	26268_1_99	1996-12-30	30	12	1996	this_study	ERS2493596	Argentina	Tartagal	Salta	Positive	Positive	Positive	Positive	/	/	/	/	NA	Tartagal Salta Argentina	-22.5206	-63.8013	7PET	LAT1	Americas	4	6	99.9955	1317	1320	O1	Ogawa	yes	no	match	Clinical	yes	yes	yes	yes	yes	yes	yes	yes	yes	yes	/
273	26268_1#178	CCBT0092	26268_1_178	1996-06-03	3	6	1996	this_study	ERS2493677	Argentina	/	Jujuy	Positive	Positive	Positive	Positive	/	/	/	/	NA	Jujuy Argentina	-23.1192	-65.6143	7PET	LAT1	Americas	4	6	99.9907	1306	1310	O1	Ogawa	yes	no	match	Clinical	no	yes	yes	yes	yes	yes	yes	yes	yes	yes	/
274	26237_7#41	CCBT0056	26237_7_41	1996-06-03	3	6	1996	this_study	ERS2494000	Argentina	/	Jujuy	Positive	Positive	Positive	Positive	/	/	/	/	NA	Jujuy Argentina	-23.1192	-65.6143	7PET	LAT1	Americas	4	6	99.9959	1320	1322	O1	Ogawa	yes	no	match	Clinical	yes	yes	yes	yes	yes	yes	yes	yes	yes	yes	/
275	26237_7#39	CCBT0049	26237_7_39	1996-06-03	3	6	1996	this_study	ERS2493998	Argentina	/	Jujuy	Positive	Positive	Positive	Positive	/	/	/	/	NA	Jujuy Argentina	-23.1192	-65.6143	7PET	LAT1	Americas	4	6	99.9953	1324	1325	O1	Ogawa	yes	no	match	Clinical	yes	yes	yes	yes	yes	yes	yes	yes	yes	yes	/
276	26268_1#177	CCBT0091	26268_1_177	1996-05-28	28	5	1996	this_study	ERS2493676	Argentina	/	Tucumán	Positive	Positive	Positive	Positive	/	/	/	/	NA	Tucumán Argentina	-27.0134	-65.2364	7PET	LAT1	Americas	4	6	99.9913	1323	1325	O1	Ogawa	yes	no	match	Clinical	yes	yes	yes	yes	yes	yes	yes	yes	yes	yes	/
277	26237_7#43	CCBT0080	26237_7_43	1996-06-03	3	6	1996	this_study	ERS2493974	Argentina	/	Jujuy	Positive	Positive	Positive	Positive	/	/	/	/	NA	Jujuy Argentina	-23.1192	-65.6143	7PET	LAT1	Americas	1	6	99.994	1325	1327	O1	Inaba	no	no	no	Clinical	yes	yes	yes	yes	yes	yes	yes	yes	yes	yes	/
278	26268_1#130	CCBT0036	26268_1_130	1997-02-07	7	2	1997	this_study	ERS2493627	Argentina	/	Jujuy	/	/	/	Positive	/	/	/	/	NA	Jujuy Argentina	-23.1192	-65.6143	7PET	LAT1	Americas	1	6	99.9937	1321	1324	O1	Ogawa	yes	no	match	Clinical	yes	yes	yes	yes	yes	yes	yes	yes	yes	yes	/
279	26237_7#126	CCBT0369	26237_7_126	1997-01-21	21	1	1997	this_study	ERS2493913	Argentina	Tartagal	Salta	/	/	/	Positive	/	/	/	/	NA	Tartagal Salta Argentina	-22.5206	-63.8013	7PET	LAT1	Americas	1	6	99.9963	1325	1328	O1	Ogawa	yes	no	match	Clinical	yes	yes	yes	yes	yes	yes	yes	yes	yes	yes	/
280	26237_7#128	CCBT0372	26237_7_128	1997-01-21	21	1	1997	this_study	ERS2493915	Argentina	Tartagal	Salta	/	/	/	Positive	/	/	/	/	NA	Tartagal Salta Argentina	-22.5206	-63.8013	7PET	LAT1	Americas	1	6	99.9932	1325	1326	O1	Ogawa	yes	no	match	Clinical	yes	yes	yes	yes	yes	yes	yes	yes	yes	yes	/
281	26237_7#192	CCBT0032	26237_7_192	1997-01-23	23	1	1997	this_study	ERS2493997	Argentina	/	Tucumán	Positive	Positive	Positive	Positive	/	/	/	/	NA	Tucumán Argentina	-27.0134	-65.2364	7PET	LAT1	Americas	1	6	99.9931	1325	1327	O1	Ogawa	yes	no	match	Clinical	yes	yes	yes	/	partial	/	/	yes	yes	yes	/
282	26268_1#97	CCBT0001	26268_1_97	1997-02-07	7	2	1997	this_study	ERS2493594	Argentina	/	Jujuy	Positive	Positive	Positive	Positive	/	/	/	/	NA	Jujuy Argentina	-23.1192	-65.6143	7PET	LAT1	Americas	1	6	99.9949	1318	1320	O1	Ogawa	yes	no	match	Clinical	yes	yes	yes	yes	yes	yes	yes	yes	yes	yes	/
283	26268_1#128	CCBT0034	26268_1_128	1997-02-07	7	2	1997	this_study	ERS2493625	Argentina	/	Jujuy	Positive	Positive	Positive	Positive	/	/	/	/	NA	Jujuy Argentina	-23.1192	-65.6143	7PET	LAT1	Americas	1	6	99.9927	1324	1326	O1	Ogawa	yes	no	match	Clinical	yes	yes	yes	yes	yes	yes	yes	yes	yes	yes	/
284	26268_1#134	CCBT0040	26268_1_134	1997-01-23	23	1	1997	this_study	ERS2493631	Argentina	Salvador Mazza	Salta	Positive	Positive	Positive	Positive	/	/	/	/	NA	Salvador Mazza Salta Argentina	-22.057	-63.6906	7PET	LAT1	Americas	1	6	99.9922	1322	1324	O1	Ogawa	yes	no	match	Clinical	yes	yes	yes	yes	yes	yes	yes	yes	yes	yes	/
285	26268_1#119	CCBT0023	26268_1_119	1997-02-07	7	2	1997	this_study	ERS2493616	Argentina	/	Jujuy	Positive	Positive	Positive	Positive	/	/	/	/	NA	Jujuy Argentina	-23.1192	-65.6143	7PET	LAT1	Americas	1	6	99.992	1324	1325	O1	Ogawa	yes	no	match	Clinical	yes	yes	yes	yes	yes	yes	yes	yes	yes	yes	/
286	26268_1#125	CCBT0029	26268_1_125	1997-01-06	6	1	1997	this_study	ERS2493622	Argentina	Tartagal	Salta	Positive	Positive	Positive	Positive	/	/	/	/	NA	Tartagal Salta Argentina	-22.5206	-63.8013	7PET	LAT1	Americas	1	6	99.9919	1325	1328	O1	Ogawa	yes	no	match	Clinical	yes	yes	yes	yes	yes	yes	yes	yes	yes	yes	/
287	26268_1#106	CCBT0010	26268_1_106	1997-02-10	10	2	1997	this_study	ERS2493603	Argentina	Tartagal	Salta	Positive	Positive	Positive	Positive	/	/	/	/	NA	Tartagal Salta Argentina	-22.5206	-63.8013	7PET	LAT1	Americas	1	6	99.9952	1301	1304	O1	Inaba	no	yes	match	Clinical	yes	yes	yes	/	/	/	/	yes	yes	interrupted	N62fs
288	26268_1#118	CCBT0022	26268_1_118	1997-02-07	7	2	1997	this_study	ERS2493615	Argentina	/	Jujuy	/	/	/	Positive	/	/	/	/	NA	Jujuy Argentina	-23.1192	-65.6143	7PET	LAT1	Americas	1	6	99.9929	1320	1323	O1	Ogawa	yes	no	match	Clinical	yes	yes	yes	yes	yes	yes	yes	yes	yes	yes	/
289	26268_1#133	CCBT0039	26268_1_133	1997-02-07	7	2	1997	this_study	ERS2493630	Argentina	/	Jujuy	Positive	Positive	Positive	Positive	/	/	/	/	NA	Jujuy Argentina	-23.1192	-65.6143	7PET	LAT1	Americas	1	6	99.9947	1324	1326	O1	Ogawa	yes	no	match	Clinical	yes	yes	yes	yes	yes	yes	yes	yes	yes	yes	/
290	26268_1#108	CCBT0012	26268_1_108	1996-11-08	8	11	1996	this_study	ERS2493605	Argentina	Salvador Mazza	Salta	Positive	Positive	Positive	Positive	/	/	/	/	NA	Salvador Mazza Salta Argentina	-22.057	-63.6906	7PET	LAT1	Americas	1	6	99.9956	1324	1327	O1	Ogawa	yes	no	match	Clinical	yes	yes	yes	yes	yes	yes	yes	yes	yes	yes	/
291	26268_1#111	CCBT0015	26268_1_111	1997-02-07	7	2	1997	this_study	ERS2493608	Argentina	/	Jujuy	Positive	Positive	Positive	Positive	/	/	/	/	NA	Jujuy Argentina	-23.1192	-65.6143	7PET	LAT1	Americas	1	6	99.9902	1324	1327	O1	Ogawa	yes	no	match	Clinical	yes	yes	yes	yes	yes	yes	yes	yes	yes	yes	/
292	26268_1#117	CCBT0021	26268_1_117	/	NA	NA	NA	this_study	ERS2493614	Argentina	/	/	/	/	/	/	/	/	/	/	NA	Argentina	NA	NA	7PET	LAT1	Americas	1	6	99.9946	1324	1325	/	/	no	no	no	/	yes	yes	yes	yes	yes	yes	yes	yes	yes	yes	/
293	26237_7#125	CCBT0368	26237_7_125	1997-02-07	7	2	1997	this_study	ERS2493912	Argentina	/	Jujuy	/	/	/	Positive	/	/	/	/	NA	Jujuy Argentina	-23.1192	-65.6143	7PET	LAT1	Americas	1	6	99.992	1325	1326	O1	Ogawa	yes	no	match	Clinical	yes	yes	yes	yes	yes	yes	yes	yes	yes	yes	/
294	26268_1#105	CCBT0009	26268_1_105	1997-03-13	13	3	1997	this_study	ERS2493602	Argentina	Oran	Salta	Positive	Positive	Positive	Positive	/	/	/	/	NA	Oran Salta Argentina	-23.1319	-64.3207	7PET	LAT1	Americas	1	6	99.9923	1325	1326	O1	Ogawa	yes	no	match	Clinical	yes	yes	yes	yes	yes	yes	yes	yes	yes	yes	/
295	26268_1#112	CCBT0016	26268_1_112	1996-11-08	8	11	1996	this_study	ERS2493609	Argentina	Salvador Mazza	Salta	Positive	Positive	Positive	Positive	/	/	/	/	NA	Salvador Mazza Salta Argentina	-22.057	-63.6906	7PET	LAT1	Americas	1	6	99.9911	1314	1318	O1	Ogawa	yes	no	match	Clinical	yes	yes	yes	yes	yes	yes	yes	yes	yes	yes	/
296	26268_1#110	CCBT0014	26268_1_110	1997-01-13	13	1	1997	this_study	ERS2493607	Argentina	Tartagal	Salta	Positive	Positive	Positive	Positive	/	/	/	/	NA	Tartagal Salta Argentina	-22.5206	-63.8013	7PET	LAT1	Americas	1	6	99.9933	1319	1324	O1	Ogawa	yes	no	match	Clinical	yes	yes	yes	/	/	partial	/	yes	yes	yes	/
297	26268_1#120	CCBT0024	26268_1_120	1997-02-07	7	2	1997	this_study	ERS2493617	Argentina	/	Jujuy	Positive	Positive	Positive	Positive	/	/	/	/	NA	Jujuy Argentina	-23.1192	-65.6143	7PET	LAT1	Americas	1	6	99.9939	1310	1312	O1	Ogawa	yes	no	match	Clinical	yes	yes	yes	yes	yes	yes	yes	yes	/	yes	/
298	26237_7#130	CCBT0374	26237_7_130	1997-02-07	7	2	1997	this_study	ERS2493917	Argentina	/	Jujuy	/	/	/	Positive	/	/	/	/	NA	Jujuy Argentina	-23.1192	-65.6143	7PET	LAT1	Americas	1	6	99.9924	1328	1329	O1	Ogawa	yes	no	match	Clinical	yes	yes	yes	yes	yes	yes	yes	yes	yes	yes	/
299	26268_1#121	CCBT0025	26268_1_121	1997-02-07	7	2	1997	this_study	ERS2493618	Argentina	/	Jujuy	Positive	Positive	Positive	Positive	/	/	/	/	NA	Jujuy Argentina	-23.1192	-65.6143	7PET	LAT1	Americas	1	6	99.9873	1318	1321	O1	Ogawa	yes	no	match	Clinical	yes	yes	yes	yes	yes	yes	yes	yes	yes	yes	/
300	26268_1#129	CCBT0035	26268_1_129	1997-01-06	6	1	1997	this_study	ERS2493626	Argentina	Tartagal	Salta	Positive	Positive	Positive	Positive	/	/	/	/	NA	Tartagal Salta Argentina	-22.5206	-63.8013	7PET	LAT1	Americas	1	6	99.9953	1319	1321	O1	Ogawa	no	no	no	Clinical	yes	yes	yes	yes	yes	yes	yes	yes	yes	yes	E36D
301	26268_1#113	CCBT0017	26268_1_113	1997-01-06	6	1	1997	this_study	ERS2493610	Argentina	Tartagal	Salta	Positive	Positive	Positive	Positive	/	/	/	/	NA	Tartagal Salta Argentina	-22.5206	-63.8013	7PET	LAT1	Americas	1	6	99.9937	1324	1327	O1	Ogawa	no	no	no	Clinical	yes	yes	yes	yes	yes	yes	yes	yes	yes	yes	E36D
302	26268_1#115	CCBT0019	26268_1_115	1997-01-06	6	1	1997	this_study	ERS2493612	Argentina	Tartagal	Salta	Positive	Positive	Positive	Positive	/	/	/	/	NA	Tartagal Salta Argentina	-22.5206	-63.8013	7PET	LAT1	Americas	1	6	99.9938	1321	1322	O1	Ogawa	no	no	no	Clinical	yes	yes	yes	yes	yes	yes	yes	yes	yes	yes	E36D
303	26237_7#120	CCBT0363	26237_7_120	1997-01-21	21	1	1997	this_study	ERS2493907	Argentina	Tartagal	Salta	/	/	/	Positive	/	/	/	/	NA	Tartagal Salta Argentina	-22.5206	-63.8013	7PET	LAT1	Americas	1	6	99.9974	1325	1328	O1	Ogawa	yes	no	match	Clinical	yes	yes	yes	yes	yes	yes	yes	yes	yes	yes	/
304	26268_1#131	CCBT0037	26268_1_131	1997-02-07	7	2	1997	this_study	ERS2493628	Argentina	/	Jujuy	Positive	Positive	Positive	Positive	/	/	/	/	NA	Jujuy Argentina	-23.1192	-65.6143	7PET	LAT1	Americas	1	6	99.9949	1320	1324	O1	Ogawa	yes	no	match	Clinical	yes	yes	yes	yes	yes	yes	yes	yes	yes	yes	/
305	26268_1#342	CCBT0499	26268_1_342	/	NA	NA	NA	this_study	ERS2494092	Argentina	/	/	/	/	/	/	/	/	/	/	NA	Argentina	NA	NA	7PET	LAT1	Americas	1	6	99.9937	1321	1322	/	/	no	no	no	/	yes	yes	yes	yes	yes	yes	yes	yes	yes	yes	/
306	26237_7#123	CCBT0366	26237_7_123	1996-11-08	8	11	1996	this_study	ERS2493910	Argentina	Salvador Mazza	Salta	/	/	/	Positive	/	/	/	/	NA	Salvador Mazza Salta Argentina	-22.057	-63.6906	7PET	LAT1	Americas	1	6	99.9949	1325	1328	O1	Ogawa	yes	no	match	Clinical	yes	yes	yes	yes	yes	yes	yes	yes	yes	yes	/
307	26237_7#122	CCBT0365	26237_7_122	1996-11-08	8	11	1996	this_study	ERS2493909	Argentina	Salvador Mazza	Salta	/	/	/	Positive	/	/	/	/	NA	Salvador Mazza Salta Argentina	-22.057	-63.6906	7PET	LAT1	Americas	1	6	99.9967	1325	1326	O1	Ogawa	yes	no	match	Clinical	yes	yes	yes	yes	yes	yes	yes	yes	yes	yes	/
308	26237_7#127	CCBT0371	26237_7_127	1996-11-08	8	11	1996	this_study	ERS2493914	Argentina	Salvador Mazza	Salta	/	/	/	Positive	/	/	/	/	NA	Salvador Mazza Salta Argentina	-22.057	-63.6906	7PET	LAT1	Americas	1	6	99.9957	1323	1325	O1	Ogawa	yes	no	match	Clinical	yes	yes	yes	yes	yes	yes	yes	yes	yes	yes	/
309	26237_7#129	CCBT0373	26237_7_129	/	NA	NA	NA	this_study	ERS2493916	Argentina	/	/	/	/	/	/	/	/	/	/	NA	Argentina	NA	NA	7PET	LAT1	Americas	1	6	99.9955	1327	1328	/	/	no	no	no	/	yes	yes	yes	yes	yes	yes	yes	yes	yes	yes	/
310	26237_7#136	CCBT0380	26237_7_136	1997-02-07	7	2	1997	this_study	ERS2493923	Argentina	/	Jujuy	/	/	/	Positive	/	/	/	/	NA	Jujuy Argentina	-23.1192	-65.6143	7PET	LAT1	Americas	1	6	99.9943	1325	1326	O1	Ogawa	yes	no	match	Clinical	yes	yes	yes	yes	yes	yes	yes	yes	yes	yes	/
311	26268_1#124	CCBT0028	26268_1_124	1997-02-07	7	2	1997	this_study	ERS2493621	Argentina	/	Jujuy	Positive	Positive	Positive	Positive	/	/	/	/	NA	Jujuy Argentina	-23.1192	-65.6143	7PET	LAT1	Americas	1	6	99.9949	1323	1324	O1	Ogawa	yes	no	match	Clinical	yes	yes	yes	yes	yes	yes	yes	yes	yes	yes	/
312	26237_7#121	CCBT0364	26237_7_121	1997-02-07	7	2	1997	this_study	ERS2493908	Argentina	/	Jujuy	/	/	/	Positive	/	/	/	/	NA	Jujuy Argentina	-23.1192	-65.6143	7PET	LAT1	Americas	1	6	99.9957	1322	1323	O1	Ogawa	yes	no	match	Clinical	yes	yes	yes	yes	yes	yes	yes	yes	yes	yes	/
313	26237_7#191	CCBT0031	26237_7_191	1997-02-07	7	2	1997	this_study	ERS2493996	Argentina	/	Jujuy	Positive	Positive	Positive	Positive	/	/	/	/	NA	Jujuy Argentina	-23.1192	-65.6143	7PET	LAT1	Americas	1	6	99.9934	1323	1325	O1	Ogawa	yes	no	match	Clinical	yes	yes	yes	/	/	/	/	yes	yes	yes	/
314	26268_1#109	CCBT0013	26268_1_109	1997-01-23	23	1	1997	this_study	ERS2493606	Argentina	Salvador Mazza	Salta	Positive	Positive	Positive	Positive	/	/	/	/	NA	Salvador Mazza Salta Argentina	-22.057	-63.6906	7PET	LAT1	Americas	1	6	99.9927	1314	1315	O1	Ogawa	yes	no	match	Clinical	yes	yes	yes	/	/	/	/	yes	yes	yes	/
315	26268_1#126	CCBT0030	26268_1_126	1997-02-07	7	2	1997	this_study	ERS2493623	Argentina	/	Jujuy	Positive	Positive	Positive	Positive	/	/	/	/	NA	Jujuy Argentina	-23.1192	-65.6143	7PET	LAT1	Americas	1	6	99.9898	1323	1324	O1	Ogawa	yes	no	match	Clinical	yes	yes	yes	yes	yes	yes	yes	yes	yes	yes	/
316	26268_1#98	CCBT0002	26268_1_98	1997-01-21	21	1	1997	this_study	ERS2493595	Argentina	Tartagal	Salta	Positive	Positive	Positive	Positive	/	/	/	/	NA	Tartagal Salta Argentina	-22.5206	-63.8013	7PET	LAT1	Americas	1	6	99.9952	1323	1325	O1	Ogawa	yes	no	match	Clinical	yes	yes	yes	yes	yes	yes	yes	yes	yes	yes	/
317	26268_1#102	CCBT0006	26268_1_102	1997-01-13	13	1	1997	this_study	ERS2493599	Argentina	Tartagal	Salta	Positive	Positive	Positive	Positive	/	/	/	/	NA	Tartagal Salta Argentina	-22.5206	-63.8013	7PET	LAT1	Americas	1	6	99.9911	1324	1325	O1	Ogawa	yes	no	match	Clinical	yes	yes	yes	/	/	/	/	yes	yes	yes	/
318	26237_7#124	CCBT0367	26237_7_124	1997-01-23	23	1	1997	this_study	ERS2493911	Argentina	Salvador Mazza	Salta	/	/	/	Positive	/	/	/	/	NA	Salvador Mazza Salta Argentina	-22.057	-63.6906	7PET	LAT1	Americas	1	6	99.9955	1326	1327	O1	Ogawa	yes	no	match	Clinical	yes	yes	yes	yes	yes	yes	yes	yes	yes	yes	/
319	26268_1#132	CCBT0038	26268_1_132	1997-02-07	7	2	1997	this_study	ERS2493629	Argentina	/	Jujuy	Positive	Positive	Positive	Positive	/	/	/	/	NA	Jujuy Argentina	-23.1192	-65.6143	7PET	LAT1	Americas	1	6	99.9937	1323	1324	O1	Ogawa	yes	no	match	Clinical	yes	yes	yes	yes	yes	yes	yes	yes	yes	yes	/
320	26268_1#100	CCBT0004	26268_1_100	1997-01-23	23	1	1997	this_study	ERS2493597	Argentina	Salvador Mazza	Salta	Positive	Positive	Positive	Positive	/	/	/	/	NA	Salvador Mazza Salta Argentina	-22.057	-63.6906	7PET	LAT1	Americas	1	6	99.993	1321	1323	O1	Ogawa	yes	no	match	Clinical	yes	yes	yes	yes	yes	yes	yes	yes	yes	yes	/
321	26268_1#101	CCBT0005	26268_1_101	1997-01-23	23	1	1997	this_study	ERS2493598	Argentina	Salvador Mazza	Salta	Positive	Positive	Positive	Positive	/	/	/	/	NA	Salvador Mazza Salta Argentina	-22.057	-63.6906	7PET	LAT1	Americas	1	6	99.9909	1322	1327	O1	Ogawa	yes	no	match	Clinical	yes	yes	yes	yes	yes	yes	yes	yes	yes	yes	/
322	26268_1#107	CCBT0011	26268_1_107	/	NA	NA	NA	this_study	ERS2493604	Argentina	/	/	/	/	/	/	/	/	/	/	NA	Argentina	NA	NA	7PET	LAT1	Americas	1	6	99.9932	1319	1323	/	/	no	no	no	/	yes	yes	yes	yes	yes	yes	yes	yes	yes	yes	/
323	26268_1#123	CCBT0027	26268_1_123	1997-01-23	23	1	1997	this_study	ERS2493620	Argentina	/	Tucumán	Positive	Positive	Positive	Positive	/	/	/	/	NA	Tucumán Argentina	-27.0134	-65.2364	7PET	LAT1	Americas	1	6	99.9948	1323	1325	O1	Ogawa	yes	no	match	Clinical	yes	yes	yes	yes	yes	yes	yes	yes	yes	yes	/
324	26268_1#341	CCBT0498	26268_1_341	1996-03-04	4	3	1996	this_study	ERS2494091	Argentina	/	Santa Fe	/	/	/	Positive	/	/	/	/	NA	Santa Fe Argentina	-30.2781	-60.8445	7PET	LAT1	Americas	1	6	99.9929	1323	1324	O1	Inaba	no	no	no	Clinical	yes	yes	yes	yes	yes	yes	yes	yes	yes	yes	/
325	26268_1#234	CCBT0164	26268_1_234	1992-12-22	22	12	1992	this_study	ERS2493733	Argentina	Tartagal	Salta	/	/	/	Positive	/	/	/	/	NA	Tartagal Salta Argentina	-22.5206	-63.8013	7PET	LAT1	Americas	4	6	99.9957	1322	1324	O1	Ogawa	yes	no	match	Clinical	yes	yes	yes	yes	yes	yes	yes	yes	yes	yes	/
326	26268_1#283	CCBT0217	26268_1_283	1993-01-20	20	1	1993	this_study	ERS2493782	Argentina	Santa Rosa	Salta	Positive	Positive	Positive	Positive	/	/	/	/	NA	Santa Rosa Salta Argentina	-24.2688	-62.733	7PET	LAT1	Americas	4	6	99.996	1321	1350	O1	Ogawa	yes	no	match	Clinical	yes	yes	yes	yes	yes	yes	yes	yes	yes	yes	/
327	26268_1#193	CCBT0107	26268_1_193	1992-11-25	25	11	1992	this_study	ERS2493692	Argentina	/	Formosa	Positive	Positive	Positive	Positive	/	/	/	/	NA	Formosa Argentina	-26.1779	-58.1885	7PET	LAT1	Americas	4	6	99.9957	1321	1325	O1	Ogawa	yes	no	match	Clinical	yes	yes	yes	yes	yes	yes	yes	yes	yes	yes	/
328	16244_7#37	CNRVC140117	16244_7_37	/	NA	NA	1991	Domman et al., Science 2017	ERR976488	Bolivia	/	/	/	/	/	/	/	/	/	/	NA	Bolivia	-16.2902	-63.5887	7PET	LAT1	Americas	4	6	99.9952	1319	1324	O1	Ogawa	yes	no	match	Clinical	yes	yes	yes	yes	yes	yes	yes	yes	yes	yes	/
329	26268_1#53	CCBT0283	26268_1_53	1993-01-20	20	1	1993	this_study	ERS2493840	Argentina	Oran	Salta	Positive	Positive	Positive	Positive	/	/	/	/	NA	Oran Salta Argentina	-23.1319	-64.3207	7PET	LAT1	Americas	4	6	99.9929	1325	1327	O1	Ogawa	yes	no	match	Clinical	yes	yes	yes	yes	yes	yes	yes	yes	yes	yes	/
330	16244_7#46	CNRVC140126	16244_7_46	/	NA	NA	1991	Domman et al., Science 2017	ERR976497	Bolivia	/	/	/	/	/	/	/	/	/	/	NA	Bolivia	-16.2902	-63.5887	7PET	LAT1	Americas	4	6	99.9929	1321	1323	O1	Ogawa	yes	no	match	Clinical	yes	yes	yes	yes	yes	yes	yes	yes	yes	yes	/
331	26268_1#212	CCBT0128	26268_1_212	1993-01-06	6	1	1993	this_study	ERS2493717	Argentina	Oran	Salta	Positive	Positive	Positive	Positive	/	/	/	/	NA	Oran Salta Argentina	-23.1319	-64.3207	7PET	LAT1	Americas	4	6	99.9972	1320	1325	O1	Ogawa	yes	no	match	Clinical	yes	yes	yes	yes	yes	yes	yes	yes	yes	yes	/
332	26268_1#31	CCBT0259	26268_1_31	1993-01-06	6	1	1993	this_study	ERS2493818	Argentina	/	CABA	Positive	Positive	Positive	Positive	/	/	/	/	NA	CABA Argentina	-34.5995	-58.3426	7PET	LAT1	Americas	4	6	99.994	1322	1324	O1	Ogawa	yes	no	match	Clinical	yes	yes	yes	yes	yes	yes	yes	yes	yes	yes	/
333	26268_1#88	CCBT0331	26268_1_88	1993-01-20	20	1	1993	this_study	ERS2493875	Argentina	Santa Rosa	Salta	/	/	/	Positive	/	/	/	/	NA	Santa Rosa Salta Argentina	-24.2688	-62.733	7PET	LAT1	Americas	4	6	99.9948	1323	1324	O1	Ogawa	yes	no	match	Clinical	yes	yes	yes	yes	yes	yes	yes	yes	yes	yes	/
334	26268_1#93	CCBT0336	26268_1_93	1993-01-27	27	1	1993	this_study	ERS2493880	Argentina	Tartagal	Salta	Positive	Positive	Positive	Positive	/	/	/	/	NA	Tartagal Salta Argentina	-22.5206	-63.8013	7PET	LAT1	Americas	4	6	99.9931	1320	1322	O1	Ogawa	yes	no	match	Clinical	yes	yes	yes	/	/	/	/	yes	yes	yes	/
335	26268_1#231	CCBT0161	26268_1_231	1992-12-01	1	12	1992	this_study	ERS2493714	Argentina	/	Jujuy	/	/	/	Negative	/	/	/	/	NA	Jujuy Argentina	-23.1192	-65.6143	7PET	LAT1	Americas	4	6	99.9953	1326	1329	non-O1	/	no	no	no	Environmental	yes	yes	yes	yes	yes	yes	yes	yes	yes	yes	/
336	26237_7#101	CCBT0344	26237_7_101	1993-01-20	20	1	1993	this_study	ERS2493888	Argentina	Oran	Salta	/	/	/	Positive	/	8	/	/	NA	Oran Salta Argentina	-23.1319	-64.3207	7PET	LAT1	Americas	4	6	99.994	1323	1325	O1	Ogawa	yes	no	match	Clinical	yes	yes	yes	yes	yes	yes	yes	yes	yes	yes	/
337	26268_1#24	CCBT0251	26268_1_24	1992-04-21	21	4	1992	this_study	ERS2493811	Argentina	/	Salta	Positive	Positive	Positive	Positive	Positive	Positive	Positive	NR	NA	Salta Argentina	-24.8321	-65.5394	7PET	LAT1	Americas	4	6	99.9948	1322	1325	O1	Ogawa	yes	no	match	Clinical	yes	yes	yes	yes	yes	yes	yes	yes	yes	yes	/
338	26237_7#165	CCBT0410	26237_7_165	1993-02-18	18	2	1993	this_study	ERS2493952	Argentina	Oran	Salta	Positive	Positive	Positive	Positive	/	/	/	/	NA	Oran Salta Argentina	-23.1319	-64.3207	7PET	LAT1	Americas	4	6	99.9959	1324	1326	O1	Ogawa	yes	no	match	Clinical	yes	yes	yes	yes	yes	yes	yes	yes	yes	yes	/
339	CNRVC160169_ACAGTG	289	CNRVC160169_ACAGTG	/	NA	NA	1991	Domman et al., Science 2017	ERR2008756	Bolivia	/	/	/	/	/	/	/	/	/	/	NA	Bolivia	-16.2902	-63.5887	7PET	LAT1	Americas	4	6	99.9937	1321	1322	O1	Ogawa	yes	no	match	Clinical	yes	yes	yes	yes	yes	yes	yes	yes	yes	yes	/
340	26237_7#131	CCBT0375	26237_7_131	1993-02-18	18	2	1993	this_study	ERS2493918	Argentina	Oran	Salta	Positive	Positive	Positive	Positive	/	/	/	/	NA	Oran Salta Argentina	-23.1319	-64.3207	7PET	LAT1	Americas	4	6	99.9908	1328	1328	O1	Ogawa	yes	no	match	Clinical	yes	yes	yes	yes	yes	yes	yes	yes	yes	yes	/
341	26237_7#164	CCBT0409	26237_7_164	1993-02-22	22	2	1993	this_study	ERS2493951	Argentina	Metan	Salta	Positive	Positive	Positive	Positive	/	/	/	/	NA	Metan Salta Argentina	-25.4961	-64.9719	7PET	LAT1	Americas	4	6	99.9952	1322	1324	O1	Ogawa	yes	no	match	Clinical	yes	yes	yes	yes	yes	yes	yes	yes	yes	yes	/
342	26268_1#159	CCBT0069	26268_1_159	1992-11-13	13	11	1992	this_study	ERS2493656	Argentina	/	Salta	/	/	/	Negative	/	/	/	/	NA	Salta Argentina	-24.8321	-65.5394	7PET	LAT1	Americas	4	6	99.9937	1322	1324	non-O1	/	no	no	no	Environmental	yes	yes	yes	yes	yes	yes	yes	yes	yes	yes	A98V
343	16244_7#45	CNRVC140125	16244_7_45	/	NA	NA	1992	Domman et al., Science 2017	ERR976496	Bolivia	/	/	/	/	/	/	/	/	/	/	NA	Bolivia	-16.2902	-63.5887	7PET	LAT1	Americas	4	6	99.9937	1323	1326	O1	Ogawa	yes	no	match	Clinical	yes	yes	yes	yes	yes	yes	yes	yes	yes	yes	/
344	26237_7#171	CCBT0416	26237_7_171	1993-02-12	12	2	1993	this_study	ERS2493958	Argentina	Guemes	Salta	Positive	Positive	Positive	Positive	/	/	/	/	NA	Guemes Salta Argentina	-24.6694	-65.0504	7PET	LAT1	Americas	4	6	99.9943	1324	1326	O1	Ogawa	yes	no	match	Clinical	yes	yes	yes	/	/	/	/	yes	yes	yes	/
345	26237_7#176	CCBT0421	26237_7_176	1993-02-22	22	2	1993	this_study	ERS2493963	Argentina	Metan	Salta	Positive	Positive	Positive	Positive	/	/	/	/	NA	Metan Salta Argentina	-25.4961	-64.9719	7PET	LAT1	Americas	4	6	99.9944	1326	1327	O1	Ogawa	yes	no	match	Clinical	yes	yes	yes	yes	yes	yes	yes	yes	yes	yes	/
346	26237_7#88	CCBT0441	26237_7_88	1993-03-02	2	3	1993	this_study	ERS2494030	Argentina	/	Jujuy	Positive	Positive	Positive	Positive	/	/	/	/	NA	Jujuy Argentina	-23.1192	-65.6143	7PET	LAT1	Americas	4	6	99.994	1320	1322	O1	Ogawa	yes	no	match	Clinical	yes	yes	yes	yes	yes	yes	yes	yes	yes	yes	/
347	26237_7#134	CCBT0378	26237_7_134	1993-02-18	18	2	1993	this_study	ERS2493921	Argentina	Oran	Salta	Positive	Positive	Positive	Positive	/	/	/	/	NA	Oran Salta Argentina	-23.1319	-64.3207	7PET	LAT1	Americas	4	6	99.9908	1283	1285	O1	Ogawa	yes	no	match	Clinical	yes	yes	yes	yes	yes	yes	yes	yes	yes	yes	/
348	26268_1#238	CCBT0168	26268_1_238	1992-04-21	21	4	1992	this_study	ERS2493737	Argentina	/	Salta	Positive	Positive	Positive	Positive	Positive	Positive	Positive	NR	NA	Salta Argentina	-24.8321	-65.5394	7PET	LAT1	Americas	4	6	99.9918	1321	1324	O1	Ogawa	yes	no	match	Clinical	yes	yes	yes	yes	yes	yes	yes	yes	yes	yes	/
349	26268_1#335	CCBT0492	26268_1_335	1993-05-10	10	5	1993	this_study	ERS2494085	Argentina	Oran	Salta	/	/	/	Positive	/	/	/	/	NA	Oran Salta Argentina	-23.1319	-64.3207	7PET	LAT1	Americas	4	6	99.9925	1322	1324	O1	Ogawa	yes	no	match	Environmental	yes	yes	yes	yes	yes	yes	yes	yes	yes	yes	/
350	26237_7#119	CCBT0362	26237_7_119	1993-03-02	2	3	1993	this_study	ERS2493906	Argentina	/	Jujuy	Positive	Positive	Positive	Positive	/	/	/	/	NA	Jujuy Argentina	-23.1192	-65.6143	7PET	LAT1	Americas	4	6	99.9924	1325	1330	O1	Ogawa	yes	no	match	Clinical	yes	yes	yes	yes	yes	yes	yes	yes	yes	yes	/
351	26268_1#59	CCBT0289	26268_1_59	1993-01-22	22	1	1993	this_study	ERS2493846	Argentina	/	Jujuy	Positive	Positive	Positive	Positive	/	/	/	/	NA	Jujuy Argentina	-23.1192	-65.6143	7PET	LAT1	Americas	4	6	99.9969	1322	1326	O1	Ogawa	yes	no	match	Clinical	yes	yes	yes	yes	yes	yes	yes	yes	yes	yes	/
352	26268_1#34	CCBT0263	26268_1_34	1992-04-21	21	4	1992	this_study	ERS2493821	Argentina	/	Formosa	Positive	Positive	Positive	Positive	/	/	/	/	NA	Formosa Argentina	-26.1779	-58.1885	7PET	LAT1	Americas	4	6	99.9954	1321	1324	O1	Ogawa	yes	no	match	Clinical	yes	yes	yes	yes	yes	yes	yes	yes	yes	yes	/
353	27059_8#322	VC013	27059_8_322	1992-11-13	13	11	1992	this_study	ERS2708175	Argentina	/	Salta	Positive	Positive	Positive	Negative	/	/	/	/	NA	Salta Argentina	-24.8321	-65.5394	7PET	LAT1	Americas	4	6	99.9965	1320	1324	non-O1	/	no	no	no	Environmental	yes	yes	yes	yes	yes	yes	yes	yes	yes	yes	/
354	26268_1#86	CCBT0329	26268_1_86	1993-01-20	20	1	1993	this_study	ERS2493873	Argentina	Oran	Salta	/	/	/	Positive	/	/	/	/	NA	Oran Salta Argentina	-23.1319	-64.3207	7PET	LAT1	Americas	4	6	99.9909	1319	1373	O1	Ogawa	yes	no	match	Clinical	yes	yes	yes	yes	yes	yes	yes	yes	yes	yes	/
355	26268_1#322	CCBT0485	26268_1_322	1993-03-02	2	3	1993	this_study	ERS2494072	Argentina	/	Jujuy	Positive	Positive	Positive	Positive	/	/	/	/	NA	Jujuy Argentina	-23.1192	-65.6143	7PET	LAT1	Americas	4	6	99.9929	1325	1326	O1	Ogawa	yes	no	match	Clinical	yes	yes	yes	yes	yes	yes	yes	yes	yes	yes	/
356	26237_7#91	CCBT0444	26237_7_91	1993-03-02	2	3	1993	this_study	ERS2494033	Argentina	/	Jujuy	Positive	Positive	Positive	Positive	/	/	/	/	NA	Jujuy Argentina	-23.1192	-65.6143	7PET	LAT1	Americas	4	6	99.997	1315	1321	O1	Ogawa	yes	no	match	Clinical	yes	yes	yes	/	/	/	/	yes	yes	yes	/
357	26237_7#141	CCBT0385	26237_7_141	1993-02-18	18	2	1993	this_study	ERS2493928	Argentina	Oran	Salta	Positive	Positive	Positive	/	/	/	/	/	NA	Oran Salta Argentina	-23.1319	-64.3207	7PET	LAT1	Americas	4	6	99.9893	1313	1315	O1	Inaba	no	yes	match	Clinical	yes	yes	yes	yes	yes	yes	yes	yes	yes	interrupted	F244fs
358	26237_7#94	CCBT0448	26237_7_94	1993-02-18	18	2	1993	this_study	ERS2494036	Argentina	Oran	Salta	Positive	Positive	Positive	Positive	/	/	/	/	NA	Oran Salta Argentina	-23.1319	-64.3207	7PET	LAT1	Americas	4	6	99.9922	1326	1353	O1	Ogawa	yes	no	match	Clinical	yes	yes	yes	yes	yes	yes	yes	yes	yes	yes	/
359	26237_7#71	CCBT0304	26237_7_71	1993-01-22	22	1	1993	this_study	ERS2494013	Argentina	/	Jujuy	Positive	Positive	Positive	Positive	/	/	/	/	NA	Jujuy Argentina	-23.1192	-65.6143	7PET	LAT1	Americas	4	6	99.9956	1324	1328	O1	Ogawa	yes	no	match	Clinical	yes	yes	yes	yes	yes	yes	yes	yes	yes	yes	/
360	26268_1#15	CCBT0242	26268_1_15	1992-04-21	21	4	1992	this_study	ERS2493802	Argentina	/	Salta	Positive	Positive	Positive	Positive	/	/	/	/	NA	Salta Argentina	-24.8321	-65.5394	7PET	LAT1	Americas	4	6	99.9951	1323	1326	O1	Ogawa	yes	no	match	Clinical	yes	yes	yes	yes	yes	yes	yes	yes	yes	yes	/
361	26237_7#92	CCBT0445	26237_7_92	1993-03-02	2	3	1993	this_study	ERS2494034	Argentina	/	Jujuy	Positive	Positive	Positive	Positive	/	/	/	/	NA	Jujuy Argentina	-23.1192	-65.6143	7PET	LAT1	Americas	4	6	99.9957	1324	1325	O1	Ogawa	yes	no	match	Clinical	yes	yes	yes	yes	yes	yes	yes	yes	yes	yes	/
362	26268_1#273	CCBT0206	26268_1_273	1993-01-16	16	1	1993	this_study	ERS2493772	Argentina	Tartagal	Salta	Positive	Positive	Positive	Positive	/	/	/	/	NA	Tartagal Salta Argentina	-22.5206	-63.8013	7PET	LAT1	Americas	4	6	99.9938	1324	1329	O1	Ogawa	yes	no	match	Clinical	yes	yes	yes	yes	yes	yes	yes	yes	yes	yes	/
363	26268_1#300	CCBT0462	26268_1_300	1993-02-12	12	2	1993	this_study	ERS2494050	Argentina	Guemes	Salta	/	/	/	Positive	/	/	/	/	NA	Guemes Salta Argentina	-24.6694	-65.0504	7PET	LAT1	Americas	4	6	99.9953	1320	1322	O1	Ogawa	yes	no	match	Clinical	yes	yes	yes	yes	yes	yes	yes	yes	yes	yes	/
364	26237_7#68	CCBT0260	26237_7_68	1993-01-13	13	1	1993	this_study	ERS2494010	Argentina	Guemes	Salta	/	/	/	Positive	/	/	/	/	NA	Guemes Salta Argentina	-24.6694	-65.0504	7PET	LAT1	Americas	4	6	99.995	1327	1328	O1	Ogawa	yes	no	match	Clinical	yes	yes	yes	yes	yes	yes	yes	yes	yes	yes	/
365	26268_1#41	CCBT0271	26268_1_41	1992-04-21	21	4	1992	this_study	ERS2493828	Argentina	/	Salta	Positive	Positive	Positive	Positive	/	/	/	/	NA	Salta Argentina	-24.8321	-65.5394	7PET	LAT1	Americas	4	6	99.9951	1321	1323	O1	Ogawa	yes	no	match	Clinical	yes	yes	yes	yes	yes	yes	yes	yes	yes	yes	/
366	26237_7#167	CCBT0412	26237_7_167	1993-02-12	12	2	1993	this_study	ERS2493954	Argentina	Guemes	Salta	Positive	Positive	Positive	Positive	/	/	/	/	NA	Guemes Salta Argentina	-24.6694	-65.0504	7PET	LAT1	Americas	4	6	99.9961	1309	1312	O1	Ogawa	yes	no	match	Clinical	yes	yes	yes	yes	yes	yes	yes	yes	partial	yes	/
367	26268_1#155	CCBT0065	26268_1_155	1992-04-21	21	4	1992	this_study	ERS2493652	Argentina	/	Salta	Positive	Positive	Positive	Positive	Positive	Positive	Positive	NR	NA	Salta Argentina	-24.8321	-65.5394	7PET	LAT1	Americas	4	6	99.995	1323	1324	O1	Ogawa	yes	no	match	Clinical	yes	yes	yes	yes	yes	yes	yes	yes	yes	yes	/
368	26268_1#44	CCBT0274	26268_1_44	1993-02-03	3	2	1993	this_study	ERS2493831	Argentina	Perico	Jujuy	Positive	Positive	Positive	Negative	/	/	/	/	NA	Perico Jujuy Argentina	-24.3865	-65.1213	7PET	LAT1	Americas	4	6	99.9952	1319	1322	O1	Ogawa	yes	no	match	Clinical	yes	yes	yes	partial	interrupted	yes	partial	yes	yes	yes	/
369	26237_7#177	CCBT0422	26237_7_177	1993-03-02	2	3	1993	this_study	ERS2493964	Argentina	/	Jujuy	Positive	Positive	Positive	Positive	/	/	/	/	NA	Jujuy Argentina	-23.1192	-65.6143	7PET	LAT1	Americas	4	6	99.9951	1325	1327	O1	Ogawa	yes	no	match	Clinical	yes	yes	yes	yes	yes	yes	yes	yes	yes	yes	/
370	27059_8#320	VC011	27059_8_320	1992-04-21	21	4	1992	this_study	ERS2708173	Argentina	/	Jujuy	Positive	Positive	Positive	Negative	/	/	Negative	Negative	NA	Jujuy Argentina	-23.1192	-65.6143	7PET	LAT1	Americas	4	6	99.9928	1322	1335	non-O1	/	no	no	no	Clinical	yes	yes	yes	yes	yes	yes	yes	yes	yes	yes	/
371	26237_7#54	CCBT0142	26237_7_54	1993-01-13	13	1	1993	this_study	ERS2493986	Argentina	Guemes	Salta	/	/	/	Positive	/	/	/	/	NA	Guemes Salta Argentina	-24.6694	-65.0504	7PET	LAT1	Americas	4	6	99.9975	1323	1325	O1	Ogawa	yes	no	match	Clinical	yes	yes	yes	yes	yes	yes	yes	yes	yes	yes	/
372	4056_8#8	A316	4056_8_8	/	NA	NA	1993	Mutreja et al. Nature 2011	ERR018181	Argentina	/	/	/	/	/	/	/	/	/	/	NA	Argentina	NA	NA	7PET	LAT1	Americas	4	6	99.7063	1201	1264	O1	Ogawa	yes	no	match	No data	yes	yes	yes_nunique	yes	fragmented	yes	yes_nunique	yes	yes	yes	/
373	26268_1#224	CCBT0153	26268_1_224	1993-01-19	19	1	1993	this_study	ERS2493729	Argentina	/	Jujuy	Positive	Positive	Positive	Positive	/	/	/	/	NA	Jujuy Argentina	-23.1192	-65.6143	7PET	LAT1	Americas	4	6	99.9958	1321	1325	O1	Ogawa	yes	no	match	Environmental	yes	yes	yes	yes	yes	yes	yes	yes	yes	yes	/
374	26237_7#53	CCBT0141	26237_7_53	1993-01-19	19	1	1993	this_study	ERS2493985	Argentina	/	Jujuy	Positive	Positive	Positive	Positive	/	/	/	/	NA	Jujuy Argentina	-23.1192	-65.6143	7PET	LAT1	Americas	4	6	99.994	1324	1326	O1	Ogawa	yes	no	match	Environmental	yes	yes	yes	yes	yes	yes	yes	yes	yes	yes	/
375	26237_7#116	CCBT0359	26237_7_116	1993-03-02	2	3	1993	this_study	ERS2493903	Argentina	/	Jujuy	Positive	Positive	Positive	Positive	/	/	/	/	NA	Jujuy Argentina	-23.1192	-65.6143	7PET	LAT1	Americas	4	6	99.996	1321	1322	O1	Ogawa	yes	no	match	Clinical	yes	yes	yes	/	/	/	/	yes	yes	yes	/
376	26268_1#326	CCBT0268	26268_1_326	1992-04-21	21	4	1992	this_study	ERS2494076	Argentina	/	Salta	/	/	/	Positive	/	/	/	/	NA	Salta Argentina	-24.8321	-65.5394	7PET	LAT1	Americas	4	6	99.9932	1323	1327	O1	Ogawa	yes	no	match	Clinical	yes	yes	yes	yes	yes	yes	yes	yes	yes	yes	/
377	26268_1#2	CCBT0225	26268_1_2	1993-01-20	20	1	1993	this_study	ERS2493789	Argentina	Oran	Salta	Positive	Positive	Positive	Positive	/	/	/	/	NA	Oran Salta Argentina	-23.1319	-64.3207	7PET	LAT1	Americas	4	6	99.9765	1325	1358	O1	Ogawa	yes	no	match	Clinical	yes	yes	yes	yes	yes	yes	yes	yes	yes	yes	/
378	26268_1#57	CCBT0287	26268_1_57	1993-01-22	22	1	1993	this_study	ERS2493844	Argentina	/	Jujuy	Positive	Positive	Positive	Positive	Positive	Positive	Positive	El Tor	NA	Jujuy Argentina	-23.1192	-65.6143	7PET	LAT1	Americas	4	6	99.9937	1322	1325	O1	Ogawa	yes	no	match	Clinical	yes	yes	yes	yes	yes	yes	yes	yes	yes	yes	/
379	26237_7#105	CCBT0348	26237_7_105	1993-03-02	2	3	1993	this_study	ERS2493892	Argentina	/	Jujuy	Positive	Positive	Positive	Positive	/	/	/	/	NA	Jujuy Argentina	-23.1192	-65.6143	7PET	LAT1	Americas	4	6	99.9955	1325	1327	O1	Ogawa	yes	no	match	Clinical	yes	yes	yes	yes	yes	yes	yes	yes	yes	yes	/
380	26268_1#298	CCBT0460	26268_1_298	1993-03-02	2	3	1993	this_study	ERS2494048	Argentina	/	Jujuy	Positive	Positive	Positive	Positive	/	/	/	/	NA	Jujuy Argentina	-23.1192	-65.6143	7PET	LAT1	Americas	4	6	99.99	1324	1327	O1	Ogawa	yes	no	match	Clinical	yes	yes	yes	yes	yes	yes	yes	yes	yes	yes	/
381	26237_7#107	CCBT0350	26237_7_107	1993-03-02	2	3	1993	this_study	ERS2493894	Argentina	/	Jujuy	Positive	Positive	Positive	Positive	/	/	/	/	NA	Jujuy Argentina	-23.1192	-65.6143	7PET	LAT1	Americas	4	6	99.997	1323	1325	O1	Ogawa	yes	no	match	Clinical	yes	yes	yes	yes	yes	yes	yes	yes	yes	yes	/
382	26268_1#65	CCBT0296	26268_1_65	1993-03-02	2	3	1993	this_study	ERS2493852	Argentina	/	Jujuy	Positive	Positive	Positive	Positive	/	/	/	/	NA	Jujuy Argentina	-23.1192	-65.6143	7PET	LAT1	Americas	4	6	99.9943	1322	1326	O1	Ogawa	yes	no	match	Clinical	yes	yes	yes	yes	yes	yes	yes	yes	yes	yes	/
383	26237_7#175	CCBT0420	26237_7_175	1993-02-18	18	2	1993	this_study	ERS2493962	Argentina	Oran	Salta	Positive	Positive	Positive	Positive	/	/	/	/	NA	Oran Salta Argentina	-23.1319	-64.3207	7PET	LAT1	Americas	4	6	99.9928	1310	1311	O1	Ogawa	yes	no	match	Clinical	yes	yes	yes	yes	yes	yes	yes	yes	/	yes	/
384	26268_1#58	CCBT0288	26268_1_58	1993-01-22	22	1	1993	this_study	ERS2493845	Argentina	/	Jujuy	Positive	Positive	Positive	Positive	/	/	/	/	NA	Jujuy Argentina	-23.1192	-65.6143	7PET	LAT1	Americas	4	6	99.9925	1322	1325	O1	Ogawa	yes	no	match	Clinical	yes	yes	yes	yes	yes	yes	yes	yes	yes	yes	/
385	26237_7#81	CCBT0370	26237_7_81	1993-05-10	10	5	1993	this_study	ERS2494023	Argentina	Oran	Salta	/	/	/	Positive	/	/	/	/	NA	Oran Salta Argentina	-23.1319	-64.3207	7PET	LAT1	Americas	4	6	99.9954	1327	1328	O1	Ogawa	yes	no	match	Environmental	yes	yes	yes	yes	yes	yes	yes	yes	yes	yes	/
386	26237_7#106	CCBT0349	26237_7_106	1993-03-02	2	3	1993	this_study	ERS2493893	Argentina	/	Jujuy	Positive	Positive	Positive	Positive	/	/	/	/	NA	Jujuy Argentina	-23.1192	-65.6143	7PET	LAT1	Americas	4	6	99.9901	1325	1328	O1	Ogawa	yes	no	match	Clinical	yes	yes	yes	/	/	/	/	yes	yes	yes	/
387	26268_1#36	CCBT0265	26268_1_36	1993-01-20	20	1	1993	this_study	ERS2493823	Argentina	Oran	Salta	Positive	Positive	Positive	Positive	Positive	Positive	Positive	El Tor	NA	Oran Salta Argentina	-23.1319	-64.3207	7PET	LAT1	Americas	4	6	99.9959	1322	1326	O1	Ogawa	yes	no	match	Clinical	yes	yes	yes	yes	yes	yes	yes	yes	yes	yes	/
388	26268_1#239	CCBT0169	26268_1_239	1992-04-21	21	4	1992	this_study	ERS2493738	Argentina	/	Salta	Positive	Positive	Positive	Positive	/	/	/	/	NA	Salta Argentina	-24.8321	-65.5394	7PET	LAT1	Americas	4	6	99.9911	1324	1326	O1	Ogawa	yes	no	match	Clinical	yes	yes	yes	yes	yes	yes	yes	yes	yes	yes	/
389	26268_1#311	CCBT0474	26268_1_311	1993-03-02	2	3	1993	this_study	ERS2494061	Argentina	/	Jujuy	Positive	Positive	Positive	Positive	/	/	/	/	NA	Jujuy Argentina	-23.1192	-65.6143	7PET	LAT1	Americas	4	6	99.9959	1324	1326	O1	Ogawa	yes	no	match	Clinical	yes	yes	yes	yes	yes	yes	yes	yes	yes	yes	/
390	26268_1#329	CCBT0468	26268_1_329	1993-03-02	2	3	1993	this_study	ERS2494079	Argentina	/	Jujuy	Positive	Positive	Positive	Positive	/	/	/	/	NA	Jujuy Argentina	-23.1192	-65.6143	7PET	LAT1	Americas	4	6	99.991	1323	1325	O1	Ogawa	yes	no	match	Clinical	yes	yes	yes	yes	yes	yes	yes	yes	yes	yes	/
391	26237_7#142	CCBT0386	26237_7_142	1993-02-18	18	2	1993	this_study	ERS2493929	Argentina	Oran	Salta	Positive	Positive	Positive	Positive	/	/	/	/	NA	Oran Salta Argentina	-23.1319	-64.3207	7PET	LAT1	Americas	4	6	99.9926	1327	1328	O1	Ogawa	yes	no	match	Clinical	yes	yes	yes	yes	yes	yes	yes	yes	yes	yes	/
392	26237_7#190	CCBT0435	26237_7_190	1993-03-02	2	3	1993	this_study	ERS2493995	Argentina	/	Jujuy	Positive	Positive	Positive	Positive	/	/	/	/	NA	Jujuy Argentina	-23.1192	-65.6143	7PET	LAT1	Americas	4	6	99.9957	1324	1327	O1	Ogawa	yes	no	match	Clinical	yes	yes	yes	yes	yes	yes	yes	yes	yes	yes	/
393	26237_7#186	CCBT0431	26237_7_186	1993-03-02	2	3	1993	this_study	ERS2493991	Argentina	/	Jujuy	Positive	Positive	Positive	Positive	/	/	/	/	NA	Jujuy Argentina	-23.1192	-65.6143	7PET	LAT1	Americas	4	6	99.9959	1323	1326	O1	Ogawa	yes	no	match	Clinical	yes	yes	yes	yes	yes	yes	yes	yes	yes	yes	/
394	26237_7#159	CCBT0404	26237_7_159	1993-02-18	18	2	1993	this_study	ERS2493946	Argentina	Oran	Salta	Positive	Positive	Positive	Positive	/	/	/	/	NA	Oran Salta Argentina	-23.1319	-64.3207	7PET	LAT1	Americas	4	6	99.996	1325	1328	O1	Ogawa	yes	no	match	Clinical	yes	yes	yes	yes	yes	yes	yes	yes	yes	yes	/
395	26268_1#210	CCBT0126	26268_1_210	1993-01-19	19	1	1993	this_study	ERS2493709	Argentina	/	Jujuy	Positive	Positive	Positive	Positive	/	/	/	/	NA	Jujuy Argentina	-23.1192	-65.6143	7PET	LAT1	Americas	4	6	99.992	1328	1331	O1	Ogawa	yes	no	match	Environmental	yes	yes	yes	yes	yes	yes	yes	yes	yes	yes	/
396	26268_1#95	CCBT0338	26268_1_95	1993-01-22	22	1	1993	this_study	ERS2493882	Argentina	/	Jujuy	Positive	Positive	Positive	Positive	/	/	/	/	NA	Jujuy Argentina	-23.1192	-65.6143	7PET	LAT1	Americas	4	6	99.9968	1320	1323	O1	Ogawa	yes	no	match	Clinical	yes	yes	yes	yes	yes	yes	yes	yes	yes	yes	/
397	26237_7#188	CCBT0433	26237_7_188	1993-03-02	2	3	1993	this_study	ERS2493993	Argentina	/	Jujuy	Positive	Positive	Positive	Positive	/	/	/	/	NA	Jujuy Argentina	-23.1192	-65.6143	7PET	LAT1	Americas	4	6	99.9954	1326	1327	O1	Ogawa	yes	no	match	Clinical	yes	yes	yes	yes	yes	yes	yes	yes	yes	yes	/
398	26268_1#252	CCBT0185	26268_1_252	1992-04-21	21	4	1992	this_study	ERS2493751	Argentina	/	Formosa	Positive	Positive	Positive	Positive	Positive	Positive	Positive	NR	NA	Formosa Argentina	-26.1779	-58.1885	7PET	LAT1	Americas	4	6	99.994	1324	1326	O1	Ogawa	yes	no	match	Environmental	yes	yes	yes	yes	yes	yes	yes	yes	yes	yes	/
399	26268_1#253	CCBT0186	26268_1_253	1993-03-26	26	3	1993	this_study	ERS2493752	Argentina	Oran	Salta	Positive	Positive	Positive	Positive	/	/	/	/	NA	Oran Salta Argentina	-23.1319	-64.3207	7PET	LAT1	Americas	4	6	99.9956	1321	1324	O1	Ogawa	yes	no	match	Clinical	yes	yes	yes	yes	yes	yes	yes	yes	yes	yes	/
400	26268_1#81	CCBT0324	26268_1_81	1993-02-03	3	2	1993	this_study	ERS2493868	Argentina	Perico	Jujuy	Positive	Positive	Positive	Positive	/	/	/	/	NA	Perico Jujuy Argentina	-24.3865	-65.1213	7PET	LAT1	Americas	4	6	99.9929	1322	1324	O1	Ogawa	yes	no	match	Clinical	yes	yes	yes	yes	yes	yes	yes	yes	yes	yes	/
401	26268_1#216	CCBT0133	26268_1_216	1993-01-13	13	1	1993	this_study	ERS2493721	Argentina	Guemes	Salta	Positive	Positive	Positive	Positive	/	/	/	/	NA	Guemes Salta Argentina	-24.6694	-65.0504	7PET	LAT1	Americas	4	6	99.9945	1318	1321	O1	Ogawa	yes	no	match	Clinical	yes	yes	yes	yes	yes	yes	yes	yes	yes	yes	/
402	26268_1#228	CCBT0157	26268_1_228	1993-01-13	13	1	1993	this_study	ERS2493711	Argentina	Guemes	Salta	Positive	Positive	Positive	Positive	/	/	/	/	NA	Guemes Salta Argentina	-24.6694	-65.0504	7PET	LAT1	Americas	4	6	99.9902	1323	1325	O1	Ogawa	yes	no	match	Clinical	yes	yes	yes	yes	yes	yes	yes	yes	yes	yes	/
403	26268_1#271	CCBT0204	26268_1_271	1992-04-21	21	4	1992	this_study	ERS2493770	Argentina	/	Formosa	Positive	Positive	Positive	Positive	/	/	/	/	NA	Formosa Argentina	-26.1779	-58.1885	7PET	LAT1	Americas	4	6	99.9946	1310	1312	O1	Ogawa	yes	no	match	Clinical	yes	yes	yes	yes	yes	yes	yes	yes	/	yes	/
404	26237_7#82	CCBT0391	26237_7_82	1993-05-10	10	5	1993	this_study	ERS2494024	Argentina	Oran	Salta	/	/	/	Positive	/	/	/	/	NA	Oran Salta Argentina	-23.1319	-64.3207	7PET	LAT1	Americas	4	6	99.9912	1323	1326	O1	Ogawa	yes	no	match	Environmental	yes	yes	yes	yes	yes	yes	yes	yes	yes	yes	/
405	26268_1#12	CCBT0237	26268_1_12	1993-03-02	2	3	1993	this_study	ERS2493799	Argentina	/	Jujuy	Positive	Positive	Positive	Positive	/	/	/	/	NA	Jujuy Argentina	-23.1192	-65.6143	7PET	LAT1	Americas	4	6	99.9936	1323	1325	O1	Ogawa	yes	no	match	Clinical	yes	yes	yes	yes	yes	yes	yes	yes	yes	yes	/
406	26268_1#60	CCBT0290	26268_1_60	1993-01-20	20	1	1993	this_study	ERS2493847	Argentina	Oran	Salta	Positive	Positive	Positive	Positive	/	/	/	/	NA	Oran Salta Argentina	-23.1319	-64.3207	7PET	LAT1	Americas	4	6	99.9951	1327	1329	O1	Ogawa	yes	no	match	Clinical	yes	yes	yes	yes	yes	yes	yes	yes	yes	yes	/
407	26268_1#262	CCBT0195	26268_1_262	1992-04-21	21	4	1992	this_study	ERS2493761	Argentina	/	Salta	Positive	Positive	Positive	Positive	Negative	Negative	Negative	El Tor	NA	Salta Argentina	-24.8321	-65.5394	7PET	LAT1	Americas	4	6	99.9901	1311	1313	O1	Ogawa	yes	no	match	Clinical	yes	yes	yes	yes	yes	yes	yes	yes	/	yes	/
408	26237_7#57	CCBT0145	26237_7_57	1993-01-13	13	1	1993	this_study	ERS2493989	Argentina	Guemes	Salta	Positive	Positive	Positive	Positive	/	/	/	/	NA	Guemes Salta Argentina	-24.6694	-65.0504	7PET	LAT1	Americas	4	6	99.9882	1322	1324	O1	Ogawa	yes	no	match	Clinical	yes	yes	yes	yes	yes	yes	yes	yes	yes	yes	/
409	26268_1#76	CCBT0319	26268_1_76	1993-01-20	20	1	1993	this_study	ERS2493863	Argentina	Oran	Salta	Positive	Positive	Positive	Positive	/	/	/	/	NA	Oran Salta Argentina	-23.1319	-64.3207	7PET	LAT1	Americas	4	6	99.9935	1323	1326	O1	Ogawa	yes	no	match	Clinical	yes	yes	yes	yes	yes	yes	yes	yes	yes	yes	/
410	26268_1#250	CCBT0182	26268_1_250	1993-03-26	26	3	1993	this_study	ERS2493749	Argentina	Oran	Salta	Positive	Positive	Positive	Positive	/	/	/	/	NA	Oran Salta Argentina	-23.1319	-64.3207	7PET	LAT1	Americas	4	6	99.992	1320	1322	O1	Ogawa	yes	no	match	Clinical	yes	yes	yes	yes	yes	yes	yes	yes	yes	yes	/
411	26237_7#157	CCBT0402	26237_7_157	1993-02-12	12	2	1993	this_study	ERS2493944	Argentina	Guemes	Salta	Positive	Positive	Positive	Positive	/	/	/	/	NA	Guemes Salta Argentina	-24.6694	-65.0504	7PET	LAT1	Americas	4	6	99.9948	1326	1328	O1	Ogawa	yes	no	match	Clinical	yes	yes	yes	yes	yes	yes	yes	yes	yes	yes	/
412	26268_1#69	CCBT0300	26268_1_69	1993-01-22	22	1	1993	this_study	ERS2493856	Argentina	/	Jujuy	Positive	Positive	Positive	Positive	/	/	/	/	NA	Jujuy Argentina	-23.1192	-65.6143	7PET	LAT1	Americas	4	6	99.9915	1319	1323	O1	Ogawa	yes	no	match	Clinical	yes	yes	yes	yes	yes	yes	yes	yes	yes	yes	/
413	26268_1#89	CCBT0332	26268_1_89	1993-01-22	22	1	1993	this_study	ERS2493876	Argentina	/	Jujuy	Positive	Positive	Positive	Positive	/	/	/	/	NA	Jujuy Argentina	-23.1192	-65.6143	7PET	LAT1	Americas	4	6	99.9934	1322	1326	O1	Ogawa	yes	no	match	Clinical	yes	yes	yes	yes	yes	yes	yes	yes	yes	yes	/
414	26237_7#153	CCBT0398	26237_7_153	1993-02-18	18	2	1993	this_study	ERS2493940	Argentina	Oran	Salta	Positive	Positive	Positive	Positive	/	/	/	/	NA	Oran Salta Argentina	-23.1319	-64.3207	7PET	LAT1	Americas	4	6	99.9949	1327	1329	O1	Ogawa	yes	no	match	Clinical	yes	yes	yes	yes	yes	yes	yes	yes	yes	yes	/
415	26268_1#54	CCBT0284	26268_1_54	1993-01-22	22	1	1993	this_study	ERS2493841	Argentina	/	Jujuy	Positive	Positive	Positive	Positive	/	/	/	/	NA	Jujuy Argentina	-23.1192	-65.6143	7PET	LAT1	Americas	4	6	99.9918	1326	1329	O1	Ogawa	yes	no	match	Clinical	yes	yes	yes	yes	yes	yes	yes	yes	yes	yes	/
416	26237_7#118	CCBT0361	26237_7_118	1993-03-02	2	3	1993	this_study	ERS2493905	Argentina	/	Jujuy	Positive	Positive	Positive	Positive	/	/	/	/	NA	Jujuy Argentina	-23.1192	-65.6143	7PET	LAT1	Americas	4	6	99.9965	1323	1326	O1	Ogawa	yes	no	match	Clinical	yes	yes	yes	yes	yes	yes	yes	yes	yes	yes	/
417	26268_1#49	CCBT0279	26268_1_49	1993-01-22	22	1	1993	this_study	ERS2493836	Argentina	/	Jujuy	Positive	Positive	Positive	Positive	Positive	Positive	Positive	El Tor	NA	Jujuy Argentina	-23.1192	-65.6143	7PET	LAT1	Americas	4	6	99.9936	1324	1327	O1	Ogawa	yes	no	match	Clinical	yes	yes	yes	yes	yes	yes	yes	yes	yes	yes	/
418	26237_7#52	CCBT0139	26237_7_52	1993-01-13	13	1	1993	this_study	ERS2493983	Argentina	Guemes	Salta	Positive	Positive	Positive	Positive	/	/	/	/	NA	Guemes Salta Argentina	-24.6694	-65.0504	7PET	LAT1	Americas	4	6	99.9952	1325	1326	O1	Ogawa	yes	no	match	Clinical	yes	yes	yes	yes	yes	yes	yes	yes	yes	yes	/
419	26237_7#156	CCBT0401	26237_7_156	1993-02-18	18	2	1993	this_study	ERS2493943	Argentina	Oran	Salta	Positive	Positive	Positive	Positive	/	/	/	/	NA	Oran Salta Argentina	-23.1319	-64.3207	7PET	LAT1	Americas	4	6	99.996	1320	1324	O1	Ogawa	yes	no	match	Clinical	yes	yes	yes	/	/	/	/	yes	yes	yes	/
420	26237_7#50	CCBT0137	26237_7_50	1993-01-13	13	1	1993	this_study	ERS2493981	Argentina	Guemes	Salta	Positive	Positive	Positive	Positive	Positive	Positive	Positive	El Tor	NA	Guemes Salta Argentina	-24.6694	-65.0504	7PET	LAT1	Americas	4	6	99.9917	1326	1330	O1	Ogawa	yes	no	match	Clinical	yes	yes	yes	yes	yes	yes	yes	yes	yes	yes	/
421	26237_7#160	CCBT0405	26237_7_160	1993-02-05	5	2	1993	this_study	ERS2493947	Argentina	/	Santa Fe	Positive	Positive	Positive	Positive	/	/	/	/	NA	Santa Fe Argentina	-30.2781	-60.8445	7PET	LAT1	Americas	4	6	99.996	1324	1327	O1	Ogawa	yes	no	match	Clinical	yes	yes	yes	yes	yes	yes	yes	yes	yes	yes	/
422	26237_7#161	CCBT0406	26237_7_161	1993-02-12	12	2	1993	this_study	ERS2493948	Argentina	Guemes	Salta	Positive	Positive	Positive	Positive	/	/	/	/	NA	Guemes Salta Argentina	-24.6694	-65.0504	7PET	LAT1	Americas	4	6	99.9946	1323	1324	O1	Ogawa	yes	no	match	Clinical	yes	yes	yes	yes	yes	yes	yes	yes	yes	yes	/
423	26268_1#92	CCBT0335	26268_1_92	1993-02-12	12	2	1993	this_study	ERS2493879	Argentina	Guemes	Salta	Positive	Positive	Positive	Positive	/	/	/	/	NA	Guemes Salta Argentina	-24.6694	-65.0504	7PET	LAT1	Americas	4	6	99.9946	1324	1327	O1	Ogawa	yes	no	match	Clinical	yes	yes	yes	yes	yes	yes	yes	yes	yes	yes	/
424	26237_7#143	CCBT0387	26237_7_143	1993-02-18	18	2	1993	this_study	ERS2493930	Argentina	Oran	Salta	Positive	Positive	Positive	Positive	/	/	/	/	NA	Oran Salta Argentina	-23.1319	-64.3207	7PET	LAT1	Americas	4	6	99.9953	1323	1325	O1	Ogawa	yes	no	match	Clinical	yes	yes	yes	yes	yes	yes	yes	yes	yes	yes	/
425	26237_7#147	CCBT0392	26237_7_147	1993-02-18	18	2	1993	this_study	ERS2493934	Argentina	Oran	Salta	Positive	Positive	Positive	Positive	Positive	Positive	Positive	El Tor	NA	Oran Salta Argentina	-23.1319	-64.3207	7PET	LAT1	Americas	4	6	99.9936	1319	1323	O1	Inaba	no	yes	match	Clinical	yes	yes	yes	yes	yes	yes	yes	yes	yes	interrupted	F244fs
426	26237_7#158	CCBT0403	26237_7_158	1993-02-12	12	2	1993	this_study	ERS2493945	Argentina	Guemes	Salta	Positive	Positive	Positive	Positive	/	/	/	/	NA	Guemes Salta Argentina	-24.6694	-65.0504	7PET	LAT1	Americas	4	6	99.9951	1324	1325	O1	Ogawa	yes	no	match	Clinical	yes	yes	yes	yes	yes	yes	yes	yes	yes	yes	/
427	26268_1#43	CCBT0273	26268_1_43	1993-01-22	22	1	1993	this_study	ERS2493830	Argentina	/	Jujuy	Positive	Positive	Positive	Positive	/	/	/	/	NA	Jujuy Argentina	-23.1192	-65.6143	7PET	LAT1	Americas	4	6	99.9902	1308	1311	O1	Ogawa	yes	no	match	Clinical	yes	yes	yes	yes	yes	yes	yes	yes	/	yes	/
428	26237_7#85	CCBT0438	26237_7_85	1993-03-02	2	3	1993	this_study	ERS2494027	Argentina	/	Jujuy	Positive	Positive	Positive	Positive	/	/	/	/	NA	Jujuy Argentina	-23.1192	-65.6143	7PET	LAT1	Americas	4	6	99.9954	1325	1327	O1	Ogawa	yes	no	match	Clinical	yes	yes	yes	yes	yes	yes	yes	yes	yes	yes	/
429	26268_1#56	CCBT0286	26268_1_56	1996-03-18	18	3	1996	this_study	ERS2493843	Argentina	/	Jujuy	/	/	/	Negative	/	/	/	/	NA	Jujuy Argentina	-23.1192	-65.6143	7PET	LAT1	Americas	4	6	99.9944	1326	1329	non-O1	/	no	no	no	Clinical	yes	yes	yes	yes	yes	yes	yes	yes	yes	yes	/
430	26268_1#223	CCBT0152	26268_1_223	1993-01-19	19	1	1993	this_study	ERS2493728	Argentina	/	Jujuy	Positive	Positive	Positive	Positive	/	/	/	/	NA	Jujuy Argentina	-23.1192	-65.6143	7PET	LAT1	Americas	4	6	99.9946	1324	1325	O1	Ogawa	yes	no	match	Environmental	yes	yes	yes	yes	yes	yes	yes	yes	yes	yes	/
431	26268_1#211	CCBT0127	26268_1_211	1993-01-13	13	1	1993	this_study	ERS2493710	Argentina	Guemes	Salta	Positive	Positive	Positive	Positive	/	/	/	/	NA	Guemes Salta Argentina	-24.6694	-65.0504	7PET	LAT1	Americas	4	6	99.9952	1322	1324	O1	Ogawa	yes	no	match	Clinical	yes	yes	yes	yes	yes	yes	yes	yes	yes	yes	/
432	26268_1#50	CCBT0280	26268_1_50	1993-01-20	20	1	1993	this_study	ERS2493837	Argentina	Santa Rosa	Salta	Positive	Positive	Positive	Positive	/	/	/	/	NA	Santa Rosa Salta Argentina	-24.2688	-62.733	7PET	LAT1	Americas	4	6	99.9951	1311	1313	O1	Ogawa	yes	no	match	Clinical	yes	yes	yes	yes	yes	yes	yes	yes	/	yes	/
433	26237_7#115	CCBT0358	26237_7_115	1993-03-02	2	3	1993	this_study	ERS2493902	Argentina	/	Jujuy	Positive	Positive	Positive	Positive	/	/	/	/	NA	Jujuy Argentina	-23.1192	-65.6143	7PET	LAT1	Americas	4	6	99.9945	1323	1325	O1	Ogawa	yes	no	match	Clinical	yes	yes	yes	yes	yes	yes	yes	yes	yes	yes	/
434	26237_7#189	CCBT0434	26237_7_189	1993-03-02	2	3	1993	this_study	ERS2493994	Argentina	/	Jujuy	Positive	Positive	Positive	Positive	/	/	/	/	NA	Jujuy Argentina	-23.1192	-65.6143	7PET	LAT1	Americas	4	6	99.9974	1325	1327	O1	Ogawa	yes	no	match	Clinical	yes	yes	yes	yes	yes	yes	yes	yes	yes	yes	/
435	26237_7#103	CCBT0346	26237_7_103	1993-02-12	12	2	1993	this_study	ERS2493890	Argentina	Guemes	Salta	Positive	Positive	Positive	Positive	/	/	/	/	NA	Guemes Salta Argentina	-24.6694	-65.0504	7PET	LAT1	Americas	4	6	99.9931	1308	1309	O1	Ogawa	yes	no	match	Clinical	no	yes	yes	yes	yes	yes	yes	yes	yes	yes	/
436	26268_1#218	CCBT0147	26268_1_218	1993-01-13	13	1	1993	this_study	ERS2493723	Argentina	Guemes	Salta	Positive	Positive	Positive	Positive	/	/	/	/	NA	Guemes Salta Argentina	-24.6694	-65.0504	7PET	LAT1	Americas	4	6	99.9935	1323	1325	O1	Ogawa	yes	no	match	Clinical	yes	yes	yes	yes	yes	yes	yes	yes	yes	yes	/
437	26237_7#55	CCBT0143	26237_7_55	1993-01-13	13	1	1993	this_study	ERS2493987	Argentina	Guemes	Salta	Positive	Positive	Positive	Positive	/	/	/	/	NA	Guemes Salta Argentina	-24.6694	-65.0504	7PET	LAT1	Americas	4	6	99.9945	1321	1323	O1	Ogawa	yes	no	match	Clinical	yes	yes	yes	yes	yes	yes	yes	yes	yes	yes	/
438	26268_1#319	CCBT0482	26268_1_319	1993-03-02	2	3	1993	this_study	ERS2494069	Argentina	/	Jujuy	Positive	Positive	Positive	Positive	/	/	/	/	NA	Jujuy Argentina	-23.1192	-65.6143	7PET	LAT1	Americas	4	6	99.9915	1323	1324	O1	Ogawa	yes	no	match	Clinical	yes	yes	yes	/	/	/	/	yes	yes	yes	/
439	26268_1#205	CCBT0121	26268_1_205	1993-01-06	6	1	1993	this_study	ERS2493704	Argentina	Tartagal	Salta	Positive	Positive	Positive	Positive	/	/	/	/	NA	Tartagal Salta Argentina	-22.5206	-63.8013	7PET	LAT1	Americas	4	6	99.9945	1323	1325	O1	Ogawa	yes	no	match	Clinical	yes	yes	yes	yes	yes	yes	yes	yes	yes	yes	/
440	26268_1#208	CCBT0124	26268_1_208	1993-01-13	13	1	1993	this_study	ERS2493707	Argentina	Guemes	Salta	Positive	Positive	Positive	Positive	/	/	/	/	NA	Guemes Salta Argentina	-24.6694	-65.0504	7PET	LAT1	Americas	4	6	99.9955	1324	1327	O1	Ogawa	yes	no	match	Clinical	yes	yes	yes	yes	yes	yes	yes	yes	yes	yes	/
441	26268_1#209	CCBT0125	26268_1_209	1993-01-13	13	1	1993	this_study	ERS2493708	Argentina	Guemes	Salta	Positive	Positive	Positive	Positive	/	/	/	/	NA	Guemes Salta Argentina	-24.6694	-65.0504	7PET	LAT1	Americas	4	6	99.9958	1323	1324	O1	Ogawa	yes	no	match	Clinical	yes	yes	yes	yes	yes	yes	yes	yes	yes	yes	/
442	26268_1#247	CCBT0179	26268_1_247	1992-04-01	1	4	1992	this_study	ERS2493746	Argentina	Tartagal	Salta	Positive	Positive	Positive	Positive	Positive	Positive	Positive	NR	NA	Tartagal Salta Argentina	-22.5206	-63.8013	7PET	LAT1	Americas	4	6	99.9928	1317	1322	O1	Ogawa	yes	no	match	Clinical	yes	yes	yes	yes	yes	yes	yes	yes	yes	yes	/
443	26237_7#154	CCBT0399	26237_7_154	1993-02-05	5	2	1993	this_study	ERS2493941	Argentina	/	Mendoza	Positive	Positive	Positive	Positive	Positive	Positive	Positive	El Tor	NA	Mendoza Argentina	-32.9723	-68.6944	7PET	LAT1	Americas	4	6	99.9911	1324	1326	O1	Ogawa	yes	no	match	Clinical	yes	yes	yes	yes	yes	yes	yes	yes	yes	yes	/
444	26268_1#241	CCBT0171	26268_1_241	1992-04-21	21	4	1992	this_study	ERS2493740	Argentina	/	Salta	Positive	Positive	Positive	Positive	/	/	/	/	NA	Salta Argentina	-24.8321	-65.5394	7PET	LAT1	Americas	4	6	99.9967	1321	1323	O1	Ogawa	yes	no	match	Clinical	yes	yes	yes	yes	yes	yes	yes	yes	yes	yes	/
445	26237_7#162	CCBT0407	26237_7_162	1993-02-12	12	2	1993	this_study	ERS2493949	Argentina	Guemes	Salta	Positive	Positive	Positive	Positive	/	/	/	/	NA	Guemes Salta Argentina	-24.6694	-65.0504	7PET	LAT1	Americas	4	6	99.9951	1327	1329	O1	Ogawa	yes	no	match	Clinical	yes	yes	yes	yes	yes	yes	yes	yes	yes	yes	/
446	26237_7#111	CCBT0354	26237_7_111	1993-03-02	2	3	1993	this_study	ERS2493898	Argentina	Tartagal	Salta	Positive	Positive	Positive	Positive	/	/	/	/	NA	Tartagal Salta Argentina	-22.5206	-63.8013	7PET	LAT1	Americas	4	6	99.9936	1320	1322	O1	Ogawa	yes	no	match	Clinical	yes	yes	yes	yes	yes	yes	yes	yes	yes	yes	/
447	26268_1#39	CCBT0269	26268_1_39	1992-04-21	21	4	1992	this_study	ERS2493826	Argentina	/	Salta	Positive	Positive	Positive	Positive	/	/	/	/	NA	Salta Argentina	-24.8321	-65.5394	7PET	LAT1	Americas	4	6	99.9597	1323	1325	O1	Ogawa	yes	no	match	Clinical	yes	yes	yes	yes	yes	yes	yes	yes	yes	yes	/
448	26237_7#69	CCBT0302	26237_7_69	1993-01-22	22	1	1993	this_study	ERS2494011	Argentina	/	Jujuy	Positive	Positive	Positive	Positive	/	/	/	/	NA	Jujuy Argentina	-23.1192	-65.6143	7PET	LAT1	Americas	4	6	99.9958	1325	1328	O1	Ogawa	yes	no	match	Clinical	yes	yes	yes	yes	yes	yes	yes	yes	yes	yes	/
449	26237_7#100	CCBT0343	26237_7_100	1993-01-22	22	1	1993	this_study	ERS2493887	Argentina	/	Jujuy	Positive	Positive	Positive	Positive	/	/	/	/	NA	Jujuy Argentina	-23.1192	-65.6143	7PET	LAT1	Americas	4	6	99.993	1325	1326	O1	Ogawa	yes	no	match	Clinical	yes	yes	yes	yes	yes	yes	yes	yes	yes	yes	/
450	26268_1#265	CCBT0198	26268_1_265	1992-04-21	21	4	1992	this_study	ERS2493764	Argentina	/	Salta	Positive	Positive	Positive	Positive	/	/	/	/	NA	Salta Argentina	-24.8321	-65.5394	7PET	LAT1	Americas	4	6	99.995	1324	1325	O1	Ogawa	yes	no	match	Clinical	yes	yes	yes	yes	yes	yes	yes	yes	yes	yes	/
451	26237_7#63	CCBT0221	26237_7_63	1993-01-20	20	1	1993	this_study	ERS2494005	Argentina	/	CABA	Positive	Positive	Positive	Positive	/	/	/	/	NA	CABA Argentina	-34.5995	-58.3426	7PET	LAT1	Americas	4	6	99.9898	1295	1298	O1	Ogawa	yes	no	match	Clinical	yes	yes	yes	yes	yes	yes	yes	yes	/	yes	/
452	26268_1#214	CCBT0130	26268_1_214	1996-06-03	3	6	1996	this_study	ERS2493719	Argentina	/	Jujuy	/	/	/	Negative	/	/	/	/	NA	Jujuy Argentina	-23.1192	-65.6143	7PET	LAT1	Americas	4	6	99.9942	1325	1326	non-O1	/	no	no	no	Environmental	yes	yes	yes	yes	yes	yes	yes	yes	yes	yes	/
453	26237_7#78	CCBT0311	26237_7_78	1993-01-14	14	1	1993	this_study	ERS2494020	Argentina	/	Santiago del Estero	Positive	Positive	Positive	Positive	/	/	/	/	NA	Santiago del Estero Argentina	-27.9284	-63.5622	7PET	LAT1	Americas	4	6	99.9964	1321	1322	O1	Ogawa	yes	no	match	Clinical	yes	yes	yes	yes	yes	yes	yes	yes	yes	yes	/
454	26237_7#76	CCBT0309	26237_7_76	1993-01-22	22	1	1993	this_study	ERS2494018	Argentina	/	Jujuy	Positive	Positive	Positive	Positive	/	/	/	/	NA	Jujuy Argentina	-23.1192	-65.6143	7PET	LAT1	Americas	4	6	99.9954	1325	1327	O1	Ogawa	yes	no	match	Clinical	yes	yes	yes	yes	yes	yes	yes	yes	yes	yes	/
455	26268_1#302	CCBT0464	26268_1_302	1993-02-18	18	2	1993	this_study	ERS2494052	Argentina	Oran	Salta	/	/	/	Positive	/	/	/	/	NA	Oran Salta Argentina	-23.1319	-64.3207	7PET	LAT1	Americas	4	6	99.9901	1324	1326	O1	Ogawa	yes	no	match	Clinical	yes	yes	yes	yes	yes	yes	yes	yes	yes	yes	/
456	26268_1#67	CCBT0298	26268_1_67	1993-01-22	22	1	1993	this_study	ERS2493854	Argentina	/	Jujuy	Positive	Positive	Positive	Positive	/	/	/	/	NA	Jujuy Argentina	-23.1192	-65.6143	7PET	LAT1	Americas	4	6	99.9948	1324	1325	O1	Ogawa	yes	no	match	Clinical	yes	yes	yes	yes	yes	yes	yes	yes	yes	yes	/
457	26268_1#220	CCBT0149	26268_1_220	1992-12-01	1	12	1992	this_study	ERS2493725	Argentina	/	Jujuy	/	/	/	Positive	/	/	/	/	NA	Jujuy Argentina	-23.1192	-65.6143	7PET	LAT1	Americas	4	6	99.9922	1325	1327	O1	Ogawa	yes	no	match	Clinical	yes	yes	yes	yes	yes	yes	yes	yes	yes	yes	/
458	26268_1#25	CCBT0252	26268_1_25	1993-03-02	2	3	1993	this_study	ERS2493812	Argentina	/	Jujuy	Positive	Positive	Positive	Positive	/	/	/	/	NA	Jujuy Argentina	-23.1192	-65.6143	7PET	LAT1	Americas	4	6	99.995	1325	1328	O1	Ogawa	yes	no	match	Clinical	yes	yes	yes	yes	yes	yes	yes	yes	yes	yes	/
459	26237_7#152	CCBT0397	26237_7_152	1993-01-22	22	1	1993	this_study	ERS2493939	Argentina	/	Jujuy	Positive	Positive	Positive	Positive	/	/	/	/	NA	Jujuy Argentina	-23.1192	-65.6143	7PET	LAT1	Americas	4	6	99.9955	1324	1327	O1	Ogawa	yes	no	match	Clinical	yes	yes	yes	yes	yes	yes	yes	yes	yes	yes	/
460	26268_1#291	CCBT0453	26268_1_291	1993-01-22	22	1	1993	this_study	ERS2494041	Argentina	/	Jujuy	Positive	Positive	Positive	Positive	/	/	/	/	NA	Jujuy Argentina	-23.1192	-65.6143	7PET	LAT1	Americas	4	6	99.9975	1320	1325	O1	Ogawa	yes	no	match	Clinical	yes	yes	yes	yes	yes	yes	yes	yes	yes	yes	/
461	16244_7#44	CNRVC140124	16244_7_44	/	NA	NA	1992	Domman et al., Science 2017	ERR976495	Bolivia	/	/	/	/	/	/	/	/	/	/	NA	Bolivia	-16.2902	-63.5887	7PET	LAT1	Americas	4	6	99.9913	1307	1315	O1	Ogawa	yes	no	match	Clinical	yes	yes	yes	yes	yes	yes	yes	yes	/	yes	/
462	26268_1#4	CCBT0228	26268_1_4	1993-03-26	26	3	1993	this_study	ERS2493791	Argentina	Oran	Salta	Positive	Positive	Positive	Positive	/	/	/	/	NA	Oran Salta Argentina	-23.1319	-64.3207	7PET	LAT1	Americas	4	6	99.9948	1320	1327	O1	Ogawa	yes	no	match	Clinical	yes	yes	yes	yes	yes	yes	yes	yes	yes	yes	/
463	26268_1#47	CCBT0277	26268_1_47	1993-01-22	22	1	1993	this_study	ERS2493834	Argentina	/	Jujuy	Positive	Positive	Positive	Positive	/	/	/	/	NA	Jujuy Argentina	-23.1192	-65.6143	7PET	LAT1	Americas	4	6	99.9927	1325	1326	O1	Ogawa	yes	no	match	Clinical	yes	yes	yes	yes	yes	yes	yes	yes	yes	yes	/
464	26268_1#246	CCBT0178	26268_1_246	1992-02-24	24	2	1992	this_study	ERS2493745	Argentina	/	Jujuy	Positive	Positive	Positive	Positive	/	/	/	/	NA	Jujuy Argentina	-23.1192	-65.6143	7PET	LAT1	Americas	4	6	99.9945	1322	1325	O1	Ogawa	yes	no	match	Clinical	yes	yes	yes	yes	yes	yes	yes	yes	yes	yes	/
465	26268_1#290	CCBT0452	26268_1_290	1993-02-12	12	2	1993	this_study	ERS2494040	Argentina	Guemes	Salta	Positive	Positive	Positive	Positive	/	/	/	/	NA	Guemes Salta Argentina	-24.6694	-65.0504	7PET	LAT1	Americas	4	6	99.9927	1322	1325	O1	Ogawa	yes	no	match	Clinical	yes	yes	yes	yes	yes	yes	yes	yes	yes	yes	/
466	26237_7#74	CCBT0307	26237_7_74	1993-01-22	22	1	1993	this_study	ERS2494016	Argentina	/	Jujuy	Positive	Positive	Positive	Positive	/	/	/	/	NA	Jujuy Argentina	-23.1192	-65.6143	7PET	LAT1	Americas	4	6	99.9957	1330	1330	O1	/	no	no	no	Clinical	yes	yes	yes	yes	yes	yes	yes	yes	yes	yes	/
467	26268_1#66	CCBT0297	26268_1_66	1993-01-22	22	1	1993	this_study	ERS2493853	Argentina	/	Jujuy	Positive	Positive	Positive	Positive	/	/	/	/	NA	Jujuy Argentina	-23.1192	-65.6143	7PET	LAT1	Americas	4	6	99.9942	1324	1355	O1	Ogawa	yes	no	match	Clinical	yes	yes	yes	yes	yes	yes	yes	yes	yes	yes	/
468	26237_7#112	CCBT0355	26237_7_112	1993-03-02	2	3	1993	this_study	ERS2493899	Argentina	/	Jujuy	Positive	Positive	Positive	Positive	/	/	/	/	NA	Jujuy Argentina	-23.1192	-65.6143	7PET	LAT1	Americas	4	6	99.9962	1323	1325	O1	Ogawa	yes	no	match	Clinical	yes	yes	yes	yes	yes	yes	yes	yes	yes	yes	/
469	26268_1#296	CCBT0458	26268_1_296	1993-02-22	22	2	1993	this_study	ERS2494046	Argentina	Metan	Salta	Positive	Positive	Positive	Positive	/	/	/	/	NA	Metan Salta Argentina	-25.4961	-64.9719	7PET	LAT1	Americas	4	6	99.9939	1290	1294	O1	Ogawa	yes	no	match	Clinical	yes	yes	yes	yes	yes	yes	yes	yes	yes	yes	/
470	26268_1#237	CCBT0167	26268_1_237	1992-04-21	21	4	1992	this_study	ERS2493736	Argentina	/	Salta	Positive	Positive	Positive	Positive	/	/	/	/	NA	Salta Argentina	-24.8321	-65.5394	7PET	LAT1	Americas	4	6	99.9945	1323	1326	O1	Ogawa	yes	no	match	Clinical	yes	yes	yes	yes	yes	yes	yes	yes	yes	yes	/
471	26268_1#277	CCBT0211	26268_1_277	1992-04-21	21	4	1992	this_study	ERS2493776	Argentina	/	Salta	Positive	Positive	Positive	Positive	/	/	/	/	NA	Salta Argentina	-24.8321	-65.5394	7PET	LAT1	Americas	4	6	99.9938	1321	1336	O1	Ogawa	yes	no	match	Clinical	yes	yes	yes	yes	yes	yes	yes	yes	yes	yes	/
472	26268_1#13	CCBT0238	26268_1_13	1992-04-21	21	4	1992	this_study	ERS2493800	Argentina	/	Salta	Positive	Positive	Positive	Positive	/	/	/	El Tor	NA	Salta Argentina	-24.8321	-65.5394	7PET	LAT1	Americas	4	6	99.996	1319	1321	O1	Ogawa	yes	no	match	Clinical	yes	yes	yes	partial	partial	/	/	yes	yes	yes	/
473	26268_1#312	CCBT0475	26268_1_312	1993-03-02	2	3	1993	this_study	ERS2494062	Argentina	/	Jujuy	Positive	Positive	Positive	Positive	/	/	/	/	NA	Jujuy Argentina	-23.1192	-65.6143	7PET	LAT1	Americas	4	6	99.9929	1320	1323	O1	Ogawa	yes	no	match	Clinical	yes	yes	yes	yes	yes	yes	yes	yes	yes	yes	/
474	26268_1#245	CCBT0177	26268_1_245	1992-04-21	21	4	1992	this_study	ERS2493744	Argentina	/	Salta	Positive	Positive	Positive	Positive	/	/	/	/	NA	Salta Argentina	-24.8321	-65.5394	7PET	LAT1	Americas	4	6	99.9957	1323	1326	O1	Ogawa	yes	no	match	Clinical	yes	yes	yes	yes	yes	yes	yes	yes	yes	yes	/
475	26268_1#255	CCBT0188	26268_1_255	1992-05-05	5	5	1992	this_study	ERS2493754	Argentina	/	Jujuy	Positive	Positive	Positive	Positive	/	/	/	/	NA	Jujuy Argentina	-23.1192	-65.6143	7PET	LAT1	Americas	4	6	99.9923	1323	1326	O1	Ogawa	yes	no	match	Environmental	yes	yes	yes	yes	yes	yes	yes	yes	yes	yes	/
476	26237_7#95	CCBT0449	26237_7_95	1993-03-02	2	3	1993	this_study	ERS2494037	Argentina	/	Jujuy	Positive	Positive	Positive	Positive	/	/	/	/	NA	Jujuy Argentina	-23.1192	-65.6143	7PET	LAT1	Americas	4	6	99.9937	1324	1327	O1	Ogawa	yes	no	match	Clinical	yes	yes	yes	/	/	/	/	yes	yes	yes	/
477	26268_1#38	CCBT0267	26268_1_38	1993-01-22	22	1	1993	this_study	ERS2493825	Argentina	/	Jujuy	Positive	Positive	Positive	Positive	/	/	/	/	NA	Jujuy Argentina	-23.1192	-65.6143	7PET	LAT1	Americas	4	6	99.9807	1325	1330	O1	Ogawa	yes	no	match	Clinical	yes	yes	yes	yes	yes	yes	yes	yes	yes	yes	/
478	26268_1#85	CCBT0328	26268_1_85	1993-01-22	22	1	1993	this_study	ERS2493872	Argentina	/	Jujuy	Positive	Positive	Positive	Positive	/	/	/	/	NA	Jujuy Argentina	-23.1192	-65.6143	7PET	LAT1	Americas	4	6	99.9941	1321	1322	O1	Ogawa	yes	no	match	Clinical	yes	yes	yes	yes	yes	yes	yes	yes	yes	yes	/
479	26268_1#226	CCBT0155	26268_1_226	2000-02-11	11	2	2000	this_study	ERS2493731	Argentina	Oran	Salta	Positive	Positive	Positive	Negative	/	/	/	/	NA	Oran Salta Argentina	-23.1319	-64.3207	7PET	LAT1	Americas	4	6	99.9936	1324	1326	non-O1	/	no	no	no	Environmental	yes	yes	yes	yes	yes	yes	yes	yes	yes	yes	/
480	26268_1#63	CCBT0293	26268_1_63	1993-01-20	20	1	1993	this_study	ERS2493850	Argentina	Oran	Salta	Positive	Positive	Positive	Positive	/	/	/	/	NA	Oran Salta Argentina	-23.1319	-64.3207	7PET	LAT1	Americas	4	6	99.9943	1320	1322	O1	Ogawa	yes	no	match	Clinical	yes	yes	yes	yes	yes	yes	yes	yes	yes	yes	/
481	26268_1#73	CCBT0316	26268_1_73	1993-01-22	22	1	1993	this_study	ERS2493860	Argentina	/	Jujuy	Positive	Positive	Positive	Positive	/	/	/	/	NA	Jujuy Argentina	-23.1192	-65.6143	7PET	LAT1	Americas	4	6	99.9891	1314	1317	O1	Ogawa	yes	no	match	Clinical	yes	yes	yes	yes	yes	yes	yes	yes	yes	yes	/
482	26268_1#260	CCBT0193	26268_1_260	1992-05-05	5	5	1992	this_study	ERS2493759	Argentina	/	Salta	Positive	Positive	Positive	Positive	/	/	/	/	NA	Salta Argentina	-24.8321	-65.5394	7PET	LAT1	Americas	4	6	99.9943	1325	1328	O1	Ogawa	yes	no	match	Clinical	yes	yes	yes	yes	yes	yes	yes	yes	yes	yes	/
483	26268_1#309	CCBT0472	26268_1_309	1993-03-02	2	3	1993	this_study	ERS2494059	Argentina	/	Jujuy	Positive	Positive	Positive	Positive	/	/	/	/	NA	Jujuy Argentina	-23.1192	-65.6143	7PET	LAT1	Americas	4	6	99.9961	1323	1325	O1	Ogawa	yes	no	match	Clinical	yes	yes	yes	yes	yes	yes	yes	yes	yes	yes	/
484	26268_1#305	CCBT0467	26268_1_305	1993-01-22	22	1	1993	this_study	ERS2494055	Argentina	/	Jujuy	Positive	Positive	Positive	Positive	/	/	/	/	NA	Jujuy Argentina	-23.1192	-65.6143	7PET	LAT1	Americas	4	6	99.9921	1318	1320	O1	Ogawa	yes	no	match	Clinical	yes	yes	yes	yes	yes	yes	yes	yes	yes	yes	/
485	27059_8#314	VC005	27059_8_314	1992-11-13	13	11	1992	this_study	ERS2708167	Argentina	/	Salta	Positive	Positive	Positive	Negative	/	/	/	/	NA	Salta Argentina	-24.8321	-65.5394	7PET	LAT1	Americas	4	6	99.9937	1309	1312	non-O1	/	no	no	no	Environmental	no	yes	yes	yes	yes	yes	yes	yes	yes	yes	/
486	26268_1#289	CCBT0451	26268_1_289	1993-02-18	18	2	1993	this_study	ERS2494039	Argentina	Oran	Salta	Positive	Positive	Positive	Positive	Positive	Positive	Positive	El Tor	NA	Oran Salta Argentina	-23.1319	-64.3207	7PET	LAT1	Americas	4	6	99.9939	1322	1324	O1	Ogawa	yes	no	match	Clinical	yes	yes	yes	yes	yes	yes	yes	yes	yes	yes	/
487	26268_1#292	CCBT0454	26268_1_292	1993-03-02	2	3	1993	this_study	ERS2494042	Argentina	/	Jujuy	Positive	Positive	Positive	Positive	/	/	/	/	NA	Jujuy Argentina	-23.1192	-65.6143	7PET	LAT1	Americas	4	6	99.993	1283	1285	O1	Ogawa	yes	no	match	Clinical	yes	yes	yes	/	/	/	/	yes	yes	yes	/
488	26237_7#66	CCBT0241	26237_7_66	1992-05-05	5	5	1992	this_study	ERS2494008	Argentina	/	Salta	Positive	Positive	Positive	Positive	/	/	/	/	NA	Salta Argentina	-24.8321	-65.5394	7PET	LAT1	Americas	4	6	99.9958	1325	1326	O1	Ogawa	yes	no	match	Clinical	yes	yes	yes	yes	yes	yes	yes	yes	yes	yes	/
489	26268_1#14	CCBT0239	26268_1_14	1993-03-02	2	3	1993	this_study	ERS2493801	Argentina	/	Jujuy	Positive	Positive	Positive	Positive	/	/	/	/	NA	Jujuy Argentina	-23.1192	-65.6143	7PET	LAT1	Americas	4	6	99.9939	1323	1326	O1	Ogawa	yes	no	match	Clinical	yes	yes	yes	yes	yes	yes	yes	yes	yes	yes	/
490	26268_1#217	CCBT0134	26268_1_217	1993-01-19	19	1	1993	this_study	ERS2493722	Argentina	/	Jujuy	Positive	Positive	Positive	Positive	/	/	/	/	NA	Jujuy Argentina	-23.1192	-65.6143	7PET	LAT1	Americas	4	6	99.9945	1318	1322	O1	Ogawa	yes	no	match	Environmental	yes	yes	yes	/	partial	/	/	yes	yes	yes	/
491	26268_1#313	CCBT0476	26268_1_313	1993-03-02	2	3	1993	this_study	ERS2494063	Argentina	/	Jujuy	Positive	Positive	Positive	Positive	/	/	/	/	NA	Jujuy Argentina	-23.1192	-65.6143	7PET	LAT1	Americas	4	6	99.9916	1321	1324	O1	Ogawa	yes	no	match	Clinical	yes	yes	yes	yes	yes	yes	yes	yes	yes	yes	/
492	26268_1#21	CCBT0248	26268_1_21	1992-04-21	21	4	1992	this_study	ERS2493808	Argentina	/	Salta	Positive	Positive	Positive	Positive	/	/	/	/	NA	Salta Argentina	-24.8321	-65.5394	7PET	LAT1	Americas	4	6	99.9925	1323	1324	O1	Ogawa	yes	no	match	Clinical	yes	yes	yes	yes	yes	yes	yes	yes	yes	yes	/
493	26268_1#23	CCBT0250	26268_1_23	1992-04-21	21	4	1992	this_study	ERS2493810	Argentina	/	Salta	Positive	Positive	Positive	Positive	/	/	/	/	NA	Salta Argentina	-24.8321	-65.5394	7PET	LAT1	Americas	4	6	99.9934	1322	1324	O1	Ogawa	yes	no	match	Clinical	yes	yes	yes	yes	yes	yes	yes	yes	yes	yes	/
494	26268_1#240	CCBT0170	26268_1_240	1992-04-21	21	4	1992	this_study	ERS2493739	Argentina	/	Salta	Positive	Positive	Positive	Positive	/	/	/	/	NA	Salta Argentina	-24.8321	-65.5394	7PET	LAT1	Americas	4	6	99.9944	1324	1328	O1	Ogawa	yes	no	match	Clinical	yes	yes	yes	yes	yes	yes	yes	yes	yes	yes	/
495	26268_1#263	CCBT0196	26268_1_263	1992-04-21	21	4	1992	this_study	ERS2493762	Argentina	/	Salta	Positive	Positive	Positive	Positive	/	/	/	/	NA	Salta Argentina	-24.8321	-65.5394	7PET	LAT1	Americas	4	6	99.9931	1321	1323	O1	Ogawa	yes	no	match	Clinical	yes	yes	yes	yes	yes	yes	yes	yes	yes	yes	/
496	26268_1#40	CCBT0270	26268_1_40	1993-01-22	22	1	1993	this_study	ERS2493827	Argentina	/	Jujuy	Positive	Positive	Positive	Positive	/	/	/	/	NA	Jujuy Argentina	-23.1192	-65.6143	7PET	LAT1	Americas	4	6	99.9941	1324	1326	O1	Ogawa	yes	no	match	Clinical	yes	yes	yes	yes	yes	yes	yes	yes	yes	yes	/
497	26268_1#9	CCBT0234	26268_1_9	1992-04-01	1	4	1992	this_study	ERS2493796	Argentina	/	Salta	Positive	Positive	Positive	Positive	/	/	/	/	NA	Salta Argentina	-24.8321	-65.5394	7PET	LAT1	Americas	4	6	99.9949	1323	1324	O1	Ogawa	yes	no	match	Clinical	yes	yes	yes	yes	yes	yes	yes	yes	yes	yes	/
498	26268_1#264	CCBT0197	26268_1_264	1992-05-05	5	5	1992	this_study	ERS2493763	Argentina	/	Jujuy	Positive	Positive	Positive	Positive	/	/	/	/	NA	Jujuy Argentina	-23.1192	-65.6143	7PET	LAT1	Americas	4	6	99.9946	1323	1326	O1	Ogawa	yes	no	match	Clinical	yes	yes	yes	yes	yes	yes	yes	yes	yes	yes	/
499	26268_1#27	CCBT0254	26268_1_27	1993-03-02	2	3	1993	this_study	ERS2493814	Argentina	/	Jujuy	Positive	Positive	Positive	Positive	/	/	/	/	NA	Jujuy Argentina	-23.1192	-65.6143	7PET	LAT1	Americas	4	6	99.9943	1318	1321	O1	Ogawa	yes	no	match	Clinical	yes	yes	yes	yes	yes	yes	yes	yes	yes	yes	/
500	26268_1#267	CCBT0200	26268_1_267	1992-05-05	5	5	1992	this_study	ERS2493766	Argentina	/	Jujuy	Positive	Positive	Positive	Positive	/	/	/	/	NA	Jujuy Argentina	-23.1192	-65.6143	7PET	LAT1	Americas	4	6	99.9934	1314	1317	O1	Ogawa	yes	no	match	Environmental	yes	yes	yes	yes	yes	yes	yes	yes	yes	yes	/
501	26237_7#172	CCBT0417	26237_7_172	1993-02-18	18	2	1993	this_study	ERS2493959	Argentina	Oran	Salta	Positive	Positive	Positive	Positive	/	/	/	/	NA	Oran Salta Argentina	-23.1319	-64.3207	7PET	LAT1	Americas	4	6	99.9949	1319	1323	O1	Ogawa	yes	no	match	Clinical	yes	yes	yes	yes	yes	yes	yes	yes	yes	yes	/
502	26268_1#70	CCBT0301	26268_1_70	1993-01-22	22	1	1993	this_study	ERS2493857	Argentina	/	Jujuy	Positive	Positive	Positive	Positive	/	/	/	/	NA	Jujuy Argentina	-23.1192	-65.6143	7PET	LAT1	Americas	4	6	99.9941	1324	1327	O1	Ogawa	yes	no	match	Clinical	yes	yes	yes	yes	yes	yes	yes	yes	yes	yes	/
503	26268_1#227	CCBT0156	26268_1_227	1993-01-13	13	1	1993	this_study	ERS2493732	Argentina	Guemes	Salta	Positive	Positive	Positive	Positive	/	/	/	/	NA	Guemes Salta Argentina	-24.6694	-65.0504	7PET	LAT1	Americas	4	6	99.9925	1325	1327	O1	Ogawa	yes	no	match	Clinical	yes	yes	yes	yes	yes	yes	yes	yes	yes	yes	/
504	26268_1#287	CCBT0222	26268_1_287	1993-01-22	22	1	1993	this_study	ERS2493786	Argentina	/	Jujuy	Positive	Positive	Positive	Positive	/	/	/	/	NA	Jujuy Argentina	-23.1192	-65.6143	7PET	LAT1	Americas	4	6	99.9921	1325	1327	O1	Ogawa	yes	no	match	Clinical	yes	yes	yes	yes	yes	yes	yes	yes	yes	yes	/
505	26237_7#117	CCBT0360	26237_7_117	1993-03-02	2	3	1993	this_study	ERS2493904	Argentina	/	Jujuy	Positive	Positive	Positive	Positive	/	/	/	/	NA	Jujuy Argentina	-23.1192	-65.6143	7PET	LAT1	Americas	4	6	99.9934	1326	1327	O1	Ogawa	yes	no	match	Clinical	yes	yes	yes	yes	yes	yes	yes	yes	yes	yes	/
506	26237_7#84	CCBT0437	26237_7_84	1993-03-02	2	3	1993	this_study	ERS2494026	Argentina	/	Jujuy	Positive	Positive	Positive	Positive	/	/	/	/	NA	Jujuy Argentina	-23.1192	-65.6143	7PET	LAT1	Americas	4	6	99.9921	1326	1329	O1	Ogawa	yes	no	match	Clinical	yes	yes	yes	yes	yes	yes	yes	yes	yes	yes	/
507	27059_8#315	VC006	27059_8_315	1992-11-13	13	11	1992	this_study	ERS2708168	Argentina	/	Salta	Positive	Positive	Positive	Negative	/	/	/	/	NA	Salta Argentina	-24.8321	-65.5394	7PET	LAT1	Americas	4	6	99.9936	1323	1326	non-O1	/	no	no	no	Environmental	yes	yes	yes	yes	yes	yes	yes	yes	yes	yes	/
508	26268_1#229	CCBT0158	26268_1_229	1992-12-28	28	12	1992	this_study	ERS2493712	Argentina	Oran	Salta	/	/	/	Positive	/	/	/	/	NA	Oran Salta Argentina	-23.1319	-64.3207	7PET	LAT1	Americas	4	6	99.9943	1322	1325	O1	Ogawa	yes	no	match	Clinical	yes	yes	yes	yes	yes	yes	yes	yes	yes	yes	/
509	27059_8#316	VC007	27059_8_316	1992-11-13	13	11	1992	this_study	ERS2708169	Argentina	/	Salta	Positive	Positive	Positive	Negative	/	/	/	/	NA	Salta Argentina	-24.8321	-65.5394	7PET	LAT1	Americas	4	6	99.9929	1319	1321	non-O1	/	no	no	no	Environmental	yes	yes	yes	yes	yes	yes	yes	yes	yes	yes	/
510	26268_1#268	CCBT0201	26268_1_268	1992-04-21	21	4	1992	this_study	ERS2493767	Argentina	/	Salta	Positive	Positive	Positive	Positive	/	/	/	/	NA	Salta Argentina	-24.8321	-65.5394	7PET	LAT1	Americas	4	6	99.9929	1322	1325	O1	Ogawa	yes	no	match	Clinical	yes	yes	yes	yes	yes	yes	yes	yes	yes	yes	/
511	26268_1#281	CCBT0215	26268_1_281	1992-04-21	21	4	1992	this_study	ERS2493780	Argentina	/	Salta	Positive	Positive	Positive	Positive	/	/	/	/	NA	Salta Argentina	-24.8321	-65.5394	7PET	LAT1	Americas	4	6	99.9921	1322	1324	O1	Ogawa	yes	no	match	Clinical	yes	yes	yes	yes	yes	yes	yes	yes	yes	yes	/
512	26268_1#82	CCBT0325	26268_1_82	1997-09-19	19	9	1997	this_study	ERS2493869	Argentina	/	Jujuy	/	/	/	Positive	/	/	/	/	NA	Jujuy Argentina	-23.1192	-65.6143	7PET	LAT1	Americas	4	6	99.9939	1325	1327	O1	Ogawa	yes	no	match	Clinical	yes	yes	yes	yes	yes	yes	yes	yes	yes	yes	/
513	28103_1#191	VC016	28103_1_191	1992-11-13	13	11	1992	this_study	ERS2865793	Argentina	/	Salta	Positive	Positive	Positive	Negative	/	/	/	/	NA	Salta Argentina	-24.8321	-65.5394	7PET	LAT1	Americas	4	6	99.993	1322	1324	non-O1	/	no	no	no	Environmental	yes	yes	yes	yes	yes	yes	yes	yes	yes	yes	/
514	26268_1#17	CCBT0244	26268_1_17	1992-05-05	5	5	1992	this_study	ERS2493804	Argentina	/	Jujuy	Positive	Positive	Positive	Positive	/	/	/	/	NA	Jujuy Argentina	-23.1192	-65.6143	7PET	LAT1	Americas	4	6	99.9945	1322	1325	O1	Ogawa	yes	no	match	Clinical	yes	yes	yes	yes	yes	yes	yes	yes	yes	yes	/
515	26268_1#285	CCBT0219	26268_1_285	1993-01-19	19	1	1993	this_study	ERS2493784	Argentina	/	Jujuy	Positive	Positive	Positive	Positive	Positive	Positive	Positive	NR	NA	Jujuy Argentina	-23.1192	-65.6143	7PET	LAT1	Americas	4	6	99.9917	1310	1311	O1	Ogawa	yes	no	match	Clinical	no	yes	yes	yes	yes	yes	yes	yes	yes	yes	/
516	26268_1#71	CCBT0314	26268_1_71	1993-01-22	22	1	1993	this_study	ERS2493858	Argentina	/	Jujuy	Positive	Positive	Positive	Positive	/	/	/	/	NA	Jujuy Argentina	-23.1192	-65.6143	7PET	LAT1	Americas	4	6	99.9895	1326	1327	O1	Ogawa	yes	no	match	Clinical	yes	yes	yes	yes	yes	yes	yes	yes	yes	yes	/
517	26268_1#249	CCBT0181	26268_1_249	1992-04-21	21	4	1992	this_study	ERS2493748	Argentina	/	Salta	Positive	Positive	Positive	Positive	/	/	/	/	NA	Salta Argentina	-24.8321	-65.5394	7PET	LAT1	Americas	4	6	99.9922	1319	1322	O1	Ogawa	yes	no	match	Clinical	yes	yes	yes	yes	yes	yes	yes	yes	yes	yes	/
518	26237_7#70	CCBT0303	26237_7_70	1993-01-20	20	1	1993	this_study	ERS2494012	Argentina	Oran	Salta	Positive	Positive	Positive	Positive	/	/	/	/	NA	Oran Salta Argentina	-23.1319	-64.3207	7PET	LAT1	Americas	4	6	99.9947	1322	1324	O1	Ogawa	yes	no	match	Clinical	yes	yes	yes	yes	yes	yes	yes	yes	yes	yes	/
519	26237_7#99	CCBT0342	26237_7_99	1993-01-20	20	1	1993	this_study	ERS2493886	Argentina	Oran	Salta	Positive	Positive	Positive	Positive	/	/	/	/	NA	Oran Salta Argentina	-23.1319	-64.3207	7PET	LAT1	Americas	4	6	99.9962	1326	1327	O1	Ogawa	yes	no	match	Clinical	yes	yes	yes	yes	yes	yes	yes	yes	yes	yes	/
520	26237_7#138	CCBT0382	26237_7_138	1993-02-18	18	2	1993	this_study	ERS2493925	Argentina	Oran	Salta	Positive	Positive	Positive	Positive	/	/	/	/	NA	Oran Salta Argentina	-23.1319	-64.3207	7PET	LAT1	Americas	4	6	99.992	1324	1326	O1	Ogawa	yes	no	match	Clinical	yes	yes	yes	yes	yes	yes	yes	yes	yes	yes	/
521	26237_7#77	CCBT0310	26237_7_77	1993-01-20	20	1	1993	this_study	ERS2494019	Argentina	Oran	Salta	Positive	Positive	Positive	Positive	/	/	/	/	NA	Oran Salta Argentina	-23.1319	-64.3207	7PET	LAT1	Americas	4	6	99.9968	1320	1352	O1	Ogawa	yes	no	match	Clinical	yes	yes	yes	yes	yes	yes	yes	yes	yes	yes	/
522	26237_7#87	CCBT0440	26237_7_87	1993-03-02	2	3	1993	this_study	ERS2494029	Argentina	/	Jujuy	Positive	Positive	Positive	Positive	/	/	/	/	NA	Jujuy Argentina	-23.1192	-65.6143	7PET	LAT1	Americas	4	6	99.9945	1324	1326	O1	Ogawa	yes	no	match	Clinical	yes	yes	yes	yes	yes	yes	yes	yes	yes	yes	/
523	26237_7#184	CCBT0429	26237_7_184	1993-03-02	2	3	1993	this_study	ERS2493971	Argentina	/	Jujuy	Positive	Positive	Positive	Positive	/	/	/	/	NA	Jujuy Argentina	-23.1192	-65.6143	7PET	LAT1	Americas	4	6	99.994	1328	1330	O1	Ogawa	yes	no	match	Clinical	yes	yes	yes	yes	yes	yes	yes	yes	yes	yes	/
524	26237_7#174	CCBT0419	26237_7_174	1993-02-18	18	2	1993	this_study	ERS2493961	Argentina	Oran	Salta	Positive	Positive	Positive	Positive	/	/	/	/	NA	Oran Salta Argentina	-23.1319	-64.3207	7PET	LAT1	Americas	4	6	99.9939	1321	1324	O1	Ogawa	yes	no	match	Clinical	yes	yes	yes	yes	yes	yes	yes	yes	yes	yes	/
525	26237_7#150	CCBT0395	26237_7_150	1993-02-18	18	2	1993	this_study	ERS2493937	Argentina	Oran	Salta	Positive	Positive	Positive	Positive	/	/	/	/	NA	Oran Salta Argentina	-23.1319	-64.3207	7PET	LAT1	Americas	4	6	99.9954	1325	1327	O1	Ogawa	yes	no	match	Clinical	yes	yes	yes	yes	yes	yes	yes	yes	yes	yes	/
526	26268_1#321	CCBT0484	26268_1_321	1993-03-02	2	3	1993	this_study	ERS2494071	Argentina	/	Jujuy	Positive	Positive	Positive	Positive	/	/	/	/	NA	Jujuy Argentina	-23.1192	-65.6143	7PET	LAT1	Americas	4	6	99.9928	1322	1325	O1	Ogawa	yes	no	match	Clinical	yes	yes	yes	yes	yes	yes	yes	yes	yes	yes	/
527	26268_1#158	CCBT0068	26268_1_158	1992-05-20	20	5	1992	this_study	ERS2493655	Argentina	/	Formosa	Positive	Positive	Positive	Positive	/	/	/	/	NA	Formosa Argentina	-26.1779	-58.1885	7PET	LAT1	Americas	4	6	99.9939	1324	1353	O1	Ogawa	yes	no	match	Clinical	yes	yes	yes	yes	yes	yes	yes	yes	yes	yes	/
528	26268_1#274	CCBT0207	26268_1_274	1992-05-05	5	5	1992	this_study	ERS2493773	Argentina	/	Jujuy	Positive	Positive	Positive	Positive	/	/	/	/	NA	Jujuy Argentina	-23.1192	-65.6143	7PET	LAT1	Americas	4	6	99.9944	1324	1329	O1	Ogawa	yes	no	match	Clinical	yes	yes	yes	yes	yes	yes	yes	yes	yes	yes	/
529	26268_1#45	CCBT0275	26268_1_45	1993-01-22	22	1	1993	this_study	ERS2493832	Argentina	/	Jujuy	Positive	Positive	Positive	Positive	/	/	/	/	NA	Jujuy Argentina	-23.1192	-65.6143	7PET	LAT1	Americas	4	6	99.9922	1323	1324	O1	Ogawa	yes	no	match	Clinical	yes	yes	yes	yes	yes	yes	yes	yes	yes	yes	/
530	26268_1#258	CCBT0191	26268_1_258	1992-05-05	5	5	1992	this_study	ERS2493757	Argentina	/	Jujuy	Positive	Positive	Positive	Positive	/	/	/	/	NA	Jujuy Argentina	-23.1192	-65.6143	7PET	LAT1	Americas	4	6	99.9941	1324	1326	O1	Ogawa	yes	no	match	Clinical	yes	yes	yes	yes	yes	yes	yes	yes	yes	yes	/
531	26268_1#293	CCBT0455	26268_1_293	1993-02-12	12	2	1993	this_study	ERS2494043	Argentina	Guemes	Salta	Positive	Positive	Positive	Positive	/	/	/	/	NA	Guemes Salta Argentina	-24.6694	-65.0504	7PET	LAT1	Americas	4	6	99.9967	1320	1323	O1	Ogawa	yes	no	match	Clinical	yes	yes	yes	yes	yes	yes	yes	yes	yes	yes	/
532	26268_1#306	CCBT0469	26268_1_306	1993-03-02	2	3	1993	this_study	ERS2494056	Argentina	/	Jujuy	Positive	Positive	Positive	Positive	/	/	/	/	NA	Jujuy Argentina	-23.1192	-65.6143	7PET	LAT1	Americas	4	6	99.9911	1321	1322	O1	Ogawa	yes	no	match	Clinical	yes	yes	yes	/	/	/	/	yes	yes	yes	/
[truncated: 62 more columns]
