# Supplementary material for: Genomics of the Argentinian cholera epidemic elucidate the contrasting dynamics of epidemic and endemic Vibrio cholerae
Source: Nat Commun. 2020 Oct 1;11:4918. doi: 10.1038/s41467-020-18647-7 (PMC7530988; doi:10.1038/s41467-020-18647-7)
Supplement: Supplementary file 4 — Supplementary Data 3 [file 41467_2020_18647_MOESM4_ESM.xlsx]

## Sheet: Sheet1
id	Sanger_lane_ID	name	reference	id_fastbaps	fastbaps_Heller	lineage_after_Domman_et_al	Serogroup_phenotypic	Serotype_phenotypic	Source	Isolation.date	Day	Month	Year	City_Argentina	Province_Argentina	Growth_on_TCBS	Growth_on_TSA	Oxidase_result	ELISA_for_CT	Zot_PCR	Zot.Ace_PCR	ctxA_PCR	tcp_PCR	location..Argentina.	geocode.lat	geocode.lon	country	accession	ani_versus_A1552	aligned_matched_frag	total_frag	t3ss2a_AM19226	t3ss2b_NCTC30	t3ss_V_anguillarum
1	Vibrio_sp_RC586	RC586	Haley et al, 2010 BMC Microbiol.	/	/	/	O133	/	Environmental	/	/	/	1999	n/a	n/a	nd	nd	nd	nd	nd	nd	nd	nd	/	25.68	-89.89	USA	PRJNA224116	nd	nd	nd	/	/	/
2	Vibrio_metoecus_07_2435	07_2435	Orata et al, 2015 GBE	/	/	/	No data	/	Clinical	/	/	/	2004	n/a	n/a	nd	nd	nd	nd	nd	nd	nd	nd	/	25.68	-89.89	USA	PRJNA281423	nd	nd	nd	/	/	/
3	Vibrio_metoecus_RC341	RC341	Haley et al, 2010 BMC Microbiol.	/	/	/	O153	/	Environmental	/	/	/	1998	n/a	n/a	nd	nd	nd	nd	nd	nd	nd	nd	/	25.68	-89.89	USA	PRJNA40499	nd	nd	nd	/	/	/
4	SRR4039816	SIO	Watve et al., Genome Announc 2016	SRR4039816	2	/	non agglutinable	/	Environmental	/	/	/	2000	n/a	n/a	nd	nd	nd	nd	nd	nd	nd	nd	/	/	/	United States (CA)	SRR4039816	nd	nd	nd	/	/	/
5	26268_1_188	CCBT0102	this_study	26268_1_188	2	/	non-O1	/	Environmental	2000-04-12	12	4	2000	/	Jujuy	Positive	Positive	Positive	Negative	/	/	/	/	Jujuy Argentina	-23.1192	-65.6143	Argentina	ERS2493687	96.0088	1140	1257	/	/	/
6	26268_1_136	CCBT0042	this_study	26268_1_136	2	/	non-O1	/	Clinical	1996-02-28	28	2	1996	/	Tucumán	Positive	Positive	Positive	Negative	/	/	/	/	Tucumán Argentina	-27.0134	-65.2364	Argentina	ERS2493633	96.0136	1162	1289	/	/	/
7	26268_1_167	CCBT0079	this_study	26268_1_167	2	/	non-O1	/	Clinical	1996-04-22	22	4	1996	/	Santa Fe	Positive	Positive	Positive	Negative	/	/	/	/	Santa Fe Argentina	-30.2781	-60.8445	Argentina	ERS2493666	95.9665	1151	1260	/	/	/
8	Vibrio_cholerae_NCTC_30_GCF_900538065_1	NCTC_30	Dorman et al 2019 Proc R Soc B	Vibrio_cholerae_NCTC_30_GCF_900538065_1	2	/	O2 (reportedly)	/	Clinical	/	/	/	1916	n/a	n/a	nd	nd	nd	nd	nd	nd	nd	nd	/	/	/	Egypt	LS997867 / LS997868	nd	nd	nd	/	yes	/
9	28103_1_259	VC034	this_study	28103_1_259	2	/	non-O1	/	Clinical	1993-05-12	12	5	1993	/	Santa Fe	/	/	/	Negative	/	/	Negative	Negative	Santa Fe Argentina	-30.2781	-60.8445	Argentina	ERS2865811	95.9037	1160	1286	/	yes	/
10	26268_1_168	CCBT0082	this_study	26268_1_168	2	/	non-O1	/	Environmental	1996-03-18	18	3	1996	/	Santa Fe	/	Positive	Positive	Negative	/	/	/	/	Santa Fe Argentina	-30.2781	-60.8445	Argentina	ERS2493667	95.9697	1167	1291	/	/	/
11	26268_1_182	CCBT0096	this_study	26268_1_182	2	/	/	/	Environmental	1996-06-14	14	6	1996	/	Santa Fe	Positive	Positive	Positive	Negative	/	/	/	/	Santa Fe Argentina	-30.2781	-60.8445	Argentina	ERS2493681	96.0162	1174	1292	/	/	/
12	26268_1_170	CCBT0084	this_study	26268_1_170	2	/	O1 (genomically non-O1)	Ogawa	Clinical	1995-04-26	26	4	1995	Oran	Salta	/	/	/	Positive	/	/	/	/	Oran Salta Argentina	-23.1319	-64.3207	Argentina	ERS2493669	96.2461	1122	1253	/	/	/
13	SRR135541	HE_09	Hasan et al, 2012 PNAS	SRR135541	2	/	non O1	/	Environmental	/	/	/	2010	n/a	n/a	nd	nd	nd	nd	nd	nd	nd	nd	/	18.539	-72.335	Haiti	SRR135541	nd	nd	nd	/	/	/
14	6437_7_1	87211	Domman et al, 2017, Science	6437_7_1	2	/	non O1	/	Clinical	/	/	/	1991	n/a	n/a	nd	nd	nd	nd	nd	nd	nd	nd	/	23.6345	-102.553	Mexico	ERR044778	nd	nd	nd	/	/	/
15	6930_3_15	Mex1	Domman et al, 2017, Science	6930_3_15	2	/	No data	/	Clinical	/	/	/	1991	n/a	n/a	nd	nd	nd	nd	nd	nd	nd	nd	/	23.6345	-102.553	Mexico	ERR063672	nd	nd	nd	/	/	/
16	26268_1_172	CCBT0086	this_study	26268_1_172	2	/	non-O1	/	Environmental	1996-06-14	14	6	1996	/	Santa Fe	Positive	Positive	Positive	Negative	/	/	/	/	Santa Fe Argentina	-30.2781	-60.8445	Argentina	ERS2493671	96.0486	1114	1241	/	/	/
17	26237_7_44	CCBT0081	this_study	26237_7_44	2	/	non-O1	/	Clinical	1996-04-18	18	4	1996	Tartagal	Salta	Positive	Positive	Positive	Negative	/	/	/	/	Tartagal Salta Argentina	-22.5206	-63.8013	Argentina	ERS2493975	95.9044	1160	1299	/	/	/
18	26268_1_103	CCBT0007	this_study	26268_1_103	2	/	non-O1	/	Clinical	1996-06-03	3	6	1996	/	Jujuy	/	/	/	Negative	/	/	/	/	Jujuy Argentina	-23.1192	-65.6143	Argentina	ERS2493600	96.0542	1164	1304	/	/	/
19	SRR227317	HE-16	Hasan et al, 2012 PNAS	SRR227317	2	/	non O1	/	Environmental	/	/	/	2010	n/a	n/a	nd	nd	nd	nd	nd	nd	nd	nd	/	18.539	-72.335	Haiti	SRR227317	nd	nd	nd	/	/	/
20	26268_1_137	CCBT0043	this_study	26268_1_137	2	/	non-O1	/	Clinical	1996-05-28	28	5	1996	/	Tucumán	/	Positive	Positive	Negative	/	/	/	/	Tucumán Argentina	-27.0134	-65.2364	Argentina	ERS2493634	96.1361	1163	1297	/	/	/
21	12941_1_4	MP_070116	Chowdhury et al., 2015	12941_1_4	2	/	O139	/	Clinical	/	/	/	2013	n/a	n/a	nd	nd	nd	nd	nd	nd	nd	nd	/	/	/	Bangladesh	ERR568405	nd	nd	nd	/	/	/
22	26268_1_336	CCBT0493	this_study	26268_1_336	2	/	non-O1 non-O139	/	Clinical	2004-04-15	15	4	2004	/	/	/	/	/	/	/	/	/	/	Argentina	NA	NA	Argentina	ERS2494086	96.3597	1147	1351	/	/	/
23	26268_1_343	CCBT0500	this_study	26268_1_343	2	/	O1 (genomically non-O1)	Ogawa	Clinical	1993-02-04	4	2	1993	/	/	/	/	/	Positive	/	/	/	/	Argentina	NA	NA	Argentina	ERS2494093	96.3227	1159	1341	/	/	/
24	26268_1_176	CCBT0090	this_study	26268_1_176	2	/	non-O1	/	Clinical	1996-05-28	28	5	1996	/	Tucumán	/	Positive	Positive	Negative	/	/	/	/	Tucumán Argentina	-27.0134	-65.2364	Argentina	ERS2493675	96.0442	1161	1319	/	/	/
25	26237_7_42	CCBT0058	this_study	26237_7_42	2	/	non-O1	/	Clinical	1996-04-17	17	4	1996	/	Mendoza	Positive	Positive	Positive	Negative	/	/	/	/	Mendoza Argentina	-32.9723	-68.6944	Argentina	ERS2493973	96.0624	1156	1302	/	/	/
26	26268_1_146	CCBT0053	this_study	26268_1_146	2	/	non-O1	/	Clinical	1996-06-06	6	6	1996	Oran	Salta	/	Positive	Positive	Negative	/	/	/	/	Oran Salta Argentina	-23.1319	-64.3207	Argentina	ERS2493643	96.1835	1134	1265	/	/	/
27	VL426	VL426	Chun et al, 2009 PNAS	VL426	69	/	non O1	/	Environmental	/	/	/	Unknown	n/a	n/a	nd	nd	nd	nd	nd	nd	nd	nd	/	/	/	UK	ACHV00000000	nd	nd	nd	/	/	/
28	27059_8_321	VC012	this_study	27059_8_321	58	/	non-O1	/	Environmental	1992-03-17	17	3	1992	/	Formosa	Positive	Positive	Positive	Negative	/	/	/	/	Formosa Argentina	-26.1779	-58.1885	Argentina	ERS2708174	97.8647	1193	1347	/	/	yes
29	26268_1_198	CCBT0112	this_study	26268_1_198	52	/	non-O1	/	Environmental	1992-07-15	15	7	1992	/	Salta	Positive	Positive	Positive	Negative	/	/	/	/	Salta Argentina	-24.8321	-65.5394	Argentina	ERS2493697	97.816	1184	1303	/	/	/
30	27059_8_311	VC002	this_study	27059_8_311	56	/	non-O1	/	Environmental	1992-03-17	17	3	1992	/	Formosa	Positive	Positive	Positive	Negative	/	/	/	/	Formosa Argentina	-26.1779	-58.1885	Argentina	ERS2708164	97.7741	1196	1315	/	/	/
31	26268_1_192	CCBT0106	this_study	26268_1_192	51	/	non-O1	/	Environmental	1992-12-01	1	12	1992	/	Jujuy	Positive	Positive	Positive	Negative	/	/	/	/	Jujuy Argentina	-23.1192	-65.6143	Argentina	ERS2493691	97.8032	1185	1316	/	/	/
32	27059_8_310	VC001	this_study	27059_8_310	55	/	non-O1	/	Environmental	1992-03-17	17	3	1992	/	Formosa	Negative	Positive	Positive	Negative	/	/	Negative	Negative	Formosa Argentina	-26.1779	-58.1885	Argentina	ERS2708163	97.7562	1177	1309	/	/	/
33	26237_7_49	CCBT0136	this_study	26237_7_49	8	A2	O1 (genomically non-O1)	Ogawa	Clinical	1993-01-13	13	1	1993	Guemes	Salta	Positive	Positive	Positive	Positive	/	/	/	/	Guemes Salta Argentina	-24.6694	-65.0504	Argentina	ERS2493980	97.8324	1179	1308	/	/	yes
34	26237_7_47	CCBT0131	this_study	26237_7_47	8	A2	O1 (genomically non-O1)	Ogawa	Environmental	1993-01-19	19	1	1993	/	Jujuy	Positive	Positive	Positive	Positive	/	/	/	/	Jujuy Argentina	-23.1192	-65.6143	Argentina	ERS2493978	97.8273	1180	1307	/	/	yes
35	26237_7_48	CCBT0135	this_study	26237_7_48	8	A2	O1 (genomically non-O1)	Ogawa	Environmental	1993-01-19	19	1	1993	/	Jujuy	Positive	Positive	Positive	Positive	/	/	/	/	Jujuy Argentina	-23.1192	-65.6143	Argentina	ERS2493979	97.8331	1180	1310	/	/	yes
36	16853_4_82	TUC_NI16	Domman et al, 2017, Science	16853_4_82	43	/	O1	/	Clinical	/	/	/	Unknown	n/a	n/a	nd	nd	nd	nd	nd	nd	nd	nd	/	12.13	-86.25	Nicaragua	ERR1024544	nd	nd	nd	/	/	/
37	26268_1_153	CCBT0063	this_study	26268_1_153	48	/	non-O1	/	Clinical	1992-09-01	1	9	1992	/	Salta	Positive	Positive	Positive	Negative	Negative	Negative	Negative	NR	Salta Argentina	-24.8321	-65.5394	Argentina	ERS2493650	97.8117	1209	1370	/	/	/
38	BJG_01	BJG_01	Haley et al, 2014 PLoS ONE	BJG_01	61	/	non-O1	/	Clinical	/	/	/	2010	n/a	n/a	nd	nd	nd	nd	nd	nd	nd	nd	/	25.68	-89.89	USA	NZ_AFOU00000000	nd	nd	nd	/	/	/
39	26237_7_45	CCBT0119	this_study	26237_7_45	7	/	non-O1	/	Environmental	1992-11-13	13	11	1992	/	Salta	Positive	Positive	Positive	Negative	/	/	/	/	Salta Argentina	-24.8321	-65.5394	Argentina	ERS2493976	97.842	1154	1287	/	/	/
40	26268_1_163	CCBT0073	this_study	26268_1_163	7	/	non-O1	/	Environmental	1992-11-13	13	11	1992	/	Salta	Positive	Positive	Positive	Negative	/	/	/	/	Salta Argentina	-24.8321	-65.5394	Argentina	ERS2493660	97.8224	1180	1320	/	/	/
41	26268_1_147	CCBT0054	this_study	26268_1_147	47	/	non-O1	/	Clinical	1996-04-17	17	4	1996	/	Mendoza	Positive	Positive	Positive	Negative	/	/	/	/	Mendoza Argentina	-32.9723	-68.6944	Argentina	ERS2493644	97.9426	1193	1342	yes	/	/
42	SRR4039817	TP	Watve et al., Genome Announc 2016	SRR4039817	66	/	non agglutinable	/	Environmental	/	/	/	2000	n/a	n/a	nd	nd	nd	nd	nd	nd	nd	nd	/	25.68	-89.89	United States (CA)	SRR4039817	nd	nd	nd	/	/	/
43	RC385	RC385	Chun et al, 2009 PNAS	RC385	34	/	O135	/	Environmental	/	/	/	1998	n/a	n/a	nd	nd	nd	nd	nd	nd	nd	nd	/	25.68	-89.89	USA	AAKH02000000	nd	nd	nd	/	/	/
44	SRR4039823	VC53	Watve et al., Genome Announc 2016	SRR4039823	34	/	non agglutinable	/	Environmental	/	/	/	2009	n/a	n/a	nd	nd	nd	nd	nd	nd	nd	nd	/	25.68	-89.89	United States (AL)	SRR4039823	nd	nd	nd	/	/	/
45	SRR4039824	VC56	Watve et al., Genome Announc 2016	SRR4039824	34	/	O1	/	Environmental	/	/	/	2009	n/a	n/a	nd	nd	nd	nd	nd	nd	nd	nd	/	25.68	-89.89	United States (AL)	SRR4039824	nd	nd	nd	/	/	/
46	26237_7_58	CCBT0146	this_study	26237_7_58	9	/	non-O1	/	Environmental	1992-12-29	29	12	1992	Oran	Salta	Positive	Positive	Positive	Negative	Negative	Negative	Negative	NR	Oran Salta Argentina	-23.1319	-64.3207	Argentina	ERS2493990	98.0127	1212	1341	/	/	/
47	27059_8_317	VC008	this_study	27059_8_317	9	/	non-O1	/	Clinical	1993-01-28	28	1	1993	/	CABA	Positive	Positive	Positive	Negative	/	/	/	/	CABA Argentina	-34.5995	-58.3426	Argentina	ERS2708170	97.9397	1212	1337	/	/	/
48	26268_1_213	CCBT0129	this_study	26268_1_213	53	/	non-O1	/	Environmental	1993-01-19	19	1	1993	/	Jujuy	/	/	/	/	/	/	7	/	Jujuy Argentina	-23.1192	-65.6143	Argentina	ERS2493718	97.9778	1216	1338	/	/	/
49	26268_1_232	CCBT0162	this_study	26268_1_232	54	/	non-O1	/	Environmental	1992-12-01	1	12	1992	/	Jujuy	/	/	/	Negative	/	/	/	/	Jujuy Argentina	-23.1192	-65.6143	Argentina	ERS2493715	98.045	1205	1315	yes	/	/
50	26268_1_139	CCBT0045	this_study	26268_1_139	46	/	non-O1	/	Clinical	1996-04-17	17	4	1996	/	Mendoza	Positive	Positive	Positive	Negative	/	/	/	/	Mendoza Argentina	-32.9723	-68.6944	Argentina	ERS2493636	97.9252	1216	1292	yes	/	/
51	Vibrio_cholerae_10432_62_GCF_000969265_1	10432_62	Johnson et al., Genome Announc 2015	Vibrio_cholerae_10432_62_GCF_000969265_1	70	/	O27	/	Clinical	/	/	/	1962	n/a	n/a	nd	nd	nd	nd	nd	nd	nd	nd	/	/	/	Philippines	GCF_000969265_1	nd	nd	nd	yes	/	/
52	26268_1_138	CCBT0044	this_study	26268_1_138	45	/	non-O1	/	Clinical	1996-04-17	17	4	1996	/	Mendoza	Positive	Positive	Positive	Negative	/	/	/	/	Mendoza Argentina	-32.9723	-68.6944	Argentina	ERS2493635	98.007	1209	1312	yes	/	/
53	26268_1_127	CCBT0033	this_study	26268_1_127	12	/	non-O1	/	Clinical	1996-12-30	30	12	1996	Tartagal	Salta	Positive	Positive	Positive	Negative	/	/	/	/	Tartagal Salta Argentina	-22.5206	-63.8013	Argentina	ERS2493624	98.0039	1215	1309	yes	/	/
54	26268_1_150	CCBT0060	this_study	26268_1_150	12	/	non-O1	/	Environmental	1992-11-13	13	11	1992	/	Salta	Negative	Positive	Positive	Negative	/	/	/	/	Salta Argentina	-24.8321	-65.5394	Argentina	ERS2493647	97.9448	1215	1316	yes	/	/
55	16853_4_65	TUC_J31_W	Domman et al, 2017, Science	16853_4_65	42	/	non O1	/	Environmental	/	/	/	2000	n/a	n/a	nd	nd	nd	nd	nd	nd	nd	nd	/	-24.1946	-65.2971	Argentina	ERR1024527	nd	nd	nd	yes	/	/
56	CNRVC940061_ATGAGC	C 8108	Domman et al, 2017, Science	CNRVC940061_ATGAGC	62	/	O1	Inaba	Environmental	/	/	/	1992	n/a	n/a	nd	nd	nd	nd	nd	nd	nd	nd	/	10.6918	-61.2225	Trinidad	ERR2008770	nd	nd	nd	yes	/	/
57	Vibrio_cholerae_V51	V51	Chun et al, 2009 PNAS	Vibrio_cholerae_V51	27	/	O141	/	Clinical	/	/	/	1987	n/a	n/a	nd	nd	nd	nd	nd	nd	nd	nd	/	25.68	-89.89	USA	AAKI02000000	nd	nd	nd	yes	/	/
58	SRR4039819	3568-07	Watve et al., Genome Announc 2016	SRR4039819	27	/	O141	/	Environmental	/	/	/	2007	n/a	n/a	nd	nd	nd	nd	nd	nd	nd	nd	/	23.6345	-102.553	Mexico	SRR4039819	nd	nd	nd	yes	/	/
59	CP1110	CP1110	Haley et al, 2014 PLoS ONE	CP1110	27	/	O75	/	Clinical	/	/	/	2010	n/a	n/a	nd	nd	nd	nd	nd	nd	nd	nd	/	25.68	-89.89	USA	NZ_AMWF00000000	nd	nd	nd	yes	/	/
60	SRR4039822	VC48	Watve et al., Genome Announc 2016	SRR4039822	27	/	non agglutinable	/	Environmental	/	/	/	1981	n/a	n/a	nd	nd	nd	nd	nd	nd	nd	nd	/	25.68	-89.89	United States (FL)	SRR4039822	nd	nd	nd	yes	/	/
61	26268_1_180	CCBT0094	this_study	26268_1_180	5	/	non-O1	/	Clinical	1996-04-17	17	4	1996	/	Mendoza	Positive	Positive	Positive	Negative	/	/	/	/	Mendoza Argentina	-32.9723	-68.6944	Argentina	ERS2493679	98.0344	1221	1323	yes	/	/
62	16853_4_78	TUC_T777	Domman et al, 2017, Science	16853_4_78	5	/	O1	/	Clinical	/	/	/	1994	n/a	n/a	nd	nd	nd	nd	nd	nd	nd	nd	/	-26.8241	-65.2226	Argentina	ERR1024540	nd	nd	nd	yes	/	/
63	26237_7_166	CCBT0411	this_study	26237_7_166	5	/	O1 (genomically O1)	Ogawa	Clinical	1993-02-05	5	2	1993	/	Mendoza	Positive	Positive	Positive	Negative	Negative	Negative	Negative	Negativo	Mendoza Argentina	-32.9723	-68.6944	Argentina	ERS2493953	98.0193	1218	1313	yes	/	/
64	SRR4039802	857	Watve et al., Genome Announc 2016	SRR4039802	5	/	O1	/	Environmental	/	/	/	1996	n/a	n/a	nd	nd	nd	nd	nd	nd	nd	nd	/	/	/	Bangladesh	SRR4039802	nd	nd	nd	yes	/	/
65	SRR4039805	692-79	Watve et al., Genome Announc 2016	SRR4039805	5	/	O1	/	Environmental	/	/	/	1979	n/a	n/a	nd	nd	nd	nd	nd	nd	nd	nd	/	25.68	-89.89	United States (LA)	SRR4039805	nd	nd	nd	yes	/	/
66	26268_1_185	CCBT0099	this_study	26268_1_185	50	/	non-O1	/	Environmental	1992-12-01	1	12	1992	/	Jujuy	Positive	Positive	Positive	Negative	/	/	/	/	Jujuy Argentina	-23.1192	-65.6143	Argentina	ERS2493684	97.9884	1214	1381	/	/	/
67	CT5369_93	CT5369_93	Los Alamos National Laboratory	CT5369_93	63	/	O1	/	Environmental	/	/	/	1993	n/a	n/a	nd	nd	nd	nd	nd	nd	nd	nd	/	-14.235	-51.9253	Brazil	PRJNA40501	nd	nd	nd	/	/	/
68	CNRVC030191_CTCAGA	00/3259	Domman et al, 2017, Science	CNRVC030191_CTCAGA	26	MX-3	O1	Ogawa	Clinical	/	/	/	2000	n/a	n/a	nd	nd	nd	nd	nd	nd	nd	nd	/	23.6345	-102.553	Mexico	ERR2008417	nd	nd	nd	/	/	/
69	CNRVC030219_CAACTA	00/3240	Domman et al, 2017, Science	CNRVC030219_CAACTA	26	MX-3	O1	Ogawa	Clinical	/	/	/	2000	n/a	n/a	nd	nd	nd	nd	nd	nd	nd	nd	/	23.6345	-102.553	Mexico	ERR2008435	nd	nd	nd	/	/	/
70	CNRVC030220_CACCGG	00/3260	Domman et al, 2017, Science	CNRVC030220_CACCGG	26	MX-3	O1	Ogawa	Clinical	/	/	/	2000	n/a	n/a	nd	nd	nd	nd	nd	nd	nd	nd	/	23.6345	-102.553	Mexico	ERR2008743	nd	nd	nd	/	/	/
71	7138_2_8	848	Domman et al, 2017, Science	7138_2_8	21	/	O1	Inaba	Environmental	/	/	/	2000	n/a	n/a	nd	nd	nd	nd	nd	nd	nd	nd	/	23.6345	-102.553	Mexico	ERR108523	nd	nd	nd	/	/	/
72	SRR4039804	3272-78	Watve et al., Genome Announc 2016	SRR4039804	21	ELA-2	O1	/	Environmental	/	/	/	1977	n/a	n/a	nd	nd	nd	nd	nd	nd	nd	nd	/	25.68	-89.89	United States (MD)	SRR4039804	nd	nd	nd	/	/	/
73	6930_1_16	S-29	Islam et al, 2013 Open Biol.	6930_1_16	21	ELA-2	O1	/	Environmental	/	/	/	2010	n/a	n/a	nd	nd	nd	nd	nd	nd	nd	nd	/	/	/	Australia	ERR063656	nd	nd	nd	/	/	/
74	SRR4039810	3223-74	Watve et al., Genome Announc 2016	SRR4039810	21	ELA-2	O1	/	Environmental	/	/	/	1974	n/a	n/a	nd	nd	nd	nd	nd	nd	nd	nd	/	/	/	Guam	SRR4039810	nd	nd	nd	/	/	/
75	SRR4039811	3225-74	Watve et al., Genome Announc 2016	SRR4039811	21	ELA-2	O1	/	Environmental	/	/	/	1974	n/a	n/a	nd	nd	nd	nd	nd	nd	nd	nd	/	/	/	Guam	SRR4039811	nd	nd	nd	/	/	/
76	7138_2_13	1354	Domman et al, 2017, Science	7138_2_13	21	ELA-2	O1	Inaba	Environmental	/	/	/	2001	n/a	n/a	nd	nd	nd	nd	nd	nd	nd	nd	/	23.6345	-102.553	Mexico	ERR108528	nd	nd	nd	/	/	/
77	8014_8_19	3145	Domman et al, 2017, Science	8014_8_19	21	ELA-2	O1	Inaba	Clinical	/	/	/	2007	n/a	n/a	nd	nd	nd	nd	nd	nd	nd	nd	/	23.6345	-102.553	Mexico	ERR163251	nd	nd	nd	/	/	/
78	7138_2_6	909	Domman et al, 2017, Science	7138_2_6	21	ELA-2	O1	Inaba	Clinical	/	/	/	1999	n/a	n/a	nd	nd	nd	nd	nd	nd	nd	nd	/	23.6345	-102.553	Mexico	ERR108521	nd	nd	nd	/	/	/
79	8014_8_25	2908	Domman et al, 2017, Science	8014_8_25	21	ELA-2	O1	Inaba	Clinical	/	/	/	2008	n/a	n/a	nd	nd	nd	nd	nd	nd	nd	nd	/	23.6345	-102.553	Mexico	ERR163257	nd	nd	nd	/	/	/
80	CNRVC940059_GGTAGC	C 7654	Domman et al, 2017, Science	CNRVC940059_GGTAGC	21	ELA-2	O1	Inaba	Environmental	/	/	/	1991	n/a	n/a	nd	nd	nd	nd	nd	nd	nd	nd	/	25.68	-89.89	USA	ERR2008768	nd	nd	nd	/	/	/
81	SRR4039809	2523-87	Watve et al., Genome Announc 2016	SRR4039809	21	ELA-2	O1	/	Environmental	/	/	/	1974	n/a	n/a	nd	nd	nd	nd	nd	nd	nd	nd	/	25.68	-89.89	United States (LA)	SRR4039809	nd	nd	nd	/	/	/
82	CNRVC940058_GAGTGG	C 7641	Domman et al, 2017, Science	CNRVC940058_GAGTGG	21	ELA-2	O1	Inaba	Environmental	/	/	/	1991	n/a	n/a	nd	nd	nd	nd	nd	nd	nd	nd	/	15.7835	-90.2308	Guatemala	ERR2008767	nd	nd	nd	/	/	/
83	CNRVC030123_CAGGCG	99/2114	Domman et al, 2017, Science	CNRVC030123_CAGGCG	21	ELA-2	O1	Inaba	Clinical	/	/	/	1999	n/a	n/a	nd	nd	nd	nd	nd	nd	nd	nd	/	23.6345	-102.553	Mexico	ERR2008357	nd	nd	nd	/	/	/
84	SRR4039806	2479-86	Watve et al., Genome Announc 2016	SRR4039806	21	ELA-2	O1	/	Environmental	/	/	/	1986	n/a	n/a	nd	nd	nd	nd	nd	nd	nd	nd	/	25.68	-89.89	United States (LA)	SRR4039806	nd	nd	nd	/	/	/
85	GCA_009747165.1	01-8_S93	Wang et al 2020 Plos NTDs	GCA_009747165.1	30	/	not stated explicity	not stated explicity	Clinical	/	/	/	2001	n/a	n/a	nd	nd	nd	nd	nd	nd	nd	nd	/	/	/	China	GCA_009747165.1	nd	nd	nd	/	/	/
86	GCA_009747115.1	09-30_S43	Wang et al 2020 Plos NTDs	GCA_009747115.1	30	/	not stated explicity	not stated explicity	Clinical	/	/	/	2009	n/a	n/a	nd	nd	nd	nd	nd	nd	nd	nd	/	/	/	China	GCA_009747115.1	nd	nd	nd	/	/	/
87	GCA_009747245.1	00-13_S31	Wang et al 2020 Plos NTDs	GCA_009747245.1	30	/	not stated explicity	not stated explicity	Clinical	/	/	/	2000	n/a	n/a	nd	nd	nd	nd	nd	nd	nd	nd	/	/	/	China	GCA_009747245.1	nd	nd	nd	/	/	/
88	16853_4_81	TUC_T2734	Domman et al, 2017, Science	16853_4_81	6	/	non O1	/	Clinical	/	/	/	2004	n/a	n/a	nd	nd	nd	nd	nd	nd	nd	nd	/	-26.8241	-65.2226	Argentina	ERR1024543	nd	nd	nd	/	yes	/
89	26268_1_334	CCBT0491	this_study	26268_1_334	6	A3	/	/	Clinical	2004-04-15	15	4	2004	/	Tucumán	/	/	/	/	/	/	/	/	Tucumán Argentina	-27.0134	-65.2364	Argentina	ERS2494084	98.0347	1227	1344	/	yes	/
90	28103_1_221	VC024	this_study	28103_1_221	6	A3	non-O1	/	Clinical	2000-02-03	3	2	2000	Guemes	Salta	/	/	/	Negative	/	/	Negative	Negative	Guemes Salta Argentina	-24.6694	-65.0504	Argentina	ERS2865801	98.0384	1229	1335	/	yes	/
91	26237_7_90	CCBT0443	this_study	26237_7_90	6	A3	non-O1	/	Clinical	1993-03-02	2	3	1993	/	Jujuy	Positive	Positive	Positive	Negative	/	/	/	/	Jujuy Argentina	-23.1192	-65.6143	Argentina	ERS2494032	98.0608	1226	1336	/	yes	/
92	26268_1_222	CCBT0151	this_study	26268_1_222	6	A3	O1 (genomically non-O1)	Ogawa	Clinical	1993-01-13	13	1	1993	Guemes	Salta	Positive	Positive	Positive	Positive	/	/	/	/	Guemes Salta Argentina	-24.6694	-65.0504	Argentina	ERS2493727	98.0716	1232	1323	/	yes	/
93	SRR135542	HE_48	Hasan et al, 2012 PNAS	SRR135542	19	/	non O1	/	Environmental	/	/	/	2010	n/a	n/a	nd	nd	nd	nd	nd	nd	nd	nd	/	18.539	-72.335	Haiti	SRR135542	nd	nd	nd	/	/	/
94	27059_8_319	VC010	this_study	27059_8_319	19	/	non-O1	/	Clinical	1993-01-16	16	1	1993	Tartagal	Salta	Positive	Positive	Positive	Negative	/	/	/	/	Tartagal Salta Argentina	-22.5206	-63.8013	Argentina	ERS2708172	98.0146	1176	1281	/	/	/
95	26268_1_173	CCBT0087	this_study	26268_1_173	10	A4	non-O1	/	Clinical	1996-04-18	18	4	1996	Oran	Salta	Positive	Positive	Positive	Negative	/	/	/	/	Oran Salta Argentina	-23.1319	-64.3207	Argentina	ERS2493672	97.992	1179	1256	/	/	/
96	26268_1_104	CCBT0008	this_study	26268_1_104	10	A4	O1 (genomically non-O1)	Ogawa	Environmental	1993-01-19	19	1	1993	/	Jujuy	Positive	Positive	Positive	Positive	/	/	/	/	Jujuy Argentina	-23.1192	-65.6143	Argentina	ERS2493601	97.9751	1186	1265	/	/	/
97	26268_1_114	CCBT0018	this_study	26268_1_114	10	A4	non-O1	/	Clinical	1996-06-03	3	6	1996	/	Jujuy	/	/	/	Negative	/	/	/	/	Jujuy Argentina	-23.1192	-65.6143	Argentina	ERS2493611	98.0272	1170	1252	/	/	/
98	SRR135547	HE_39	Hasan et al, 2012 PNAS	SRR135547	19	/	non O1	/	Environmental	/	/	/	2010	n/a	n/a	nd	nd	nd	nd	nd	nd	nd	nd	/	18.539	-72.335	Haiti	SRR135547	nd	nd	nd	/	/	/
99	SRR346405	HE_46	Hasan et al, 2012 PNAS	SRR346405	19	/	non O1	/	Environmental	/	/	/	2010	n/a	n/a	nd	nd	nd	nd	nd	nd	nd	nd	/	18.539	-72.335	Haiti	SRR346405	nd	nd	nd	/	/	/
100	26268_1_338	CCBT0495	this_study	26268_1_338	17	/	non-O1 non-O139	/	Clinical	2005-08-18	18	8	2005	/	Tucumán	/	/	/	/	/	/	/	/	Tucumán Argentina	-27.0134	-65.2364	Argentina	ERS2494088	98.0039	1185	1285	/	/	/
101	SRR135604	HC_1A2	Hasan et al, 2012 PNAS	SRR135604	17	/	non O1	/	Clinical	/	/	/	2010	n/a	n/a	nd	nd	nd	nd	nd	nd	nd	nd	/	18.539	-72.335	Haiti	SRR135604	nd	nd	nd	/	/	/
102	SRR227328	HC_56A1	Hasan et al, 2012 PNAS	SRR227328	17	/	non O1	/	Clinical	/	/	/	2010	n/a	n/a	nd	nd	nd	nd	nd	nd	nd	nd	/	18.539	-72.335	Haiti	SRR227328	nd	nd	nd	/	/	/
103	SRR4039820	HE46	Watve et al., Genome Announc 2016	SRR4039820	67	/	non agglutinable	/	Environmental	/	/	/	2011	n/a	n/a	nd	nd	nd	nd	nd	nd	nd	nd	/	18.539	-72.335	Haiti	SRR4039820	nd	nd	nd	/	/	/
104	16853_4_71	TUC_T717	Domman et al, 2017, Science	16853_4_71	4	/	O1	/	Clinical	/	/	/	1998	n/a	n/a	nd	nd	nd	nd	nd	nd	nd	nd	/	-26.8241	-65.2226	Argentina	ERR1024533	nd	nd	nd	/	/	/
105	16853_4_79	TUC_T1437	Domman et al, 2017, Science	16853_4_79	4	/	O1	/	Clinical	/	/	/	1997	n/a	n/a	nd	nd	nd	nd	nd	nd	nd	nd	/	-26.8241	-65.2226	Argentina	ERR1024541	nd	nd	nd	/	/	/
106	7138_2_18	1148	Domman et al, 2017, Science	7138_2_18	24	MX-1	O1	Ogawa	Clinical	/	/	/	2004	n/a	n/a	nd	nd	nd	nd	nd	nd	nd	nd	/	23.6345	-102.553	Mexico	ERR108533	nd	nd	nd	/	/	/
107	CP1035	CP1035	Choi et al, mBio 2016	CP1035	24	MX-1	O1	/	Clinical	/	/	/	2004	n/a	n/a	nd	nd	nd	nd	nd	nd	nd	nd	/	23.6345	-102.553	Mexico	PRJNA63989	nd	nd	nd	/	/	/
108	CNRVC030210_GTCCGC	98/659	Domman et al, 2017, Science	CNRVC030210_GTCCGC	24	MX-1	O1	Ogawa	Clinical	/	/	/	1998	n/a	n/a	nd	nd	nd	nd	nd	nd	nd	nd	/	23.6345	-102.553	Mexico	ERR2008427	nd	nd	nd	/	/	/
109	CNRVC030211_GTGAAA	98/660	Domman et al, 2017, Science	CNRVC030211_GTGAAA	24	MX-1	O1	Ogawa	Clinical	/	/	/	1998	n/a	n/a	nd	nd	nd	nd	nd	nd	nd	nd	/	23.6345	-102.553	Mexico	ERR2008428	nd	nd	nd	/	/	/
110	CNRVC030226_GCGCTA	00/51.7	Domman et al, 2017, Science	CNRVC030226_GCGCTA	24	MX-1	O1	Ogawa	Clinical	/	/	/	2000	n/a	n/a	nd	nd	nd	nd	nd	nd	nd	nd	/	23.6345	-102.553	Mexico	ERR2008744	nd	nd	nd	/	/	/
111	CNRVC030212_GTTTCG	98/1453c	Domman et al, 2017, Science	CNRVC030212_GTTTCG	24	MX-1	O1	Inaba	Clinical	/	/	/	1998	n/a	n/a	nd	nd	nd	nd	nd	nd	nd	nd	/	23.6345	-102.553	Mexico	ERR2008429	nd	nd	nd	/	/	/
112	CNRVC030215_TAGCTT	98/2222	Domman et al, 2017, Science	CNRVC030215_TAGCTT	24	MX-1	O1	Ogawa	Clinical	/	/	/	1998	n/a	n/a	nd	nd	nd	nd	nd	nd	nd	nd	/	23.6345	-102.553	Mexico	ERR2008432	nd	nd	nd	/	/	/
113	CNRVC030112_CCAACA	99/19C	Domman et al, 2017, Science	CNRVC030112_CCAACA	24	MX-1	O1	Ogawa	Clinical	/	/	/	1999	n/a	n/a	nd	nd	nd	nd	nd	nd	nd	nd	/	23.6345	-102.553	Mexico	ERR2008351	nd	nd	nd	/	/	/
114	7138_2_23	1474	Domman et al, 2017, Science	7138_2_23	24	MX-1	O1	Ogawa	Clinical	/	/	/	2007	n/a	n/a	nd	nd	nd	nd	nd	nd	nd	nd	/	23.6345	-102.553	Mexico	ERR108538	nd	nd	nd	/	/	/
115	CNRVC030119_CACCGG	99/1468	Domman et al, 2017, Science	CNRVC030119_CACCGG	24	MX-1	O1	Ogawa	Clinical	/	/	/	1999	n/a	n/a	nd	nd	nd	nd	nd	nd	nd	nd	/	23.6345	-102.553	Mexico	ERR2008355	nd	nd	nd	/	/	/
116	7138_2_11	2370	Domman et al, 2017, Science	7138_2_11	22	ELA-4	O1	Ogawa	Environmental	/	/	/	2001	n/a	n/a	nd	nd	nd	nd	nd	nd	nd	nd	/	23.6345	-102.553	Mexico	ERR108526	nd	nd	nd	/	/	/
117	7138_2_12	2709	Domman et al, 2017, Science	7138_2_12	22	ELA-4	O1	Ogawa	Environmental	/	/	/	2001	n/a	n/a	nd	nd	nd	nd	nd	nd	nd	nd	/	23.6345	-102.553	Mexico	ERR108527	nd	nd	nd	/	/	/
118	CNRVC940055_GTGGCC	CM 91-3	Domman et al, 2017, Science	CNRVC940055_GTGGCC	22	ELA-4	O1	Ogawa	Environmental	/	/	/	1983	n/a	n/a	nd	nd	nd	nd	nd	nd	nd	nd	/	23.6345	-102.553	Mexico	ERR2008764	nd	nd	nd	/	/	/
119	SRR221551	HE_45	Hasan et al, 2012 PNAS	SRR221551	18	/	non O1	/	Environmental	/	/	/	2010	n/a	n/a	nd	nd	nd	nd	nd	nd	nd	nd	/	18.539	-72.335	Haiti	SRR221551	nd	nd	nd	/	/	/
120	SRR212959	HC_43B1	Hasan et al, 2012 PNAS	SRR212959	18	/	non O1	/	Clinical	/	/	/	2010	n/a	n/a	nd	nd	nd	nd	nd	nd	nd	nd	/	18.539	-72.335	Haiti	SRR212959	nd	nd	nd	/	/	/
121	SRR350020	HC_41B1	Hasan et al, 2012 PNAS	SRR350020	18	/	non O1	/	Clinical	/	/	/	2010	n/a	n/a	nd	nd	nd	nd	nd	nd	nd	nd	/	18.539	-72.335	Haiti	SRR350020	nd	nd	nd	/	/	/
122	GCA_009747075.1	09-4_S9	Wang et al 2020 Plos NTDs	GCA_009747075.1	18	/	not stated explicity	not stated explicity	Environmental	/	/	/	2009	n/a	n/a	nd	nd	nd	nd	nd	nd	nd	nd	/	/	/	China	GCA_009747075.1	nd	nd	nd	/	/	/
123	GCA_009747185.1	00-3_S89	Wang et al 2020 Plos NTDs	GCA_009747185.1	18	/	not stated explicity	not stated explicity	Carrier	/	/	/	2000	n/a	n/a	nd	nd	nd	nd	nd	nd	nd	nd	/	/	/	China	GCA_009747185.1	nd	nd	nd	/	/	/
124	GCA_009747085.1	08-23_S136	Wang et al 2020 Plos NTDs	GCA_009747085.1	18	/	not stated explicity	not stated explicity	Carrier	/	/	/	2008	n/a	n/a	nd	nd	nd	nd	nd	nd	nd	nd	/	/	/	China	GCA_009747085.1	nd	nd	nd	/	/	/
125	GCA_009747155.1	06-9_S159	Wang et al 2020 Plos NTDs	GCA_009747155.1	18	/	not stated explicity	not stated explicity	Clinical	/	/	/	2006	n/a	n/a	nd	nd	nd	nd	nd	nd	nd	nd	/	/	/	China	GCA_009747155.1	nd	nd	nd	/	/	/
126	GCA_009747145.1	07-10_S110	Wang et al 2020 Plos NTDs	GCA_009747145.1	18	/	not stated explicity	not stated explicity	Clinical	/	/	/	2007	n/a	n/a	nd	nd	nd	nd	nd	nd	nd	nd	/	/	/	China	GCA_009747145.1	nd	nd	nd	/	/	/
127	GCA_009746995.1	10-4_S18	Wang et al 2020 Plos NTDs	GCA_009746995.1	18	/	not stated explicity	not stated explicity	Clinical	/	/	/	2010	n/a	n/a	nd	nd	nd	nd	nd	nd	nd	nd	/	/	/	China	GCA_009746995.1	nd	nd	nd	/	/	/
128	GCA_009747175.1	01-7_S33	Wang et al 2020 Plos NTDs	GCA_009747175.1	18	/	not stated explicity	not stated explicity	Clinical	/	/	/	2001	n/a	n/a	nd	nd	nd	nd	nd	nd	nd	nd	/	/	/	China	GCA_009747175.1	nd	nd	nd	/	/	/
129	26268_1_339	CCBT0496	this_study	26268_1_339	18	/	non-O1	/	Clinical	1994-05-02	2	5	1994	/	Tucumán	/	/	/	Negative	/	/	/	/	Tucumán Argentina	-27.0134	-65.2364	Argentina	ERS2494089	97.8633	1178	1326	/	/	/
130	SRR4039813	2633-78	Watve et al., Genome Announc 2016	SRR4039813	3	ELA-1	O1	/	Environmental	/	/	/	1978	n/a	n/a	nd	nd	nd	nd	nd	nd	nd	nd	/	-14.235	-51.9253	Brazil	SRR4039813	nd	nd	nd	/	/	/
131	SRR4039826	2631-78	Watve et al., Genome Announc 2016	SRR4039826	3	ELA-1	O1	/	Environmental	/	/	/	1978	n/a	n/a	nd	nd	nd	nd	nd	nd	nd	nd	/	25.68	-89.89	United States (LA)	SRR4039826	nd	nd	nd	/	/	/
132	16853_4_77	TUC_T610	Domman et al, 2017, Science	16853_4_77	3	ELA-1	O1	/	Clinical	/	/	/	1994	n/a	n/a	nd	nd	nd	nd	nd	nd	nd	nd	/	-26.8241	-65.2226	Argentina	ERR1024539	nd	nd	nd	/	/	/
133	16853_4_73	TUC_T13074	Domman et al, 2017, Science	16853_4_73	3	ELA-1	O1	/	Clinical	/	/	/	1994	n/a	n/a	nd	nd	nd	nd	nd	nd	nd	nd	/	-26.8241	-65.2226	Argentina	ERR1024535	nd	nd	nd	/	/	/
134	16853_4_75	TUC_T522	Domman et al, 2017, Science	16853_4_75	3	ELA-1	O1	/	Clinical	/	/	/	1998	n/a	n/a	nd	nd	nd	nd	nd	nd	nd	nd	/	-26.8241	-65.2226	Argentina	ERR1024537	nd	nd	nd	/	/	/
135	16853_4_80	TUC_VC591_14	Domman et al, 2017, Science	16853_4_80	3	ELA-1	O1	/	Clinical	/	/	/	2014	n/a	n/a	nd	nd	nd	nd	nd	nd	nd	nd	/	-24.1946	-65.2971	Argentina	ERR1024542	nd	nd	nd	/	/	/
136	16853_4_76	TUC_T5957	Domman et al, 2017, Science	16853_4_76	3	ELA-1	O1	/	Clinical	/	/	/	1993	n/a	n/a	nd	nd	nd	nd	nd	nd	nd	nd	/	-26.8241	-65.2226	Argentina	ERR1024538	nd	nd	nd	/	/	/
137	16853_4_72	TUC_T12550	Domman et al, 2017, Science	16853_4_72	3	ELA-1	O1	/	Clinical	/	/	/	1995	n/a	n/a	nd	nd	nd	nd	nd	nd	nd	nd	/	-26.8241	-65.2226	Argentina	ERR1024534	nd	nd	nd	/	/	/
138	16853_4_74	TUC_T2220	Domman et al, 2017, Science	16853_4_74	3	ELA-1	O1	/	Clinical	/	/	/	1994	n/a	n/a	nd	nd	nd	nd	nd	nd	nd	nd	/	-26.8241	-65.2226	Argentina	ERR1024536	nd	nd	nd	/	/	/
139	CNRVC940056_GTTTCG	1074-78	Domman et al, 2017, Science	CNRVC940056_GTTTCG	3	ELA-1	O1	Ogawa	Environmental	/	/	/	1978	n/a	n/a	nd	nd	nd	nd	nd	nd	nd	nd	/	-14.235	-51.9253	Brazil	ERR2008765	nd	nd	nd	/	/	/
140	SRR4039812	1074-78 (resequenced)	Watve et al., Genome Announc 2016	SRR4039812	3	ELA-1	O1	/	Environmental	/	/	/	1978	n/a	n/a	nd	nd	nd	nd	nd	nd	nd	nd	/	-14.235	-51.9253	Brazil	SRR4039812	nd	nd	nd	/	/	/
141	TM11079_80	TM11079_80	Chun et al, 2009 PNAS	TM11079_80	3	ELA-1	O1	/	Environmental	/	/	/	1980	n/a	n/a	nd	nd	nd	nd	nd	nd	nd	nd	/	-14.235	-51.9253	Brazil	ACHW00000000	nd	nd	nd	/	/	/
142	VC_116063	116063	Institute for Genome Sciences	VC_116063	3	ELA-1	O1	/	Clinical	/	/	/	1978	n/a	n/a	nd	nd	nd	nd	nd	nd	nd	nd	/	-14.235	-51.9253	Brazil	APFK01000000	nd	nd	nd	/	/	/
143	16244_7_40	CNRVC140120	Domman et al, 2017, Science	16244_7_40	3	ELA-1	O1	/	Clinical	/	/	/	1991	n/a	n/a	nd	nd	nd	nd	nd	nd	nd	nd	/	-14.235	-51.9253	Brazil	ERR976491	nd	nd	nd	/	/	/
144	16244_7_39	CNRVC140119	Domman et al, 2017, Science	16244_7_39	3	ELA-1	O1	/	Clinical	/	/	/	1992	n/a	n/a	nd	nd	nd	nd	nd	nd	nd	nd	/	-14.235	-51.9253	Brazil	ERR976490	nd	nd	nd	/	/	/
145	CNRVC160167_CGATGT	3222	Domman et al, 2017, Science	CNRVC160167_CGATGT	3	ELA-1	O1	Ogawa	Clinical	/	/	/	1991	n/a	n/a	nd	nd	nd	nd	nd	nd	nd	nd	/	-14.235	-51.9253	Brazil	ERR2008754	nd	nd	nd	/	/	/
146	CNRVC940062_ATTCCT	C 8481	Domman et al, 2017, Science	CNRVC940062_ATTCCT	3	ELA-1	O1	Ogawa	Clinical	/	/	/	1991	n/a	n/a	nd	nd	nd	nd	nd	nd	nd	nd	/	-14.235	-51.9253	Brazil	ERR2008771	nd	nd	nd	/	/	/
147	VC_Amazonia	Amazonia	Thompson et al., J Bacteriol 2011	VC_Amazonia	3	ELA-1	O1	/	Clinical	/	/	/	1991	n/a	n/a	nd	nd	nd	nd	nd	nd	nd	nd	/	-14.235	-51.9253	Brazil	PRJNA224116	nd	nd	nd	/	/	/
148	27059_8_318	VC009	this_study	27059_8_318	57	/	non-O1	/	Clinical	1993-01-20	20	1	1993	Oran	Salta	Positive	Positive	Positive	Negative	/	/	/	/	Oran Salta Argentina	-23.1319	-64.3207	Argentina	ERS2708171	98.0929	1224	1352	yes	/	/
149	TMA_21	TMA_21	Chun et al, 2009 PNAS	TMA_21	68	/	non O1	/	Environmental	/	/	/	1982	n/a	n/a	nd	nd	nd	nd	nd	nd	nd	nd	/	-14.235	-51.9253	Brazil	ACHY00000000	nd	nd	nd	yes	/	/
150	26268_1_179	CCBT0093	this_study	26268_1_179	49	/	non-O1	/	Clinical	1996-04-17	17	4	1996	/	Mendoza	Positive	Positive	Positive	Negative	/	/	/	/	Mendoza Argentina	-32.9723	-68.6944	Argentina	ERS2493678	98.0867	1217	1312	yes	/	/
151	Vibrio_cholerae_1587_genomic	1587	Chun et al, 2009 PNAS	Vibrio_cholerae_1587_genomic	13	/	O12	/	Clinical	/	/	/	1994	n/a	n/a	nd	nd	nd	nd	nd	nd	nd	nd	/	-9.18997	-75.0152	Peru	AAUR01000000	nd	nd	nd	/	yes	/
152	26268_1_151	CCBT0061	this_study	26268_1_151	13	A1	non-O1	/	Clinical	1992-10-16	16	10	1992	/	Salta	Positive	Positive	Positive	Negative	/	/	/	/	Salta Argentina	-24.8321	-65.5394	Argentina	ERS2493648	98.1645	1206	1334	/	/	/
153	26268_1_162	CCBT0072	this_study	26268_1_162	13	A1	non-O1	/	Clinical	1992-10-19	19	10	1992	/	Salta	Positive	Positive	Positive	Negative	/	/	/	/	Salta Argentina	-24.8321	-65.5394	Argentina	ERS2493659	98.2026	1205	1332	/	/	/
154	26268_1_199	CCBT0113	this_study	26268_1_199	13	A1	non-O1	/	Clinical	1992-10-19	19	10	1992	/	Salta	/	/	/	Negative	/	/	/	/	Salta Argentina	-24.8321	-65.5394	Argentina	ERS2493698	98.1402	1211	1332	/	/	/
155	EM1676A	EM1676A	Yahyai, Thesis 2013	EM1676A	64	/	O1	/	Environmental	/	/	/	2011	n/a	n/a	nd	nd	nd	nd	nd	nd	nd	nd	/	/	/	Bangladesh	GCA_000348345.2	nd	nd	nd	yes	/	/
156	Vibrio_cholerae_623_39	623_39	Chun et al, 2009 PNAS	Vibrio_cholerae_623_39	71	/	non O1	/	Environmental	/	/	/	2002	n/a	n/a	nd	nd	nd	nd	nd	nd	nd	nd	/	/	/	Bangladesh	AAWG00000000	nd	nd	nd	/	yes	/
157	NHCC008D	NHCC008D	Institute for Genome Sciences	NHCC008D	65	/	O1	/	Clinical	/	/	/	2010	n/a	n/a	nd	nd	nd	nd	nd	nd	nd	nd	/	/	/	Bangladesh	PRJNA76249	nd	nd	nd	yes	/	/
158	HE25	HE-25	Institute for Genome Sciences	HE25	33	/	non O1	/	Environmental	/	/	/	2010	n/a	n/a	nd	nd	nd	nd	nd	nd	nd	nd	/	18.539	-72.335	Haiti	SRR210778	nd	nd	nd	yes	/	/
159	Vibrio_cholerae_AM_19226	AM_19226	Chun et al, 2009 PNAS	Vibrio_cholerae_AM_19226	33	/	O39	/	Clinical	/	/	/	2001	n/a	n/a	nd	nd	nd	nd	nd	nd	nd	nd	/	/	/	Bangladesh	AATY01000000	nd	nd	nd	yes	/	/
160	SRR4039814	MZO-2 (resequenced)	Watve et al., Genome Announc 2016	SRR4039814	35	/	O14	/	Clinical	/	/	/	2001	n/a	n/a	nd	nd	nd	nd	nd	nd	nd	nd	/	/	/	Bangladesh	SRR4039814	nd	nd	nd	/	/	/
161	Vibrio_cholerae_MZO	MZO_2	Chun et al, 2009 PNAS	Vibrio_cholerae_MZO	35	/	O14	/	Clinical	/	/	/	2001	n/a	n/a	nd	nd	nd	nd	nd	nd	nd	nd	/	/	/	Bangladesh	AAWF01000000	nd	nd	nd	/	/	/
162	26268_1_337	CCBT0494	this_study	26268_1_337	16	/	non-O1 non-O139	/	Clinical	2003-12-17	17	12	2003	/	Tucumán	/	/	/	/	/	/	/	/	Tucumán Argentina	-27.0134	-65.2364	Argentina	ERS2494087	98.1728	1211	1309	yes	/	/
163	8014_8_37	2806	Domman et al, 2017, Science	8014_8_37	16	/	O14	/	Clinical	/	/	/	2010	n/a	n/a	nd	nd	nd	nd	nd	nd	nd	nd	/	23.6345	-102.553	Mexico	ERR163269	nd	nd	nd	yes	/	/
164	7298_5_24	KNE114	Kiiru et al, 2013 PLoS ONE	7298_5_24	60	/	No data	/	Environmental	/	/	/	2009	n/a	n/a	nd	nd	nd	nd	nd	nd	nd	nd	/	/	/	Kenya	ERR117494	nd	nd	nd	/	/	/
165	26268_1_187	CCBT0101	this_study	26268_1_187	14	/	non-O1	/	Clinical	1992-12-22	22	12	1992	Tartagal	Salta	Positive	Positive	Positive	Negative	Negative	Negative	Negative	NR	Tartagal Salta Argentina	-22.5206	-63.8013	Argentina	ERS2493686	98.181	1211	1349	/	/	/
166	26268_1_203	CCBT0117	this_study	26268_1_203	14	/	non-O1	/	Environmental	1992-12-29	29	12	1992	Oran	Salta	Positive	Positive	Positive	Negative	Negative	Negative	Negative	NR	Oran Salta Argentina	-23.1319	-64.3207	Argentina	ERS2493702	98.1383	1221	1326	/	/	/
167	7138_2_16	1582	Domman et al, 2017, Science	7138_2_16	59	/	O1	Inaba	Environmental	/	/	/	2003	n/a	n/a	nd	nd	nd	nd	nd	nd	nd	nd	/	23.6345	-102.553	Mexico	ERR108531	nd	nd	nd	/	/	/
168	Vibrio_cholerae_MZO_3	MZO_3	Chun et al, 2009 PNAS	Vibrio_cholerae_MZO_3	72	/	O37	/	Clinical	/	/	/	2001	n/a	n/a	nd	nd	nd	nd	nd	nd	nd	nd	/	/	/	Bangladesh	AAUU01000000	nd	nd	nd	/	/	/
169	7138_2_15	1835	Domman et al, 2017, Science	7138_2_15	23	/	O1	Ogawa	Clinical	/	/	/	2003	n/a	n/a	nd	nd	nd	nd	nd	nd	nd	nd	/	23.6345	-102.553	Mexico	ERR108530	nd	nd	nd	yes	/	/
170	7138_2_14	644	Domman et al, 2017, Science	7138_2_14	23	/	O1	Ogawa	Clinical	/	/	/	2002	n/a	n/a	nd	nd	nd	nd	nd	nd	nd	nd	/	23.6345	-102.553	Mexico	ERR108529	nd	nd	nd	yes	/	/
171	SRR4039821	VC22	Watve et al., Genome Announc 2016	SRR4039821	23	/	O1	/	Environmental	/	/	/	1981	n/a	n/a	nd	nd	nd	nd	nd	nd	nd	nd	/	25.68	-89.89	United States (FL)	SRR4039821	nd	nd	nd	yes	/	/
172	GCA_009747015.1	10-3_S17	Wang et al 2020 Plos NTDs	GCA_009747015.1	29	/	not stated explicity	not stated explicity	Clinical	/	/	/	2010	n/a	n/a	nd	nd	nd	nd	nd	nd	nd	nd	/	/	/	China	GCA_009747015.1	nd	nd	nd	yes	/	/
173	GCA_009747065.1	09-3_S42	Wang et al 2020 Plos NTDs	GCA_009747065.1	29	/	not stated explicity	not stated explicity	Clinical	/	/	/	2009	n/a	n/a	nd	nd	nd	nd	nd	nd	nd	nd	/	/	/	China	GCA_009747065.1	nd	nd	nd	yes	/	/
174	GCA_009747305.1	00-14_S88	Wang et al 2020 Plos NTDs	GCA_009747305.1	29	/	not stated explicity	not stated explicity	Clinical	/	/	/	2000	n/a	n/a	nd	nd	nd	nd	nd	nd	nd	nd	/	/	/	China	GCA_009747305.1	nd	nd	nd	yes	/	/
175	12129_1	12129_1	Chun et al, 2009 PNAS	12129_1	1	/	O1	/	Environmental	/	/	/	1985	n/a	n/a	nd	nd	nd	nd	nd	nd	nd	nd	/	/	/	Australia	ACFQ00000000	nd	nd	nd	yes	/	/
176	Vibrio_cholerae_LMA3984_4_GCF_000195065_1	LMA3984_4 (additional sequence)	Chapparro et al, 2011 J Micro Meth	Vibrio_cholerae_LMA3984_4_GCF_000195065_1	1	ELA-5	O1	/	Environmental	/	/	/	2007	n/a	n/a	nd	nd	nd	nd	nd	nd	nd	nd	/	-14.235	-51.9253	Brazil	GCF_000195065_1	nd	nd	nd	/	/	/
177	CNRVC160168_TGACCA	354	Domman et al, 2017, Science	CNRVC160168_TGACCA	1	ELA-5	O1	Ogawa	Environmental	/	/	/	1991	n/a	n/a	nd	nd	nd	nd	nd	nd	nd	nd	/	-16.2902	-63.5887	Bolivia	ERR2008755	nd	nd	nd	yes	/	/
178	CNRVC940060_ACTGAT	C 7965	Domman et al, 2017, Science	CNRVC940060_ACTGAT	1	ELA-5	O1	Ogawa	Environmental	/	/	/	1991	n/a	n/a	nd	nd	nd	nd	nd	nd	nd	nd	/	-16.2902	-63.5887	Bolivia	ERR2008769	nd	nd	nd	yes	/	/
179	7298_5_32	KNE109A	Kiiru et al, 2013 PLoS ONE	7298_5_32	25	/	No data	/	Environmental	/	/	/	2009	n/a	n/a	nd	nd	nd	nd	nd	nd	nd	nd	/	/	/	Kenya	ERR117502	nd	nd	nd	yes	/	/
180	7298_5_35	KNE109B	Kiiru et al, 2013 PLoS ONE	7298_5_35	25	/	No data	/	Environmental	/	/	/	2009	n/a	n/a	nd	nd	nd	nd	nd	nd	nd	nd	/	/	/	Kenya	ERR117505	nd	nd	nd	yes	/	/
181	6930_1_13	S-18	Islam et al, 2013 Open Biol.	6930_1_13	11	/	non O1	/	Environmental	/	/	/	2009	n/a	n/a	nd	nd	nd	nd	nd	nd	nd	nd	/	/	/	Australia	ERR063653	nd	nd	nd	/	/	/
182	26268_1_122	CCBT0026	this_study	26268_1_122	11	/	non-O1	/	Clinical	1996-11-08	8	11	1996	Tartagal	Salta	Positive	Positive	Positive	Negative	/	/	/	/	Tartagal Salta Argentina	-22.5206	-63.8013	Argentina	ERS2493619	98.2227	1210	1315	yes	/	/
183	26268_1_201	CCBT0115	this_study	26268_1_201	11	/	non-O1	/	Clinical	1992-10-16	16	10	1992	/	Salta	Positive	Positive	Positive	Negative	/	/	/	/	Salta Argentina	-24.8321	-65.5394	Argentina	ERS2493700	98.1913	1212	1306	/	/	/
184	26268_1_116	CCBT0020	this_study	26268_1_116	44	/	non-O1	/	Clinical	1997-01-21	21	1	1997	Tartagal	Salta	Positive	Positive	Positive	Negative	/	/	/	/	Tartagal Salta Argentina	-22.5206	-63.8013	Argentina	ERS2493613	98.2615	1227	1320	/	/	/
185	GCA_009746685.1	04-1_S36	Wang et al 2020 Plos NTDs	GCA_009746685.1	28	/	not stated explicity	not stated explicity	Clinical	/	/	/	2004	n/a	n/a	nd	nd	nd	nd	nd	nd	nd	nd	/	/	/	China	GCA_009746685.1	nd	nd	nd	/	/	/
186	GCA_009746945.1	06-18_S40	Wang et al 2020 Plos NTDs	GCA_009746945.1	28	/	not stated explicity	not stated explicity	Clinical	/	/	/	2006	n/a	n/a	nd	nd	nd	nd	nd	nd	nd	nd	/	/	/	China	GCA_009746945.1	nd	nd	nd	/	/	/
187	GCA_009746835.1	09-34_S47	Wang et al 2020 Plos NTDs	GCA_009746835.1	28	/	not stated explicity	not stated explicity	Clinical	/	/	/	2009	n/a	n/a	nd	nd	nd	nd	nd	nd	nd	nd	/	/	/	China	GCA_009746835.1	nd	nd	nd	/	/	/
188	GCA_009746825.1	09-36_S48	Wang et al 2020 Plos NTDs	GCA_009746825.1	28	/	not stated explicity	not stated explicity	Clinical	/	/	/	2009	n/a	n/a	nd	nd	nd	nd	nd	nd	nd	nd	/	/	/	China	GCA_009746825.1	nd	nd	nd	/	/	/
189	GCA_009746845.1	11-4_S24	Wang et al 2020 Plos NTDs	GCA_009746845.1	28	/	not stated explicity	not stated explicity	Environmental	/	/	/	2011	n/a	n/a	nd	nd	nd	nd	nd	nd	nd	nd	/	/	/	China	GCA_009746845.1	nd	nd	nd	/	/	/
190	GCA_009746895.1	10-1_S10	Wang et al 2020 Plos NTDs	GCA_009746895.1	15	/	not stated explicity	not stated explicity	Environmental	/	/	/	2010	n/a	n/a	nd	nd	nd	nd	nd	nd	nd	nd	/	/	/	China	GCA_009746895.1	nd	nd	nd	/	/	/
191	GCA_009746805.1	08-1_S127	Wang et al 2020 Plos NTDs	GCA_009746805.1	15	/	not stated explicity	not stated explicity	Clinical	/	/	/	2008	n/a	n/a	nd	nd	nd	nd	nd	nd	nd	nd	/	/	/	China	GCA_009746805.1	nd	nd	nd	/	/	/
192	GCA_009746965.1	06-6_S157	Wang et al 2020 Plos NTDs	GCA_009746965.1	15	/	not stated explicity	not stated explicity	Clinical	/	/	/	2006	n/a	n/a	nd	nd	nd	nd	nd	nd	nd	nd	/	/	/	China	GCA_009746965.1	nd	nd	nd	/	/	/
193	GCA_009746885.1	07-11_S111	Wang et al 2020 Plos NTDs	GCA_009746885.1	15	/	not stated explicity	not stated explicity	Environmental	/	/	/	2007	n/a	n/a	nd	nd	nd	nd	nd	nd	nd	nd	/	/	/	China	GCA_009746885.1	nd	nd	nd	/	/	/
194	GCA_009746905.1	07-6_S126	Wang et al 2020 Plos NTDs	GCA_009746905.1	15	/	not stated explicity	not stated explicity	Clinical	/	/	/	2007	n/a	n/a	nd	nd	nd	nd	nd	nd	nd	nd	/	/	/	China	GCA_009746905.1	nd	nd	nd	/	/	/
195	GCA_009747005.1	05-14_S103	Wang et al 2020 Plos NTDs	GCA_009747005.1	15	/	not stated explicity	not stated explicity	Clinical	/	/	/	2005	n/a	n/a	nd	nd	nd	nd	nd	nd	nd	nd	/	/	/	China	GCA_009747005.1	nd	nd	nd	/	/	/
196	7138_2_17	1146	Domman et al, 2017, Science	7138_2_17	15	ELA-3	O1	Ogawa	Clinical	/	/	/	2004	n/a	n/a	nd	nd	nd	nd	nd	nd	nd	nd	/	23.6345	-102.553	Mexico	ERR108532	nd	nd	nd	/	/	/
197	CP1037	CP1037	Choi et al, mBio 2016	CP1037	15	ELA-3	O1	/	Environmental	/	/	/	2003	n/a	n/a	nd	nd	nd	nd	nd	nd	nd	nd	/	23.6345	-102.553	Mexico	PRJNA63991	nd	nd	nd	/	/	/
198	CNRVC030231_TACAGC	97/670	Domman et al, 2017, Science	CNRVC030231_TACAGC	15	ELA-3	O1	Ogawa	Clinical	/	/	/	1997	n/a	n/a	nd	nd	nd	nd	nd	nd	nd	nd	/	23.6345	-102.553	Mexico	ERR2008747	nd	nd	nd	/	/	/
199	7138_2_10	2174	Domman et al, 2017, Science	7138_2_10	15	ELA-3	O1	Ogawa	Environmental	/	/	/	2001	n/a	n/a	nd	nd	nd	nd	nd	nd	nd	nd	/	23.6345	-102.553	Mexico	ERR108525	nd	nd	nd	/	/	/
200	7138_2_9	2710	Domman et al, 2017, Science	7138_2_9	15	ELA-3	O1	Ogawa	Environmental	/	/	/	2001	n/a	n/a	nd	nd	nd	nd	nd	nd	nd	nd	/	23.6345	-102.553	Mexico	ERR108524	nd	nd	nd	/	/	/
201	Vibrio_cholerae_2012Env_9_GCF_000788715_2	2012Env_9	Azarian et al., Sci Rep 2016	Vibrio_cholerae_2012Env_9_GCF_000788715_2	15	ELA-3	O1	/	Environmental	/	/	/	2012	n/a	n/a	nd	nd	nd	nd	nd	nd	nd	nd	/	18.539	-72.335	Haiti	GCF_000788715_2	nd	nd	nd	/	/	/
202	Vibrio_cholerae_Env_390_GCF_001854425_1	Env_390	Azarian et al., Sci Rep 2016	Vibrio_cholerae_Env_390_GCF_001854425_1	15	ELA-3	O1	/	Environmental	/	/	/	2012	n/a	n/a	nd	nd	nd	nd	nd	nd	nd	nd	/	18.539	-72.335	Haiti	GCF_001854425_1	nd	nd	nd	/	/	/
203	26268_1_324	CCBT0174	this_study	26268_1_324	15	ELA-3	O1 (genomically O1)	Ogawa	Clinical	1997-10-15	15	10	1997	Santa Rosa	Salta	/	/	/	Negative	/	/	/	/	Santa Rosa Salta Argentina	-24.2688	-62.733	Argentina	ERS2494074	98.8843	1238	1309	/	/	/
204	CNRVC030190_CTATAC	00/3242	Domman et al, 2017, Science	CNRVC030190_CTATAC	15	ELA-3	O1	Ogawa	Clinical	/	/	/	2000	n/a	n/a	nd	nd	nd	nd	nd	nd	nd	nd	/	23.6345	-102.553	Mexico	ERR2008416	nd	nd	nd	/	/	/
205	26268_1_204	CCBT0118	this_study	26268_1_204	15	ELA-3	non-O1 (genomically O1)	/	Clinical	1996-05-28	28	5	1996	/	Tucumán	Positive	Positive	Positive	Negative	/	/	/	/	Tucumán Argentina	-27.0134	-65.2364	Argentina	ERS2493703	98.832	1246	1310	/	/	/
206	8014_8_26	3271	Domman et al, 2017, Science	8014_8_26	15	ELA-3	O1	Inaba	Clinical	/	/	/	2009	n/a	n/a	nd	nd	nd	nd	nd	nd	nd	nd	/	23.6345	-102.553	Mexico	ERR163258	nd	nd	nd	/	/	/
207	GCA_009746985.1	09-41_S154	Wang et al 2020 Plos NTDs	GCA_009746985.1	40	/	not stated explicity	not stated explicity	Clinical	/	/	/	2009	n/a	n/a	nd	nd	nd	nd	nd	nd	nd	nd	/	/	/	China	GCA_009746985.1	nd	nd	nd	/	/	/
208	2012EL_1759	2012EL_1759	Azarian et al., Sci Rep 2016	2012EL_1759	40	/	non O1	/	Environmental	/	/	/	2012	n/a	n/a	nd	nd	nd	nd	nd	nd	nd	nd	/	18.539	-72.335	Haiti	PRJNA207363	nd	nd	nd	/	/	/
209	16853_4_70	TUC_Me3	Domman et al, 2017, Science	16853_4_70	40	/	non O1	/	Clinical	/	/	/	1995	n/a	n/a	nd	nd	nd	nd	nd	nd	nd	nd	/	-32.8908	-68.8272	Argentina	ERR1024532	nd	nd	nd	/	/	/
210	26268_1_165	CCBT0077	this_study	26268_1_165	40	/	non-O1	/	Clinical	1996-04-17	17	4	1996	/	Mendoza	Positive	Positive	Positive	Negative	/	/	/	/	Mendoza Argentina	-32.9723	-68.6944	Argentina	ERS2493664	99.1855	1271	1303	/	/	/
211	930125_S5	930125_S5	Domman et al, 2017, Science	930125_S5	40	/	O37	/	Clinical	/	/	/	1969	n/a	n/a	nd	nd	nd	nd	nd	nd	nd	nd	/	/	/	Sudan	ERR2008312	nd	nd	nd	/	/	/
212	150136_S4	150136_S4	Domman et al, 2017, Science	150136_S4	40	/	O37	/	Clinical	/	/	/	1969	n/a	n/a	nd	nd	nd	nd	nd	nd	nd	nd	/	/	/	Sudan	ERR2008310	nd	nd	nd	/	/	/
213	150137_S6	150137_S6	Domman et al, 2017, Science	150137_S6	40	/	O37	/	Clinical	/	/	/	1969	n/a	n/a	nd	nd	nd	nd	nd	nd	nd	nd	/	/	/	Sudan	ERR2008311	nd	nd	nd	/	/	/
214	SRR4039818	V52	Watve et al., Genome Announc 2016	SRR4039818	40	/	O37	/	Clinical	/	/	/	1968	n/a	n/a	nd	nd	nd	nd	nd	nd	nd	nd	/	/	/	Sudan	SRR4039818	nd	nd	nd	/	/	/
215	Vibrio_cholerae_V52	V52	Chun et al, 2009 PNAS	Vibrio_cholerae_V52	40	/	O37	/	Clinical	/	/	/	1968	n/a	n/a	nd	nd	nd	nd	nd	nd	nd	nd	/	/	/	Sudan	AAKJ02000000	nd	nd	nd	/	/	/
216	RC27	RC27	n/a	RC27	20	Classical	O1	/	Clinical	/	/	/	1991	n/a	n/a	nd	nd	nd	nd	nd	nd	nd	nd	/	/	/	Indonesia	PRJNA40505	nd	nd	nd	/	/	/
217	6437_7_12	97639_1	Domman et al, 2017, Science	6437_7_12	20	Classical	O1	Ogawa	Clinical	/	/	/	1995	n/a	n/a	nd	nd	nd	nd	nd	nd	nd	nd	/	23.6345	-102.553	Mexico	ERR044789	nd	nd	nd	/	/	/
218	6437_7_13	93154	Domman et al, 2017, Science	6437_7_13	20	Classical	O1	Inaba	Clinical	/	/	/	1996	n/a	n/a	nd	nd	nd	nd	nd	nd	nd	nd	/	23.6345	-102.553	Mexico	ERR044790	nd	nd	nd	/	/	/
219	Vibrio_cholerae_O395_GCF_000021625_1	O395	Feng et al., PLoS ONE 2008	Vibrio_cholerae_O395_GCF_000021625_1	20	Classical	O1	Ogawa	Clinical	/	/	/	1965	n/a	n/a	nd	nd	nd	nd	nd	nd	nd	nd	/	/	/	India	GCF_000021625_1	nd	nd	nd	/	/	/
220	4056_8_5	A389	Mutreja et al, 2011 Nature	4056_8_5	20	Classical	O1	Inaba	Clinical	/	/	/	1987	n/a	n/a	nd	nd	nd	nd	nd	nd	nd	nd	/	/	/	Bangladesh	ERR018178	nd	nd	nd	/	/	/
221	4056_2_8	GP8	Mutreja et al, 2011 Nature	4056_2_8	20	Classical	O1	Inaba	Clinical	/	/	/	1970	n/a	n/a	nd	nd	nd	nd	nd	nd	nd	nd	/	/	/	India	ERR018129	nd	nd	nd	/	/	/
222	4056_5_10	A70	Mutreja et al, 2011 Nature	4056_5_10	20	Classical	O1	Inaba	Clinical	/	/	/	1969	n/a	n/a	nd	nd	nd	nd	nd	nd	nd	nd	/	/	/	Bangladesh	ERR018133	nd	nd	nd	/	/	/
223	4075_3_1	GP16	Mutreja et al, 2011 Nature	4075_3_1	20	Classical	O1	Inaba	Clinical	/	/	/	1971	n/a	n/a	nd	nd	nd	nd	nd	nd	nd	nd	/	/	/	India	ERR018184	nd	nd	nd	/	/	/
224	6353_8_4	Mex15	Domman et al, 2017, Science	6353_8_4	20	Classical	O1	Inaba	Clinical	/	/	/	1997	n/a	n/a	nd	nd	nd	nd	nd	nd	nd	nd	/	23.6345	-102.553	Mexico	ERR042755	nd	nd	nd	/	/	/
225	6437_7_15	95409	Domman et al, 2017, Science	6437_7_15	20	Classical	O1	Inaba	Clinical	/	/	/	1997	n/a	n/a	nd	nd	nd	nd	nd	nd	nd	nd	/	23.6345	-102.553	Mexico	ERR044792	nd	nd	nd	/	/	/
226	6353_8_5	Mex16	Domman et al, 2017, Science	6353_8_5	20	Classical	O1	Inaba	Clinical	/	/	/	1997	n/a	n/a	nd	nd	nd	nd	nd	nd	nd	nd	/	23.6345	-102.553	Mexico	ERR042756	nd	nd	nd	/	/	/
227	6437_7_16	95412	Domman et al, 2017, Science	6437_7_16	20	Classical	O1	Inaba	Clinical	/	/	/	1997	n/a	n/a	nd	nd	nd	nd	nd	nd	nd	nd	/	23.6345	-102.553	Mexico	ERR044793	nd	nd	nd	/	/	/
228	M66	M66	Feng et al, 2008 PloS One	M66	41	/	O1	/	Clinical	/	/	/	1937	n/a	n/a	nd	nd	nd	nd	nd	nd	nd	nd	/	/	/	Indonesia	CP001233CP001234	nd	nd	nd	/	/	/
229	MAK757	MAK757	Chun et al, 2009 PNAS	MAK757	41	/	O1	/	Clinical	/	/	/	1937	n/a	n/a	nd	nd	nd	nd	nd	nd	nd	nd	/	/	/	Celebes Islands	AAUS00000000	nd	nd	nd	/	/	/
230	Vibrio_cholerae_NCTC9420_GCF_001887615_1	NCTC_9420	Hu et al., Proc Natl Acad Sci 2016	Vibrio_cholerae_NCTC9420_GCF_001887615_1	41	/	O1	/	Clinical	/	/	/	1954	n/a	n/a	nd	nd	nd	nd	nd	nd	nd	nd	/	/	/	Egypt	GCF_001887615_1	nd	nd	nd	/	/	/
231	NCTC_8457	NCTC_8457	Chun et al, 2009 PNAS	NCTC_8457	41	/	O1	Inaba	Clinical	/	/	/	1930	n/a	n/a	nd	nd	nd	nd	nd	nd	nd	nd	/	/	/	Egypt	AAWD01000000	nd	nd	nd	/	/	/
232	Vibrio_cholerae_NCTC5395_GCF_001887515_1	NCTC_5395	Hu et al., Proc Natl Acad Sci 2016	Vibrio_cholerae_NCTC5395_GCF_001887515_1	41	/	O1	/	Clinical	/	/	/	1938	n/a	n/a	nd	nd	nd	nd	nd	nd	nd	nd	/	/	/	Iraq	GCF_001887515_1	nd	nd	nd	/	/	/
233	BX330286	BX330286	Chun et al, 2009 PNAS	BX330286	41	/	O1	/	Environmental	/	/	/	1986	n/a	n/a	nd	nd	nd	nd	nd	nd	nd	nd	/	/	/	Australia	ACIA00000000	nd	nd	nd	/	/	/
234	Vibrio_cholerae_M2140_GCF_001887635_1	M2140	Hu et al., Proc Natl Acad Sci 2016	Vibrio_cholerae_M2140_GCF_001887635_1	41	/	O1	/	Not noted	/	/	/	1977	n/a	n/a	nd	nd	nd	nd	nd	nd	nd	nd	/	/	/	Australia	GCF_001887635_1	nd	nd	nd	/	/	/
235	Vibrio_cholerae_E1320_GCF_001887415_1	E1320	Hu et al., Proc Natl Acad Sci 2016	Vibrio_cholerae_E1320_GCF_001887415_1	41	/	O1	/	Not noted	/	/	/	1974	n/a	n/a	nd	nd	nd	nd	nd	nd	nd	nd	/	/	/	China	GCF_001887415_1	nd	nd	nd	/	/	/
236	Vibrio_cholerae_C5_GCF_001887395_1	C5	Hu et al., Proc Natl Acad Sci 2016	Vibrio_cholerae_C5_GCF_001887395_1	41	7PET	O1	/	Not noted	/	/	/	1957	n/a	n/a	nd	nd	nd	nd	nd	nd	nd	nd	/	/	/	Indonesia	GCF_001887395_1	nd	nd	nd	/	/	/
237	Vibrio_cholerae_E9120_GCF_001887655_1	E9120	Hu et al., Proc Natl Acad Sci 2016	Vibrio_cholerae_E9120_GCF_001887655_1	41	7PET	O1	/	Not noted	/	/	/	1961	n/a	n/a	nd	nd	nd	nd	nd	nd	nd	nd	/	/	/	Indonesia	GCF_001887655_1	nd	nd	nd	/	/	/
238	Vibrio_cholerae_CRC1106_GCF_001887455_1	CRC1106	Hu et al., Proc Natl Acad Sci 2016	Vibrio_cholerae_CRC1106_GCF_001887455_1	41	7PET	O1	/	Not noted	/	/	/	1964	n/a	n/a	nd	nd	nd	nd	nd	nd	nd	nd	/	/	/	India	GCF_001887455_1	nd	nd	nd	/	/	/
239	Vibrio_cholerae_CRC711_GCF_001887435_1	CRC711	Hu et al., Proc Natl Acad Sci 2016	Vibrio_cholerae_CRC711_GCF_001887435_1	41	7PET	O1	/	Not noted	/	/	/	1962	n/a	n/a	nd	nd	nd	nd	nd	nd	nd	nd	/	/	/	India	GCF_001887435_1	nd	nd	nd	/	/	/
240	Vibrio_cholerae_E1162_GCF_001887495_1	E1162	Hu et al., Proc Natl Acad Sci 2016	Vibrio_cholerae_E1162_GCF_001887495_1	41	7PET	O1	/	Not noted	/	/	/	1962	n/a	n/a	nd	nd	nd	nd	nd	nd	nd	nd	/	/	/	China	GCF_001887495_1	nd	nd	nd	/	/	/
241	Vibrio_cholerae_A1552_GCF_002892855_1	A1552	Allué-Guardia et al., 2018 Genome Announce	Vibrio_cholerae_A1552_GCF_002892855_1	41	7PET	O1	Inaba	Clinical	/	/	/	1992	n/a	n/a	nd	nd	nd	nd	nd	nd	nd	nd	/	-9.18997	-75.0152	Peru	GCF_002892855_1	nd	nd	nd	/	/	/
242	Vibrio_cholerae_IEC224_GCF_000250855_1	IEC224	de Sa Morais et al., Genome Announc 2012	Vibrio_cholerae_IEC224_GCF_000250855_1	41	7PET	O1	/	Clinical	/	/	/	1994	n/a	n/a	nd	nd	nd	nd	nd	nd	nd	nd	/	-14.235	-51.9253	Brazil	GCF_000250855_1	nd	nd	nd	/	/	/
243	ERR576973	C6706_CDC	n/a	ERR576973	41	7PET	O1	Inaba	Clinical	/	/	/	1991	n/a	n/a	nd	nd	nd	nd	nd	nd	nd	nd	/	-9.18997	-75.0152	Peru	ERR576973	nd	nd	nd	/	/	/
244	SRR4039815	C6706 (resequenced)	Watve et al., Genome Announc 2016	SRR4039815	41	7PET	O1	/	Clinical	/	/	/	1991	n/a	n/a	nd	nd	nd	nd	nd	nd	nd	nd	/	-9.18997	-75.0152	Peru	SRR4039815	nd	nd	nd	/	/	/
245	Vibrio_cholerae_FDAARGOS_223_GCF_002073335_1	FDAARGOS_223	Institute for Genome Sciences	Vibrio_cholerae_FDAARGOS_223_GCF_002073335_1	41	7PET	no data	no data	no data	/	/	/	no data	n/a	n/a	nd	nd	nd	nd	nd	nd	nd	nd	/	/	/	no data	GCF_002073335_1	nd	nd	nd	/	/	/
246	Vibrio_cholerae_O1_biovar_eltor_str_N16961_v2_prokka	N16961	Heidelberg et al., Nature 2000	Vibrio_cholerae_O1_biovar_eltor_str_N16961_v2_prokka	41	7PET	O1	Inaba	Clinical	/	/	/	1975	n/a	n/a	nd	nd	nd	nd	nd	nd	nd	nd	/	/	/	Bangladesh	LT907989LT907990	nd	nd	nd	/	/	/
247	Vibrio_cholerae_O1_biovar_eltor_str_N16961_v2	N16961	Heidelberg et al., Nature 2000	Vibrio_cholerae_O1_biovar_eltor_str_N16961_v2	41	7PET	O1	Inaba	Clinical	/	/	/	1975	n/a	n/a	nd	nd	nd	nd	nd	nd	nd	nd	/	/	/	Bangladesh	AE003852AE003853	nd	nd	nd	/	/	/
248	GCA_009749145.1	00-12_S86	Wang et al 2020 Plos NTDs	GCA_009749145.1	41	7PET	not stated explicity	not stated explicity	Clinical	/	/	/	2000	n/a	n/a	nd	nd	nd	nd	nd	nd	nd	nd	/	/	/	China	GCA_009749145.1	nd	nd	nd	/	/	/
249	CNRVC030130_AGTTCC	92/33213	Domman et al, 2017, Science	CNRVC030130_AGTTCC	41	7PET	O1	Ogawa	Clinical	/	/	/	1992	n/a	n/a	nd	nd	nd	nd	nd	nd	nd	nd	/	23.6345	-102.553	Mexico	ERR2008364	nd	nd	nd	/	/	/
250	Vibrio_cholerae_MJ_1236_GCF_000022585_1	MJ_1236	Grim et al., J Bacteriol, 2010	Vibrio_cholerae_MJ_1236_GCF_000022585_1	41	7PET	O1	/	Clinical	/	/	/	1994	n/a	n/a	nd	nd	nd	nd	nd	nd	nd	nd	/	/	/	Bangladesh	GCF_000022585_1	nd	nd	nd	/	/	/
251	GCA_009748935.1	10-13_S12	Wang et al 2020 Plos NTDs	GCA_009748935.1	41	7PET	not stated explicity	not stated explicity	Clinical	/	/	/	2010	n/a	n/a	nd	nd	nd	nd	nd	nd	nd	nd	/	/	/	China	GCA_009748935.1	nd	nd	nd	/	/	/
252	GCA_009748985.1	09-42_S155	Wang et al 2020 Plos NTDs	GCA_009748985.1	41	7PET	not stated explicity	not stated explicity	Clinical	/	/	/	2009	n/a	n/a	nd	nd	nd	nd	nd	nd	nd	nd	/	/	/	China	GCA_009748985.1	nd	nd	nd	/	/	/
253	Vibrio_cholerae_O1_biovar_El_Tor_FJ147_GCF_000963555_1	FJ147	Didelot et al., PLoS Genet 2015	Vibrio_cholerae_O1_biovar_El_Tor_FJ147_GCF_000963555_1	41	7PET	O1	/	Uncertain	/	/	/	2005	n/a	n/a	nd	nd	nd	nd	nd	nd	nd	nd	/	/	/	China	GCF_000963555_1	nd	nd	nd	/	/	/
254	Vibrio_cholerae_2012EL_2176_GCF_000765415_1	2012EL_2176	Folster et al., Emerg Infect Dis 2014	Vibrio_cholerae_2012EL_2176_GCF_000765415_1	41	7PET	O1	/	Clinical	/	/	/	2012	n/a	n/a	nd	nd	nd	nd	nd	nd	nd	nd	/	18.539	-72.335	Haiti	GCF_000765415_1	nd	nd	nd	/	/	/
255	Vibrio_cholerae_O1_str_2010EL_1786_GCF_000166455_1	2010EL_1786	Reimer et al. Emerg Infect Dis 2011	Vibrio_cholerae_O1_str_2010EL_1786_GCF_000166455_1	41	7PET	O1	/	Clinical	/	/	/	2010	n/a	n/a	nd	nd	nd	nd	nd	nd	nd	nd	/	18.539	-72.335	Haiti	GCF_000166455_1	nd	nd	nd	/	/	/
256	12941_1_6	ICVB_2236_02	Chowdhury et al., 2015	12941_1_6	41	7PET	O139	/	Clinical	/	/	/	2014	n/a	n/a	nd	nd	nd	nd	nd	nd	nd	nd	/	/	/	Bangladesh	ERR568407	nd	nd	nd	/	/	/
257	GCA_009749165.1	00-1_S85	Wang et al 2020 Plos NTDs	GCA_009749165.1	41	7PET	not stated explicity	not stated explicity	Clinical	/	/	/	2000	n/a	n/a	nd	nd	nd	nd	nd	nd	nd	nd	/	/	/	China	GCA_009749165.1	nd	nd	nd	/	/	/
258	GCA_009748975.1	09-5_S54	Wang et al 2020 Plos NTDs	GCA_009748975.1	41	7PET	not stated explicity	not stated explicity	Environmental	/	/	/	2009	n/a	n/a	nd	nd	nd	nd	nd	nd	nd	nd	/	/	/	China	GCA_009748975.1	nd	nd	nd	/	/	/
259	GCA_009748925.1	10-17_S15	Wang et al 2020 Plos NTDs	GCA_009748925.1	41	7PET	not stated explicity	not stated explicity	Clinical	/	/	/	2010	n/a	n/a	nd	nd	nd	nd	nd	nd	nd	nd	/	/	/	China	GCA_009748925.1	nd	nd	nd	/	/	/
260	GCA_009748965.1	11-5_S25	Wang et al 2020 Plos NTDs	GCA_009748965.1	41	7PET	not stated explicity	not stated explicity	Clinical	/	/	/	2011	n/a	n/a	nd	nd	nd	nd	nd	nd	nd	nd	/	/	/	China	GCA_009748965.1	nd	nd	nd	/	/	/
261	GCA_009749065.1	01-38_S91	Wang et al 2020 Plos NTDs	GCA_009749065.1	41	7PET	not stated explicity	not stated explicity	Clinical	/	/	/	2001	n/a	n/a	nd	nd	nd	nd	nd	nd	nd	nd	/	/	/	China	GCA_009749065.1	nd	nd	nd	/	/	/
262	GCA_009749045.1	07-15_S120	Wang et al 2020 Plos NTDs	GCA_009749045.1	41	7PET	not stated explicity	not stated explicity	Clinical	/	/	/	2007	n/a	n/a	nd	nd	nd	nd	nd	nd	nd	nd	/	/	/	China	GCA_009749045.1	nd	nd	nd	/	/	/
263	GCA_009749125.1	06-25_S109	Wang et al 2020 Plos NTDs	GCA_009749125.1	41	7PET	not stated explicity	not stated explicity	Clinical	/	/	/	2006	n/a	n/a	nd	nd	nd	nd	nd	nd	nd	nd	/	/	/	China	GCA_009749125.1	nd	nd	nd	/	/	/
264	GCA_009749025.1	08-2_S132	Wang et al 2020 Plos NTDs	GCA_009749025.1	41	7PET	not stated explicity	not stated explicity	Carrier	/	/	/	2008	n/a	n/a	nd	nd	nd	nd	nd	nd	nd	nd	/	/	/	China	GCA_009749025.1	nd	nd	nd	/	/	/
265	GCA_009749075.1	05-15_S38	Wang et al 2020 Plos NTDs	GCA_009749075.1	41	7PET	not stated explicity	not stated explicity	Clinical	/	/	/	2005	n/a	n/a	nd	nd	nd	nd	nd	nd	nd	nd	/	/	/	China	GCA_009749075.1	nd	nd	nd	/	/	/
266	ERR632095	3247_CN	Didelot et al, 2015 Plos Genetics	ERR632095	39	Gulf_Coast	No data	/	Clinical	/	/	/	1977	n/a	n/a	nd	nd	nd	nd	nd	nd	nd	nd	/	/	/	China	ERR632095	nd	nd	nd	/	/	/
267	CNRVC940054_GTGAAA	2583-87	Domman et al, 2017, Science	CNRVC940054_GTGAAA	39	Gulf_Coast	O1	Ogawa	Clinical	/	/	/	1987	n/a	n/a	nd	nd	nd	nd	nd	nd	nd	nd	/	-9.18997	-75.0152	Peru	ERR2008763	nd	nd	nd	/	/	/
268	CNRVC940057_CGTACG	C 7724	Domman et al, 2017, Science	CNRVC940057_CGTACG	39	Gulf_Coast	O1	Ogawa	Environmental	/	/	/	1991	n/a	n/a	nd	nd	nd	nd	nd	nd	nd	nd	/	13.7942	-88.8965	El Salvador	ERR2008766	nd	nd	nd	/	/	/
269	26268_1_340	CCBT0497	this_study	26268_1_340	39	Gulf_Coast	O1 (genomically O1)	Ogawa	Clinical	1998-02-23	23	2	1998	/	Santa Fe	/	/	/	Positive	/	/	/	El Tor	Santa Fe Argentina	-30.2781	-60.8445	Argentina	ERS2494090	99.6362	1295	1338	/	/	/
270	16853_4_68	TUC_SF366	Domman et al, 2017, Science	16853_4_68	39	Gulf_Coast	O1	/	Clinical	/	/	/	1999	n/a	n/a	nd	nd	nd	nd	nd	nd	nd	nd	/	-23.4833300	-63.4333	Argentina	ERR1024530	nd	nd	nd	/	/	/
271	26268_1_77	CCBT0320	this_study	26268_1_77	39	Gulf_Coast	O1 (genomically O1)	Ogawa	Clinical	1993-02-02	2	2	1993	Rosario	Santa Fe	Positive	Positive	Positive	Negative	/	/	/	/	Rosario Santa Fe Argentina	-32.9522	-60.6894	Argentina	ERS2493864	99.6525	1292	1311	/	/	/
272	SRR4039825	2559-78	Watve et al., Genome Announc 2016	SRR4039825	39	Gulf_Coast	O1	/	Environmental	/	/	/	1978	n/a	n/a	nd	nd	nd	nd	nd	nd	nd	nd	/	25.68	-89.89	United States (LA)	SRR4039825	nd	nd	nd	/	/	/
273	3569_08	3569_08	Reimer et al, 2008 EID	3569_08	39	Gulf_Coast	O1	/	Environmental	/	/	/	2008	n/a	n/a	nd	nd	nd	nd	nd	nd	nd	nd	/	25.68	-89.89	USA	PRJNA73589	nd	nd	nd	/	/	/
274	SRR4039827	2512-86	Watve et al., Genome Announc 2016	SRR4039827	39	Gulf_Coast	O1	/	Environmental	/	/	/	1986	n/a	n/a	nd	nd	nd	nd	nd	nd	nd	nd	/	25.68	-89.89	United States (LA)	SRR4039827	nd	nd	nd	/	/	/
275	Vibrio_cholerae_E506_GCF_001887475_1	E506	Hu et al., Proc Natl Acad Sci 2016	Vibrio_cholerae_E506_GCF_001887475_1	39	Gulf_Coast	O1	/	Clinical	/	/	/	1974	n/a	n/a	nd	nd	nd	nd	nd	nd	nd	nd	/	25.68	-89.89	USA	GCF_001887475_1	nd	nd	nd	/	/	/
276	SRR4039808	2497-86	Watve et al., Genome Announc 2016	SRR4039808	39	Gulf_Coast	O1	/	Environmental	/	/	/	1987	n/a	n/a	nd	nd	nd	nd	nd	nd	nd	nd	/	25.68	-89.89	United States (LA)	SRR4039808	nd	nd	nd	/	/	/
277	SRR4039803	2740-80 (resequenced)	Watve et al., Genome Announc 2016	SRR4039803	39	Gulf_Coast	O1	/	Environmental	/	/	/	1980	n/a	n/a	nd	nd	nd	nd	nd	nd	nd	nd	/	25.68	-89.89	United States (Gulf Coast)	SRR4039803	nd	nd	nd	/	/	/
278	Vibrio_cholerae_2740_80_GCF_001683415_1	2740_80	Dillon et al., Mol Biol Evol 2017	Vibrio_cholerae_2740_80_GCF_001683415_1	39	Gulf_Coast	O1	Inaba	Environmental	/	/	/	1980	n/a	n/a	nd	nd	nd	nd	nd	nd	nd	nd	/	25.68	-89.89	USA	GCF_001683415_1	nd	nd	nd	/	/	/
279	SRR4039807	1496-86	Watve et al., Genome Announc 2016	SRR4039807	39	Gulf_Coast	O1	/	Environmental	/	/	/	1986	n/a	n/a	nd	nd	nd	nd	nd	nd	nd	nd	/	25.68	-89.89	United States (LA)	SRR4039807	nd	nd	nd	/	/	/
280	4056_7_5	A213 (917-84)	Mutreja et al, 2011 Nature	4056_7_5	39	Gulf_Coast	O1	Inaba	Clinical	/	/	/	1984	n/a	n/a	nd	nd	nd	nd	nd	nd	nd	nd	/	25.68	-89.89	USA	ERR018165	nd	nd	nd	/	/	/
281	4056_7_2	A219 (2538-86)	Mutreja et al, 2011 Nature	4056_7_2	39	Gulf_Coast	O1	Inaba	Clinical	/	/	/	1986	n/a	n/a	nd	nd	nd	nd	nd	nd	nd	nd	/	25.68	-89.89	USA	ERR018162	nd	nd	nd	/	/	/
282	4056_7_6	A209 (2741-80)	Mutreja et al, 2011 Nature	4056_7_6	39	Gulf_Coast	O1	Inaba	Clinical	/	/	/	1980	n/a	n/a	nd	nd	nd	nd	nd	nd	nd	nd	/	25.68	-89.89	USA	ERR018166	nd	nd	nd	/	/	/
283	GCA_009747445.1	11-2_S78	Wang et al 2020 Plos NTDs	GCA_009747445.1	32	/	not stated explicity	not stated explicity	Clinical	/	/	/	2011	n/a	n/a	nd	nd	nd	nd	nd	nd	nd	nd	/	/	/	China	GCA_009747445.1	nd	nd	nd	/	/	/
284	GCA_009747465.1	11-1_S22	Wang et al 2020 Plos NTDs	GCA_009747465.1	32	/	not stated explicity	not stated explicity	Clinical	/	/	/	2011	n/a	n/a	nd	nd	nd	nd	nd	nd	nd	nd	/	/	/	China	GCA_009747465.1	nd	nd	nd	/	/	/
285	GCA_009747565.1	11-3_S23	Wang et al 2020 Plos NTDs	GCA_009747565.1	38	/	not stated explicity	not stated explicity	Clinical	/	/	/	2011	n/a	n/a	nd	nd	nd	nd	nd	nd	nd	nd	/	/	/	China	GCA_009747565.1	nd	nd	nd	/	/	/
286	8014_8_34	2283	Domman et al, 2017, Science	8014_8_34	38	MX-2	O1	Ogawa	Environmental	/	/	/	2010	n/a	n/a	nd	nd	nd	nd	nd	nd	nd	nd	/	23.6345	-102.553	Mexico	ERR163266	nd	nd	nd	/	/	/
287	8014_8_35	2284	Domman et al, 2017, Science	8014_8_35	38	MX-2	O1	Ogawa	Environmental	/	/	/	2010	n/a	n/a	nd	nd	nd	nd	nd	nd	nd	nd	/	23.6345	-102.553	Mexico	ERR163267	nd	nd	nd	/	/	/
288	8014_8_29	391	Domman et al, 2017, Science	8014_8_29	38	MX-2	O1	Ogawa	Environmental	/	/	/	2010	n/a	n/a	nd	nd	nd	nd	nd	nd	nd	nd	/	23.6345	-102.553	Mexico	ERR163261	nd	nd	nd	/	/	/
289	8014_8_30	586	Domman et al, 2017, Science	8014_8_30	38	MX-2	O1	Ogawa	Environmental	/	/	/	2010	n/a	n/a	nd	nd	nd	nd	nd	nd	nd	nd	/	23.6345	-102.553	Mexico	ERR163262	nd	nd	nd	/	/	/
290	8014_8_32	667	Domman et al, 2017, Science	8014_8_32	38	MX-2	O1	Ogawa	Environmental	/	/	/	2010	n/a	n/a	nd	nd	nd	nd	nd	nd	nd	nd	/	23.6345	-102.553	Mexico	ERR163264	nd	nd	nd	/	/	/
291	8014_8_33	819	Domman et al, 2017, Science	8014_8_33	38	MX-2	O1	Ogawa	Environmental	/	/	/	2010	n/a	n/a	nd	nd	nd	nd	nd	nd	nd	nd	/	23.6345	-102.553	Mexico	ERR163265	nd	nd	nd	/	/	/
292	7138_2_19	1596	Domman et al, 2017, Science	7138_2_19	38	MX-2	O1	Ogawa	Environmental	/	/	/	2004	n/a	n/a	nd	nd	nd	nd	nd	nd	nd	nd	/	23.6345	-102.553	Mexico	ERR108534	nd	nd	nd	/	/	/
293	16853_4_66	TUC_VC849_07	Domman et al, 2017, Science	16853_4_66	38	MX-2	non O1	/	Clinical	/	/	/	2007	n/a	n/a	nd	nd	nd	nd	nd	nd	nd	nd	/	-26.8241	-65.2226	Argentina	ERR1024528	nd	nd	nd	/	/	/
294	16853_4_69	TUC_VC182_14	Domman et al, 2017, Science	16853_4_69	38	MX-2	O1	/	Clinical	/	/	/	2014	n/a	n/a	nd	nd	nd	nd	nd	nd	nd	nd	/	-26.8241	-65.2226	Argentina	ERR1024531	nd	nd	nd	/	/	/
295	10541_1_88	VC_521_09	Domman et al, 2017, Science	10541_1_88	38	MX-2	O1	/	Clinical	/	/	/	2009	n/a	n/a	nd	nd	nd	nd	nd	nd	nd	nd	/	-22.35	-60.03	Paraguay	ERR353352	nd	nd	nd	/	/	/
296	10541_1_89	VC_2283_05	Domman et al, 2017, Science	10541_1_89	38	MX-2	O1	/	Clinical	/	/	/	2005	n/a	n/a	nd	nd	nd	nd	nd	nd	nd	nd	/	-27.42	-59.02	Argentina	ERR353353	nd	nd	nd	/	/	/
297	CNRVC030189_TCGAAG	00/3079	Domman et al, 2017, Science	CNRVC030189_TCGAAG	38	MX-2	O1	Ogawa	Clinical	/	/	/	2000	n/a	n/a	nd	nd	nd	nd	nd	nd	nd	nd	/	23.6345	-102.553	Mexico	ERR2008415	nd	nd	nd	/	/	/
298	7138_2_5	1876	Domman et al, 2017, Science	7138_2_5	38	MX-2	O1	Ogawa	Clinical	/	/	/	1999	n/a	n/a	nd	nd	nd	nd	nd	nd	nd	nd	/	23.6345	-102.553	Mexico	ERR108520	nd	nd	nd	/	/	/
299	7138_2_4	1127	Domman et al, 2017, Science	7138_2_4	38	MX-2	O1	Ogawa	Clinical	/	/	/	1999	n/a	n/a	nd	nd	nd	nd	nd	nd	nd	nd	/	23.6345	-102.553	Mexico	ERR108519	nd	nd	nd	/	/	/
300	CNRVC030118_CAGGCG	99/1127	Domman et al, 2017, Science	CNRVC030118_CAGGCG	38	MX-2	O1	Ogawa	Clinical	/	/	/	1999	n/a	n/a	nd	nd	nd	nd	nd	nd	nd	nd	/	23.6345	-102.553	Mexico	ERR2008354	nd	nd	nd	/	/	/
301	CNRVC030214_CAAAAG	99/2118	Domman et al, 2017, Science	CNRVC030214_CAAAAG	38	MX-2	O1	Ogawa	Clinical	/	/	/	1999	n/a	n/a	nd	nd	nd	nd	nd	nd	nd	nd	/	23.6345	-102.553	Mexico	ERR2008431	nd	nd	nd	/	/	/
302	CNRVC030121_CTATAC	99/2110	Domman et al, 2017, Science	CNRVC030121_CTATAC	38	MX-2	O1	Ogawa	Clinical	/	/	/	1999	n/a	n/a	nd	nd	nd	nd	nd	nd	nd	nd	/	23.6345	-102.553	Mexico	ERR2008356	nd	nd	nd	/	/	/
303	CNRVC030227_TAATCG	00/3275	Domman et al, 2017, Science	CNRVC030227_TAATCG	38	MX-2	O1	Ogawa	Clinical	/	/	/	2000	n/a	n/a	nd	nd	nd	nd	nd	nd	nd	nd	/	23.6345	-102.553	Mexico	ERR2008745	nd	nd	nd	/	/	/
304	GCA_009748585.1	07-18_S122	Wang et al 2020 Plos NTDs	GCA_009748585.1	31	/	not stated explicity	not stated explicity	Clinical	/	/	/	2007	n/a	n/a	nd	nd	nd	nd	nd	nd	nd	nd	/	/	/	China	GCA_009748585.1	nd	nd	nd	/	/	/
305	GCA_009747515.1	10-6_S20	Wang et al 2020 Plos NTDs	GCA_009747515.1	31	/	not stated explicity	not stated explicity	Clinical	/	/	/	2010	n/a	n/a	nd	nd	nd	nd	nd	nd	nd	nd	/	/	/	China	GCA_009747515.1	nd	nd	nd	/	/	/
306	GCA_009747325.1	12-6_S30	Wang et al 2020 Plos NTDs	GCA_009747325.1	31	/	not stated explicity	not stated explicity	Clinical	/	/	/	2012	n/a	n/a	nd	nd	nd	nd	nd	nd	nd	nd	/	/	/	China	GCA_009747325.1	nd	nd	nd	/	/	/
307	GCA_009747545.1	10-18_S16	Wang et al 2020 Plos NTDs	GCA_009747545.1	31	/	not stated explicity	not stated explicity	Clinical	/	/	/	2010	n/a	n/a	nd	nd	nd	nd	nd	nd	nd	nd	/	/	/	China	GCA_009747545.1	nd	nd	nd	/	/	/
308	GCA_009747395.1	12-2_S156	Wang et al 2020 Plos NTDs	GCA_009747395.1	31	/	not stated explicity	not stated explicity	Clinical	/	/	/	2012	n/a	n/a	nd	nd	nd	nd	nd	nd	nd	nd	/	/	/	China	GCA_009747395.1	nd	nd	nd	/	/	/
309	GCA_009747485.1	10-9_S21	Wang et al 2020 Plos NTDs	GCA_009747485.1	31	/	not stated explicity	not stated explicity	Clinical	/	/	/	2010	n/a	n/a	nd	nd	nd	nd	nd	nd	nd	nd	/	/	/	China	GCA_009747485.1	nd	nd	nd	/	/	/
310	GCA_009747365.1	12-1_S28	Wang et al 2020 Plos NTDs	GCA_009747365.1	31	/	not stated explicity	not stated explicity	Clinical	/	/	/	2012	n/a	n/a	nd	nd	nd	nd	nd	nd	nd	nd	/	/	/	China	GCA_009747365.1	nd	nd	nd	/	/	/
311	GCA_009747705.1	10-11_S60	Wang et al 2020 Plos NTDs	GCA_009747705.1	31	/	not stated explicity	not stated explicity	Clinical	/	/	/	2010	n/a	n/a	nd	nd	nd	nd	nd	nd	nd	nd	/	/	/	China	GCA_009747705.1	nd	nd	nd	/	/	/
312	GCA_009747335.1	12-3_S81	Wang et al 2020 Plos NTDs	GCA_009747335.1	31	/	not stated explicity	not stated explicity	Clinical	/	/	/	2012	n/a	n/a	nd	nd	nd	nd	nd	nd	nd	nd	/	/	/	China	GCA_009747335.1	nd	nd	nd	/	/	/
313	GCA_009747505.1	10-5_S19	Wang et al 2020 Plos NTDs	GCA_009747505.1	31	/	not stated explicity	not stated explicity	Clinical	/	/	/	2010	n/a	n/a	nd	nd	nd	nd	nd	nd	nd	nd	/	/	/	China	GCA_009747505.1	nd	nd	nd	/	/	/
314	GCA_009748895.1	01-32_S32	Wang et al 2020 Plos NTDs	GCA_009748895.1	36	/	not stated explicity	not stated explicity	Clinical	/	/	/	2001	n/a	n/a	nd	nd	nd	nd	nd	nd	nd	nd	/	/	/	China	GCA_009748895.1	nd	nd	nd	/	/	/
315	GCA_009748235.1	08-8_S161	Wang et al 2020 Plos NTDs	GCA_009748235.1	36	/	not stated explicity	not stated explicity	Clinical	/	/	/	2008	n/a	n/a	nd	nd	nd	nd	nd	nd	nd	nd	/	/	/	China	GCA_009748235.1	nd	nd	nd	/	/	/
316	GCA_009748835.1	03-5_S97	Wang et al 2020 Plos NTDs	GCA_009748835.1	36	/	not stated explicity	not stated explicity	Clinical	/	/	/	2003	n/a	n/a	nd	nd	nd	nd	nd	nd	nd	nd	/	/	/	China	GCA_009748835.1	nd	nd	nd	/	/	/
317	GCA_009748805.1	03-9_S98	Wang et al 2020 Plos NTDs	GCA_009748805.1	36	/	not stated explicity	not stated explicity	Clinical	/	/	/	2003	n/a	n/a	nd	nd	nd	nd	nd	nd	nd	nd	/	/	/	China	GCA_009748805.1	nd	nd	nd	/	/	/
318	GCA_009748865.1	03-12_S34	Wang et al 2020 Plos NTDs	GCA_009748865.1	36	/	not stated explicity	not stated explicity	Clinical	/	/	/	2003	n/a	n/a	nd	nd	nd	nd	nd	nd	nd	nd	/	/	/	China	GCA_009748865.1	nd	nd	nd	/	/	/
319	GCA_009748885.1	03-1_S94	Wang et al 2020 Plos NTDs	GCA_009748885.1	36	/	not stated explicity	not stated explicity	Clinical	/	/	/	2003	n/a	n/a	nd	nd	nd	nd	nd	nd	nd	nd	/	/	/	China	GCA_009748885.1	nd	nd	nd	/	/	/
320	GCA_009748825.1	03-4_S35	Wang et al 2020 Plos NTDs	GCA_009748825.1	36	/	not stated explicity	not stated explicity	Clinical	/	/	/	2003	n/a	n/a	nd	nd	nd	nd	nd	nd	nd	nd	/	/	/	China	GCA_009748825.1	nd	nd	nd	/	/	/
321	GCA_009748115.1	09-14_S24	Wang et al 2020 Plos NTDs	GCA_009748115.1	36	/	not stated explicity	not stated explicity	Clinical	/	/	/	2009	n/a	n/a	nd	nd	nd	nd	nd	nd	nd	nd	/	/	/	China	GCA_009748115.1	nd	nd	nd	/	/	/
322	GCA_009747865.1	09-29_S41	Wang et al 2020 Plos NTDs	GCA_009747865.1	36	/	not stated explicity	not stated explicity	Clinical	/	/	/	2009	n/a	n/a	nd	nd	nd	nd	nd	nd	nd	nd	/	/	/	China	GCA_009747865.1	nd	nd	nd	/	/	/
323	GCA_009748605.1	07-13_S119	Wang et al 2020 Plos NTDs	GCA_009748605.1	36	/	not stated explicity	not stated explicity	Carrier	/	/	/	2007	n/a	n/a	nd	nd	nd	nd	nd	nd	nd	nd	/	/	/	China	GCA_009748605.1	nd	nd	nd	/	/	/
324	GCA_009748765.1	05-12_S101	Wang et al 2020 Plos NTDs	GCA_009748765.1	36	/	not stated explicity	not stated explicity	Clinical	/	/	/	2005	n/a	n/a	nd	nd	nd	nd	nd	nd	nd	nd	/	/	/	China	GCA_009748765.1	nd	nd	nd	/	/	/
325	GCA_009748745.1	05-13_S37	Wang et al 2020 Plos NTDs	GCA_009748745.1	36	/	not stated explicity	not stated explicity	Clinical	/	/	/	2005	n/a	n/a	nd	nd	nd	nd	nd	nd	nd	nd	/	/	/	China	GCA_009748745.1	nd	nd	nd	/	/	/
326	GCA_009748775.1	04-6_S100	Wang et al 2020 Plos NTDs	GCA_009748775.1	36	/	not stated explicity	not stated explicity	Clinical	/	/	/	2004	n/a	n/a	nd	nd	nd	nd	nd	nd	nd	nd	/	/	/	China	GCA_009748775.1	nd	nd	nd	/	/	/
327	GCA_009748025.1	09-20_S8	Wang et al 2020 Plos NTDs	GCA_009748025.1	37	/	not stated explicity	not stated explicity	Clinical	/	/	/	2009	n/a	n/a	nd	nd	nd	nd	nd	nd	nd	nd	/	/	/	China	GCA_009748025.1	nd	nd	nd	/	/	/
328	GCA_009748125.1	09-16_S26	Wang et al 2020 Plos NTDs	GCA_009748125.1	37	/	not stated explicity	not stated explicity	Clinical	/	/	/	2009	n/a	n/a	nd	nd	nd	nd	nd	nd	nd	nd	/	/	/	China	GCA_009748125.1	nd	nd	nd	/	/	/
329	GCA_009748055.1	09-19_S32	Wang et al 2020 Plos NTDs	GCA_009748055.1	37	/	not stated explicity	not stated explicity	Clinical	/	/	/	2009	n/a	n/a	nd	nd	nd	nd	nd	nd	nd	nd	/	/	/	China	GCA_009748055.1	nd	nd	nd	/	/	/
330	GCA_009747765.1	09-39_S51	Wang et al 2020 Plos NTDs	GCA_009747765.1	37	/	not stated explicity	not stated explicity	Clinical	/	/	/	2009	n/a	n/a	nd	nd	nd	nd	nd	nd	nd	nd	/	/	/	China	GCA_009747765.1	nd	nd	nd	/	/	/
331	GCA_009747945.1	09-26_S38	Wang et al 2020 Plos NTDs	GCA_009747945.1	37	/	not stated explicity	not stated explicity	Carrier	/	/	/	2009	n/a	n/a	nd	nd	nd	nd	nd	nd	nd	nd	/	/	/	China	GCA_009747945.1	nd	nd	nd	/	/	/
332	GCA_009748035.1	09-23_S35	Wang et al 2020 Plos NTDs	GCA_009748035.1	37	/	not stated explicity	not stated explicity	Clinical	/	/	/	2009	n/a	n/a	nd	nd	nd	nd	nd	nd	nd	nd	/	/	/	China	GCA_009748035.1	nd	nd	nd	/	/	/
333	GCA_009748105.1	09-17_S30	Wang et al 2020 Plos NTDs	GCA_009748105.1	37	/	not stated explicity	not stated explicity	Clinical	/	/	/	2009	n/a	n/a	nd	nd	nd	nd	nd	nd	nd	nd	/	/	/	China	GCA_009748105.1	nd	nd	nd	/	/	/
334	GCA_009748355.1	08-19_S131	Wang et al 2020 Plos NTDs	GCA_009748355.1	37	/	not stated explicity	not stated explicity	Clinical	/	/	/	2008	n/a	n/a	nd	nd	nd	nd	nd	nd	nd	nd	/	/	/	China	GCA_009748355.1	nd	nd	nd	/	/	/
335	GCA_009747985.1	09-24_S36	Wang et al 2020 Plos NTDs	GCA_009747985.1	37	/	not stated explicity	not stated explicity	Clinical	/	/	/	2009	n/a	n/a	nd	nd	nd	nd	nd	nd	nd	nd	/	/	/	China	GCA_009747985.1	nd	nd	nd	/	/	/
336	GCA_009747805.1	09-38_S50	Wang et al 2020 Plos NTDs	GCA_009747805.1	37	/	not stated explicity	not stated explicity	Clinical	/	/	/	2009	n/a	n/a	nd	nd	nd	nd	nd	nd	nd	nd	/	/	/	China	GCA_009747805.1	nd	nd	nd	/	/	/
337	GCA_009748725.1	06-11_S39	Wang et al 2020 Plos NTDs	GCA_009748725.1	37	/	not stated explicity	not stated explicity	Carrier	/	/	/	2006	n/a	n/a	nd	nd	nd	nd	nd	nd	nd	nd	/	/	/	China	GCA_009748725.1	nd	nd	nd	/	/	/
338	GCA_009748435.1	08-14_S129	Wang et al 2020 Plos NTDs	GCA_009748435.1	37	/	not stated explicity	not stated explicity	Environmental	/	/	/	2008	n/a	n/a	nd	nd	nd	nd	nd	nd	nd	nd	/	/	/	China	GCA_009748435.1	nd	nd	nd	/	/	/
339	GCA_009747815.1	09-33_S46	Wang et al 2020 Plos NTDs	GCA_009747815.1	37	/	not stated explicity	not stated explicity	Clinical	/	/	/	2009	n/a	n/a	nd	nd	nd	nd	nd	nd	nd	nd	/	/	/	China	GCA_009747815.1	nd	nd	nd	/	/	/
340	GCA_009748485.1	08-12_S128	Wang et al 2020 Plos NTDs	GCA_009748485.1	37	/	not stated explicity	not stated explicity	Environmental	/	/	/	2008	n/a	n/a	nd	nd	nd	nd	nd	nd	nd	nd	/	/	/	China	GCA_009748485.1	nd	nd	nd	/	/	/
341	GCA_009747845.1	09-32_S45	Wang et al 2020 Plos NTDs	GCA_009747845.1	37	/	not stated explicity	not stated explicity	Clinical	/	/	/	2009	n/a	n/a	nd	nd	nd	nd	nd	nd	nd	nd	/	/	/	China	GCA_009747845.1	nd	nd	nd	/	/	/
342	GCA_009747915.1	09-28_S40	Wang et al 2020 Plos NTDs	GCA_009747915.1	37	/	not stated explicity	not stated explicity	Clinical	/	/	/	2009	n/a	n/a	nd	nd	nd	nd	nd	nd	nd	nd	/	/	/	China	GCA_009747915.1	nd	nd	nd	/	/	/
343	GCA_009747265.1	12-4_S82	Wang et al 2020 Plos NTDs	GCA_009747265.1	37	/	not stated explicity	not stated explicity	Carrier	/	/	/	2012	n/a	n/a	nd	nd	nd	nd	nd	nd	nd	nd	/	/	/	China	GCA_009747265.1	nd	nd	nd	/	/	/
344	GCA_009747285.1	12-5_S29	Wang et al 2020 Plos NTDs	GCA_009747285.1	37	/	not stated explicity	not stated explicity	Clinical	/	/	/	2012	n/a	n/a	nd	nd	nd	nd	nd	nd	nd	nd	/	/	/	China	GCA_009747285.1	nd	nd	nd	/	/	/
345	GCA_009748505.1	07-3_S124	Wang et al 2020 Plos NTDs	GCA_009748505.1	37	/	not stated explicity	not stated explicity	Clinical	/	/	/	2007	n/a	n/a	nd	nd	nd	nd	nd	nd	nd	nd	/	/	/	China	GCA_009748505.1	nd	nd	nd	/	/	/
346	GCA_009748545.1	07-4_S125	Wang et al 2020 Plos NTDs	GCA_009748545.1	37	/	not stated explicity	not stated explicity	Carrier	/	/	/	2007	n/a	n/a	nd	nd	nd	nd	nd	nd	nd	nd	/	/	/	China	GCA_009748545.1	nd	nd	nd	/	/	/
347	GCA_009748555.1	07-19_S123	Wang et al 2020 Plos NTDs	GCA_009748555.1	37	/	not stated explicity	not stated explicity	Carrier	/	/	/	2007	n/a	n/a	nd	nd	nd	nd	nd	nd	nd	nd	/	/	/	China	GCA_009748555.1	nd	nd	nd	/	/	/
348	GCA_009748695.1	06-21_S108	Wang et al 2020 Plos NTDs	GCA_009748695.1	37	/	not stated explicity	not stated explicity	Clinical	/	/	/	2006	n/a	n/a	nd	nd	nd	nd	nd	nd	nd	nd	/	/	/	China	GCA_009748695.1	nd	nd	nd	/	/	/
349	GCA_009748615.1	07-16_S121	Wang et al 2020 Plos NTDs	GCA_009748615.1	37	/	not stated explicity	not stated explicity	Clinical	/	/	/	2007	n/a	n/a	nd	nd	nd	nd	nd	nd	nd	nd	/	/	/	China	GCA_009748615.1	nd	nd	nd	/	/	/
350	GCA_009747695.1	09-7_S56	Wang et al 2020 Plos NTDs	GCA_009747695.1	37	/	not stated explicity	not stated explicity	Clinical	/	/	/	2009	n/a	n/a	nd	nd	nd	nd	nd	nd	nd	nd	/	/	/	China	GCA_009747695.1	nd	nd	nd	/	/	/
351	GCA_009748185.1	09-13_S143	Wang et al 2020 Plos NTDs	GCA_009748185.1	37	/	not stated explicity	not stated explicity	Carrier	/	/	/	2009	n/a	n/a	nd	nd	nd	nd	nd	nd	nd	nd	/	/	/	China	GCA_009748185.1	nd	nd	nd	/	/	/
352	GCA_009748205.1	09-10_S141	Wang et al 2020 Plos NTDs	GCA_009748205.1	37	/	not stated explicity	not stated explicity	Environmental	/	/	/	2009	n/a	n/a	nd	nd	nd	nd	nd	nd	nd	nd	/	/	/	China	GCA_009748205.1	nd	nd	nd	/	/	/
353	GCA_009747685.1	09-8_S57	Wang et al 2020 Plos NTDs	GCA_009747685.1	37	/	not stated explicity	not stated explicity	Clinical	/	/	/	2009	n/a	n/a	nd	nd	nd	nd	nd	nd	nd	nd	/	/	/	China	GCA_009747685.1	nd	nd	nd	/	/	/
354	GCA_009747665.1	09-9_S58	Wang et al 2020 Plos NTDs	GCA_009747665.1	37	/	not stated explicity	not stated explicity	Carrier	/	/	/	2009	n/a	n/a	nd	nd	nd	nd	nd	nd	nd	nd	/	/	/	China	GCA_009747665.1	nd	nd	nd	/	/	/
355	GCA_009748265.1	09-12_S142	Wang et al 2020 Plos NTDs	GCA_009748265.1	37	/	not stated explicity	not stated explicity	Environmental	/	/	/	2009	n/a	n/a	nd	nd	nd	nd	nd	nd	nd	nd	/	/	/	China	GCA_009748265.1	nd	nd	nd	/	/	/
356	GCA_009748455.1	08-15_S160	Wang et al 2020 Plos NTDs	GCA_009748455.1	37	/	not stated explicity	not stated explicity	Carrier	/	/	/	2008	n/a	n/a	nd	nd	nd	nd	nd	nd	nd	nd	/	/	/	China	GCA_009748455.1	nd	nd	nd	/	/	/
357	GCA_009748525.1	08-10_S23	Wang et al 2020 Plos NTDs	GCA_009748525.1	37	/	not stated explicity	not stated explicity	Carrier	/	/	/	2008	n/a	n/a	nd	nd	nd	nd	nd	nd	nd	nd	/	/	/	China	GCA_009748525.1	nd	nd	nd	/	/	/
358	GCA_009748325.1	08-3_S137	Wang et al 2020 Plos NTDs	GCA_009748325.1	37	/	not stated explicity	not stated explicity	Clinical	/	/	/	2008	n/a	n/a	nd	nd	nd	nd	nd	nd	nd	nd	/	/	/	China	GCA_009748325.1	nd	nd	nd	/	/	/
359	GCA_009748425.1	08-16_S130	Wang et al 2020 Plos NTDs	GCA_009748425.1	37	/	not stated explicity	not stated explicity	Carrier	/	/	/	2008	n/a	n/a	nd	nd	nd	nd	nd	nd	nd	nd	/	/	/	China	GCA_009748425.1	nd	nd	nd	/	/	/
360	GCA_009748215.1	08-7_S140	Wang et al 2020 Plos NTDs	GCA_009748215.1	37	/	not stated explicity	not stated explicity	Carrier	/	/	/	2008	n/a	n/a	nd	nd	nd	nd	nd	nd	nd	nd	/	/	/	China	GCA_009748215.1	nd	nd	nd	/	/	/
361	GCA_009748275.1	08-6_S139	Wang et al 2020 Plos NTDs	GCA_009748275.1	37	/	not stated explicity	not stated explicity	Carrier	/	/	/	2008	n/a	n/a	nd	nd	nd	nd	nd	nd	nd	nd	/	/	/	China	GCA_009748275.1	nd	nd	nd	/	/	/
362	GCA_009748685.1	06-8_S158	Wang et al 2020 Plos NTDs	GCA_009748685.1	37	/	not stated explicity	not stated explicity	Clinical	/	/	/	2006	n/a	n/a	nd	nd	nd	nd	nd	nd	nd	nd	/	/	/	China	GCA_009748685.1	nd	nd	nd	/	/	/
363	GCA_009747575.1	10-14_S13	Wang et al 2020 Plos NTDs	GCA_009747575.1	37	/	not stated explicity	not stated explicity	Clinical	/	/	/	2010	n/a	n/a	nd	nd	nd	nd	nd	nd	nd	nd	/	/	/	China	GCA_009747575.1	nd	nd	nd	/	/	/
364	GCA_009747645.1	10-12_S11	Wang et al 2020 Plos NTDs	GCA_009747645.1	37	/	not stated explicity	not stated explicity	Clinical	/	/	/	2010	n/a	n/a	nd	nd	nd	nd	nd	nd	nd	nd	/	/	/	China	GCA_009747645.1	nd	nd	nd	/	/	/
365	GCA_009748665.1	06-20_S107	Wang et al 2020 Plos NTDs	GCA_009748665.1	37	/	not stated explicity	not stated explicity	Clinical	/	/	/	2006	n/a	n/a	nd	nd	nd	nd	nd	nd	nd	nd	/	/	/	China	GCA_009748665.1	nd	nd	nd	/	/	/
366	GCA_009748645.1	07-12_S118	Wang et al 2020 Plos NTDs	GCA_009748645.1	37	/	not stated explicity	not stated explicity	Clinical	/	/	/	2007	n/a	n/a	nd	nd	nd	nd	nd	nd	nd	nd	/	/	/	China	GCA_009748645.1	nd	nd	nd	/	/	/
367	Vibrio_cholerae_MS6_GCF_000829215_1	MS6	Okada et al., PLoS ONE 2014	Vibrio_cholerae_MS6_GCF_000829215_1	37	/	O1	/	Clinical	/	/	/	2008	n/a	n/a	nd	nd	nd	nd	nd	nd	nd	nd	/	/	/	Thailand/Myanmar border	GCF_000829215_1	nd	nd	nd	/	/	/
368	GCA_009747745.1	09-6_S55	Wang et al 2020 Plos NTDs	GCA_009747745.1	37	/	not stated explicity	not stated explicity	Clinical	/	/	/	2009	n/a	n/a	nd	nd	nd	nd	nd	nd	nd	nd	/	/	/	China	GCA_009747745.1	nd	nd	nd	/	/	/
369	GCA_009748085.1	09-18_S31	Wang et al 2020 Plos NTDs	GCA_009748085.1	37	/	not stated explicity	not stated explicity	Clinical	/	/	/	2009	n/a	n/a	nd	nd	nd	nd	nd	nd	nd	nd	/	/	/	China	GCA_009748085.1	nd	nd	nd	/	/	/
370	GCA_009748385.1	08-21_S134	Wang et al 2020 Plos NTDs	GCA_009748385.1	37	/	not stated explicity	not stated explicity	Clinical	/	/	/	2008	n/a	n/a	nd	nd	nd	nd	nd	nd	nd	nd	/	/	/	China	GCA_009748385.1	nd	nd	nd	/	/	/
371	GCA_009748405.1	08-20_S133	Wang et al 2020 Plos NTDs	GCA_009748405.1	37	/	not stated explicity	not stated explicity	Clinical	/	/	/	2008	n/a	n/a	nd	nd	nd	nd	nd	nd	nd	nd	/	/	/	China	GCA_009748405.1	nd	nd	nd	/	/	/
372	GCA_009748285.1	08-4_S138	Wang et al 2020 Plos NTDs	GCA_009748285.1	37	/	not stated explicity	not stated explicity	Clinical	/	/	/	2008	n/a	n/a	nd	nd	nd	nd	nd	nd	nd	nd	/	/	/	China	GCA_009748285.1	nd	nd	nd	/	/	/
373	GCA_009747875.1	09-31_S44	Wang et al 2020 Plos NTDs	GCA_009747875.1	37	/	not stated explicity	not stated explicity	Clinical	/	/	/	2009	n/a	n/a	nd	nd	nd	nd	nd	nd	nd	nd	/	/	/	China	GCA_009747875.1	nd	nd	nd	/	/	/
374	GCA_009748345.1	08-22_S135	Wang et al 2020 Plos NTDs	GCA_009748345.1	37	/	not stated explicity	not stated explicity	Clinical	/	/	/	2008	n/a	n/a	nd	nd	nd	nd	nd	nd	nd	nd	/	/	/	China	GCA_009748345.1	nd	nd	nd	/	/	/
375	GCA_009747415.1	11-6_S26	Wang et al 2020 Plos NTDs	GCA_009747415.1	37	/	not stated explicity	not stated explicity	Clinical	/	/	/	2011	n/a	n/a	nd	nd	nd	nd	nd	nd	nd	nd	/	/	/	China	GCA_009747415.1	nd	nd	nd	/	/	/
376	GCA_009747955.1	09-25_S37	Wang et al 2020 Plos NTDs	GCA_009747955.1	37	/	not stated explicity	not stated explicity	Clinical	/	/	/	2009	n/a	n/a	nd	nd	nd	nd	nd	nd	nd	nd	/	/	/	China	GCA_009747955.1	nd	nd	nd	/	/	/
377	GCA_009747375.1	11-7_S27	Wang et al 2020 Plos NTDs	GCA_009747375.1	37	/	not stated explicity	not stated explicity	Clinical	/	/	/	2011	n/a	n/a	nd	nd	nd	nd	nd	nd	nd	nd	/	/	/	China	GCA_009747375.1	nd	nd	nd	/	/	/
378	GCA_009747905.1	09-27_S39	Wang et al 2020 Plos NTDs	GCA_009747905.1	37	/	not stated explicity	not stated explicity	Clinical	/	/	/	2009	n/a	n/a	nd	nd	nd	nd	nd	nd	nd	nd	/	/	/	China	GCA_009747905.1	nd	nd	nd	/	/	/
379	GCA_009747755.1	09-40_S53	Wang et al 2020 Plos NTDs	GCA_009747755.1	37	/	not stated explicity	not stated explicity	Clinical	/	/	/	2009	n/a	n/a	nd	nd	nd	nd	nd	nd	nd	nd	/	/	/	China	GCA_009747755.1	nd	nd	nd	/	/	/
380	GCA_009748165.1	09-15_S25	Wang et al 2020 Plos NTDs	GCA_009748165.1	37	/	not stated explicity	not stated explicity	Clinical	/	/	/	2009	n/a	n/a	nd	nd	nd	nd	nd	nd	nd	nd	/	/	/	China	GCA_009748165.1	nd	nd	nd	/	/	/
381	GCA_009748005.1	09-21_S34	Wang et al 2020 Plos NTDs	GCA_009748005.1	37	/	not stated explicity	not stated explicity	Clinical	/	/	/	2009	n/a	n/a	nd	nd	nd	nd	nd	nd	nd	nd	/	/	/	China	GCA_009748005.1	nd	nd	nd	/	/	/
382	GCA_009747605.1	10-16_S65	Wang et al 2020 Plos NTDs	GCA_009747605.1	37	/	not stated explicity	not stated explicity	Clinical	/	/	/	2010	n/a	n/a	nd	nd	nd	nd	nd	nd	nd	nd	/	/	/	China	GCA_009747605.1	nd	nd	nd	/	/	/
383	GCA_009747615.1	10-15_S14	Wang et al 2020 Plos NTDs	GCA_009747615.1	37	/	not stated explicity	not stated explicity	Clinical	/	/	/	2010	n/a	n/a	nd	nd	nd	nd	nd	nd	nd	nd	/	/	/	China	GCA_009747615.1	nd	nd	nd	/	/	/
